# Supplementary material for: Co-inhibition of ATM and ROCK synergistically improves cell proliferation in replicative senescence by activating FOXM1 and E2F1
Source: Commun Biol. 2022 Jul 14;5:702. doi: 10.1038/s42003-022-03658-5 (PMC9283421; doi:10.1038/s42003-022-03658-5)
Supplement: Supplementary file 4 — Supplementary Data 1 [file 42003_2022_3658_MOESM4_ESM.xlsx]

## Sheet: S1
Supplementary Data 1. Relative expression of SASPs from drug treated senescent cells measured by cytokine array
TNF-a
ctrl	Y	KU	Y+KU	young
1.09826	3.25532	5.33211	4.7977	3.71874
0.901742	3.14229	3.41876	3.65159	1.16597
TNF-b
ctrl	Y	KU	Y+KU	young
1.27212	9.60869	20.7915	14.1243	11.3468
0.727876	6.34877	18.482	11.3706	12.7113
EGF
ctrl	Y	KU	Y+KU	young
1.07339	2.43104	2.73776	2.20289	2.02685
0.926609	1.88254	2.39227	1.98721	1.91033
IGF-1
ctrl	Y	KU	Y+KU	young
1.16068	5.88567	13.7825	10.0674	4.90863
0.839321	5.2571	11.9306	8.26815	5.1317
Angiogenin
ctrl	Y	KU	Y+KU	young
1.10835	4.82682	3.30189	1.84313	1.2471
0.891651	4.39842	2.89422	1.70199	1.21683
OncostatinM
ctrl	Y	KU	Y+KU	young
1.17634	2.4625	2.7195	3.75572	2.70582
0.823662	2.25802	2.58632	3.75741	2.54893
Thrombopoietin
ctrl	Y	KU	Y+KU	young
1.0764	2.24034	2.62279	3.22069	2.66514
0.9236	1.96115	2.16899	3.65823	2.55039
VEGF
ctrl	Y	KU	Y+KU	young
1.07842	1.79448	2.25066	2.497	2.0322
0.921579	1.61844	1.87886	2.39561	1.87919
PDGF BB
ctrl	Y	KU	Y+KU	young
0.936657	3.06551	4.12798	4.26434	3.52014
1.06334	2.5503	3.46611	4.61084	3.32898
Leptin
ctrl	Y	KU	Y+KU	young
1.1135	2.24581	2.96397	2.88947	2.54459
0.886496	1.84012	2.54573	2.78745	2.20127
MCP1
ctrl	Y	KU	Y+KU	young
1.01721	1.45723	1.4595	1.35524	1.18667
0.982794	1.40257	1.44531	1.32099	1.08786
MCP2
ctrl	Y	KU	Y+KU	young
1.17968	7.249	6.0093	1.05863	1.86931
0.820324	4.84412	5.70869	1.68315	1.26292
MCP3
ctrl	Y	KU	Y+KU	young
1.30063	3.19419	48.0029	3.01257	1.60639
0.699372	1.62046	45.4363	3.19383	1.98844
MCSF
ctrl	Y	KU	Y+KU	young
1.04702	1.42562	1.98301	1.52888	1.69815
0.95298	1.41274	1.77985	1.43483	1.39267
MDC
ctrl	Y	KU	Y+KU	young
1.05938	3.55183	5.84557	5.17995	3.82226
0.94062	3.36798	5.67415	5.1066	3.27151
MIG
ctrl	Y	KU	Y+KU	young
1.912	1.70187	1.68576	1.37374	1.82267
0.0879963	1.17939	1.08915	1.35976	1.54219
MIP-1d
ctrl	Y	KU	Y+KU	young
1.07984	1.05283	11.0079	7.26957	3.06922
0.920157	1.12878	10.5195	8.14856	2.31664
RANTES
ctrl	Y	KU	Y+KU	young
1.05156	1.45307	1.69427	1.68414	1.60435
0.948442	1.50596	1.6622	1.73662	1.55436
SCF
ctrl	Y	KU	Y+KU	young
1.04534	2.58598	3.82017	3.8331	3.36615
0.954662	2.58575	3.95213	3.87981	3.35027
SDF-1
ctrl	Y	KU	Y+KU	young
1.05873	1.17258	1.31834	1.20978	1.32139
0.941272	1.13628	1.26696	1.15359	1.26858
TARC
ctrl	Y	KU	Y+KU	young
1.04765	1.8527	2.81514	2.48701	2.49827
0.952348	1.92709	2.64231	2.41792	2.31468
TGF-b1
ctrl	Y	KU	Y+KU	young
1.01394	3.72	7.43171	6.40837	8.07567
0.986057	3.88711	7.35294	7.54574	7.76945
IL-2
ctrl	Y	KU	Y+KU	young
1.1846	24.8002	24.5515	21.1436	24.6573
0.815404	22.1887	25.0237	25.2346	24.9829
IL-3
ctrl	Y	KU	Y+KU	young
1.08918	0.671311	0.742691	0.567228	0.60111
0.910817	0.63766	0.651118	0.614468	0.539085
IL-4
ctrl	Y	KU	Y+KU	young
1.31051	2.63777	6.02922	5.2054	4.06233
0.689485	2.46469	6.7946	5.57507	3.14969
IL-5
ctrl	Y	KU	Y+KU	young
1	1.58562	1.95774	1.26782	1.32206
1	1.87792	1.67704	1.21766	1.00478
IL-6
ctrl	Y	KU	Y+KU	young
1.13434	41.1195	44.9447	18.0281	15.6469
0.865658	35.6944	41.5998	15.1453	13.5097
IL-7
ctrl	Y	KU	Y+KU	young
1	1.24168	1.61986	1.79432	1.21026
1	1.77342	1.69002	1.9022	1.65514
IL-8
ctrl	Y	KU	Y+KU	young
1.03747	0.142732	0.152942	0.100333	0.0921171
0.962531	0.12126	0.137454	0.0956156	0.0981998
IL-9
ctrl	Y	KU	Y+KU	young
1.01532	2.81767	4.53779	3.93847	3.96375
0.984677	2.47409	4.45496	4.372	3.73264
IL-12
ctrl	Y	KU	Y+KU	young
1.01028	1.44226	2.53802	2.46387	2.29855
0.989723	1.37066	2.46007	2.72406	2.05661
IL-13
ctrl	Y	KU	Y+KU	young
1	1.8097	1.7232	1.98646	1.07806
1	1.48626	1.01724	1.73066	1.97682
IL-15
ctrl	Y	KU	Y+KU	young
1.04341	1.66235	1.23691	1.61232	1.81985
0.956586	1.76325	1.57405	1.30265	1.67822
IFN-r
ctrl	Y	KU	Y+KU	young
0.869749	1.39682	1.99443	1.60265	1.41467
1.13025	1.65529	1.03331	1.79066	1.2523
ENA-78
ctrl	Y	KU	Y+KU	young
1.10546	1.76373	2.00252	2.49165	2.5332
0.894537	1.88484	2.47295	2.52891	2.3348
GCSF
ctrl	Y	KU	Y+KU	young
1.11288	1.83255	2.00715	2.35353	2.25038
0.887117	1.71821	2.08243	2.30819	1.87267
GM-CSF
ctrl	Y	KU	Y+KU	young
1	0.598265	1.19117	2.19986	1.57496
1	0.597739	1.15233	2.08801	1.26171
GRO
ctrl	Y	KU	Y+KU	young
1.10561	0.93628	1.12507	0.984108	0.928578
0.894394	0.872382	1.09265	0.848503	0.831583
GRO-a
ctrl	Y	KU	Y+KU	young
1.06476	1.4942	1.70411	0.726824	0.678935
0.935238	1.44147	1.50424	0.541543	0.6195
I-309
ctrl	Y	KU	Y+KU	young
1.41203	0.590037	1.14844	2.04318	1.1897
0.587968	0.492103	1.24044	1.23305	1.27386
IL-1a
ctrl	Y	KU	Y+KU	young
1.18947	1.35448	1.21102	1.7528	1.29042
0.810529	1.2594	1.56618	1.21121	1.77642
IL-1b
ctrl	Y	KU	Y+KU	young
1.04193	0.770899	0.678231	0.545645	0.478134
0.958072	0.767223	0.535215	0.686836	0.495169
