# Supplementary material for: Co-inhibition of ATM and ROCK synergistically improves cell proliferation in replicative senescence by activating FOXM1 and E2F1
Source: Commun Biol. 2022 Jul 14;5:702. doi: 10.1038/s42003-022-03658-5 (PMC9283421; doi:10.1038/s42003-022-03658-5)
Supplement: Supplementary file 5 — Supplementary Data 2 [file 42003_2022_3658_MOESM5_ESM.xlsx]

## Sheet: Data information
	Heatmap color
	This is the heat map associated with the statistical analysis of the data. Indicates log2(Fold Change) and p-values for each comparison.
	log2(Fold Change) < -log2(1.5)	Light Blue : log2(FC) less than -log2(1.5) for each comparison.
	log2(FoldChange) > +log2(1.5)	Light Red : log2(FC) more than +log2(1.5) for each comparison.
	P-value < 0.05	Light Yellow : P-value less than 0.05 for each comparison.

## Sheet: S2
Supplementary Data 2. Microarray analysis to identify SAGs, DAGs and SynAGs in each time point (3, 8 and 15 DPT).			.				.															.															.
			.				.	3 days post treatment (3DPT)														.	8 days post treatment (8DPT)														.	15 days post treatment (15DPT)
			.	Comparison for senescence (SAGs)			.	Comparison for Y treatment (DAGY03)			Comparison for KU treatment (DAGKU03)			Comparison for KU+Y co-treatment (DAGKU+Y03)			Condition for synergistic senomorphism (SynAG03)					.	Comparison for Y treatment (DAGY08)			Comparison for KU treatment (DAGKU08)			Comparison for KU+Y co-treatment (DAGKU+Y08)			Condition for synergistic senomorphism (SynAG08)					.	Comparison for Y treatment (DAGY15)			Comparison for KU treatment (DAGKU15)			Comparison for KU+Y co-treatment (DAGKU+Y15)			Condition for synergistic senomorphism (SynAG15)
Entrez	Symbol	Description	.	log2(FC) [old03+08+15/young]	P-value [old03+08+15/young]	SAGs [old03+08+15/young]	.	log2(FC) [Y03/old03]	P-value [Y03/old03]	SmAGY03	log2(FC) [KU03/old03]	P-value [KU03/old03]	SmAGKU03	log2(FC) [KU+Y03/old03]	P-value [KU+Y03/old03]	SmAGKU+Y03	log2(FC) [KU+Y03/Y03]	log2(FC) [KU+Y03/KU03]	P-value [KU+Y03/Y03]	P-value [KU+Y03/KU03]	SynAG03	.	log2(FC) [Y08/old08]	P-value [Y08/old08]	SmAGY08	log2(FC) [KU08/old08]	P-value [KU08/old08]	SmAGKU08	log2(FC) [KU+Y08/old08]	P-value [KU+Y08/old08]	SmAGKU+Y08	log2(FC) [KU+Y08/Y08]	log2(FC) [KU+Y08/KU08]	P-value [KU+Y08/Y08]	P-value [KU+Y08/KU08]	SynAG08	.	log2(FC) [Y15/old15]	P-value [Y15/old15]	SmAGY15	log2(FC) [KU15/old15]	P-value [KU15/old15]	SmAGKU15	log2(FC) [KU+Y15/old15]	P-value [KU+Y15/old15]	SmAGKU+Y	log2(FC) [KU+Y15/Y15]	log2(FC) [KU+Y15/KU15]	P-value [KU+Y15/Y15]
54742	LY6K	lymphocyte antigen 6 family member K [Source:HGNC Symbol;Acc:HGNC:24225]	.	-8.33066	4.40229e-05	down-reg.	.	0.20957	0.123426	NA	0.0279894	0.346719	NA	0.49956	0.00039194	NA	0.28999	0.471571	0.0141373	0.00012485	NA	.	0.0427261	0.2709	NA	0.681499	0.00488238	up-reg.	1.34267	0.00129339	up-reg.	1.29994	0.66117	0.000468068	0.00766627	up-reg.	.	0.174149	0.292803	NA	0.791431	0.00142946	up-reg.	1.22186	0.00577879	up-reg.	1.04771	0.430426	0.00972943
11075	STMN2	stathmin 2 [Source:HGNC Symbol;Acc:HGNC:10577]	.	-7.09037	6.22338e-05	down-reg.	.	0.508327	0.0840246	NA	0.0902616	0.964145	NA	0.330716	0.350032	NA	-0.177611	0.240454	0.00791269	0.109451	NA	.	-0.025065	0.614276	NA	0.317418	0.052777	NA	0.659183	0.00421884	up-reg.	0.684248	0.341766	0.00598337	0.0623515	NA	.	0.504576	0.116417	NA	0.610586	0.0612316	NA	-0.0528793	0.537811	NA	-0.557455	-0.663466	0.0367643
5010	CLDN11	claudin 11 [Source:HGNC Symbol;Acc:HGNC:8514]	.	-7.03427	3.77339e-06	down-reg.	.	0.12602	0.286644	NA	0.320324	0.0719678	NA	0.0429228	0.460007	NA	-0.0830968	-0.277401	0.645036	0.112027	NA	.	-0.024314	0.977017	NA	-0.0173329	0.839207	NA	0.21972	0.169583	NA	0.244034	0.237053	0.139134	0.124334	NA	.	0.0439071	0.421304	NA	0.482726	0.0194565	NA	0.640563	0.00134438	up-reg.	0.596656	0.157837	0.000895006
4314	MMP3	matrix metallopeptidase 3 [Source:HGNC Symbol;Acc:HGNC:7173]	.	-6.6392	0.00028078	down-reg.	.	-0.553033	0.00459579	NA	-0.393009	0.00894037	NA	-0.574086	0.00353137	NA	-0.0210535	-0.181077	0.234243	0.0385342	NA	.	-0.81732	0.0188618	NA	-0.994473	0.0332696	NA	-1.16102	0.00469439	NA	-0.343699	-0.166546	0.13521	0.161228	NA	.	-0.402993	0.0256644	NA	-0.335313	0.482925	NA	-1.29356	0.00265152	NA	-0.890566	-0.958246	0.0109684
332	BIRC5	baculoviral IAP repeat containing 5 [Source:HGNC Symbol;Acc:HGNC:593]	.	-6.48176	0.000170627	down-reg.	.	0.192301	0.0319032	NA	0.168268	0.0213519	NA	1.39368	4.08273e-05	up-reg.	1.20138	1.22541	0.000152967	4.08135e-05	up-reg.	.	0.0715457	0.421176	NA	2.1479	0.000265073	up-reg.	3.3734	4.45156e-05	up-reg.	3.30185	1.2255	2.8976e-07	3.59548e-05	up-reg.	.	0.78815	0.0474643	up-reg.	3.16855	0.000565544	up-reg.	3.8296	0.000122254	up-reg.	3.04145	0.661054	3.46757e-05
333932	HIST2H3A	histone cluster 2 H3 family member a [Source:HGNC Symbol;Acc:HGNC:20505]	.	-6.3458	0.00010247	down-reg.	.	0.0319124	0.771716	NA	0.365068	0.025831	NA	1.39679	0.000768972	up-reg.	1.36488	1.03172	0.000718163	0.00232541	up-reg.	.	0.0881498	0.627997	NA	2.18323	0.000591352	up-reg.	3.49014	0.000134888	up-reg.	3.40199	1.30692	9.1022e-05	0.0188866	up-reg.	.	0.561137	0.416168	NA	2.79913	0.00119557	up-reg.	4.57853	0.00129175	up-reg.	4.0174	1.77941	0.000997828
7083	TK1	thymidine kinase 1 [Source:HGNC Symbol;Acc:HGNC:11830]	.	-6.17282	0.000186663	down-reg.	.	0.233631	0.0430413	NA	0.1932	0.00913582	NA	1.44716	4.12953e-05	up-reg.	1.21353	1.25396	0.000550795	7.40574e-05	up-reg.	.	0.375338	0.0379231	NA	2.22543	0.000200078	up-reg.	3.3539	3.11652e-05	up-reg.	2.97856	1.12847	1.15446e-06	0.000343496	up-reg.	.	1.05514	0.0290909	up-reg.	3.20011	0.000362633	up-reg.	4.01377	0.000105652	up-reg.	2.95863	0.81366	2.05425e-05
55872	PBK	PDZ binding kinase [Source:HGNC Symbol;Acc:HGNC:18282]	.	-6.0353	3.78678e-06	down-reg.	.	0.0963307	0.10751	NA	0.272595	0.092385	NA	0.582998	4.13145e-05	NA	0.486667	0.310403	0.00431178	0.0100026	NA	.	0.00374576	0.946638	NA	1.14285	0.00430605	up-reg.	2.25943	0.000233016	up-reg.	2.25568	1.11657	9.2559e-05	0.00465339	up-reg.	.	-0.0321566	0.676519	NA	1.73562	0.00143974	up-reg.	1.18451	0.0136794	up-reg.	1.21666	-0.551117	0.0193788
9055	PRC1	protein regulator of cytokinesis 1 [Source:HGNC Symbol;Acc:HGNC:9341]	.	-6.00773	8.91767e-06	down-reg.	.	0.0229836	0.595485	NA	0.143588	0.196616	NA	0.555263	0.000322463	NA	0.532279	0.411675	0.000288803	0.00270595	NA	.	0.104734	0.615594	NA	1.31856	0.000362389	up-reg.	2.50301	1.55985e-05	up-reg.	2.39828	1.18445	3.64294e-05	0.000201025	up-reg.	.	0.324639	0.0199378	NA	1.89564	0.000551272	up-reg.	1.95202	0.00241625	up-reg.	1.62739	0.0563818	0.00468277
10403	NDC80	NDC80, kinetochore complex component [Source:HGNC Symbol;Acc:HGNC:16909]	.	-5.92209	3.76518e-06	down-reg.	.	-0.0806206	0.0409667	NA	0.140151	0.185576	NA	0.445508	0.0138085	NA	0.526129	0.305357	0.00650738	0.0743631	NA	.	-0.170477	0.321199	NA	1.07585	0.000804727	up-reg.	2.4266	1.91376e-05	up-reg.	2.59708	1.35076	1.87671e-05	0.000537544	up-reg.	.	0.217282	0.164479	NA	1.95943	0.00174655	up-reg.	1.73681	0.0110767	up-reg.	1.51953	-0.222612	0.0173354
11065	UBE2C	ubiquitin conjugating enzyme E2 C [Source:HGNC Symbol;Acc:HGNC:15937]	.	-5.69777	7.96858e-05	down-reg.	.	0.0275367	0.677424	NA	0.258683	0.0200875	NA	1.07039	0.000145261	up-reg.	1.04285	0.811708	6.50511e-05	0.000944646	up-reg.	.	-0.111051	0.93955	NA	1.93999	0.00048	up-reg.	3.29925	3.51482e-05	up-reg.	3.4103	1.35926	4.39031e-07	0.000654857	up-reg.	.	0.441677	0.410633	NA	2.78734	0.000230631	up-reg.	3.69143	8.85692e-05	up-reg.	3.24975	0.904091	8.57529e-05
72	ACTG2	actin, gamma 2, smooth muscle, enteric [Source:HGNC Symbol;Acc:HGNC:145]	.	-5.62777	0.000125243	down-reg.	.	0.0346224	0.247479	NA	0.325714	0.000884086	NA	0.295518	0.0275483	NA	0.260896	-0.0301952	0.113506	0.947198	NA	.	-0.147326	0.434353	NA	0.375419	0.268616	NA	0.872115	0.0114865	up-reg.	1.01944	0.496697	0.00318061	0.0800159	NA	.	-0.126512	0.762927	NA	1.4621	0.00191062	up-reg.	1.6045	0.000850069	up-reg.	1.73101	0.142397	0.00167851
3575	IL7R	interleukin 7 receptor [Source:HGNC Symbol;Acc:HGNC:6024]	.	-5.58077	0.000156072	down-reg.	.	-0.0408691	0.731336	NA	-0.188521	0.117601	NA	-0.20879	0.242883	NA	-0.16792	-0.0202684	0.337216	0.639596	NA	.	0.0115113	0.610496	NA	0.362336	0.0644399	NA	0.727952	0.00333341	up-reg.	0.716441	0.365616	0.00146949	0.0253315	up-reg.	.	-0.128941	0.515345	NA	0.649409	0.00471216	up-reg.	0.428549	0.14968	NA	0.55749	-0.22086	0.116996
57405	SPC25	SPC25, NDC80 kinetochore complex component [Source:HGNC Symbol;Acc:HGNC:24031]	.	-5.57885	2.42071e-05	down-reg.	.	-0.20572	0.364001	NA	-0.103377	0.988618	NA	0.349836	0.0723694	NA	0.555556	0.453212	0.0192712	0.0498998	NA	.	0.116576	0.0614855	NA	1.22889	0.00434839	up-reg.	2.27977	6.32605e-05	up-reg.	2.16319	1.05088	0.000111227	0.00530173	up-reg.	.	-0.119544	0.221442	NA	1.2131	0.00134674	up-reg.	1.05178	0.0023972	up-reg.	1.17132	-0.161315	0.00117436
9133	CCNB2	cyclin B2 [Source:HGNC Symbol;Acc:HGNC:1580]	.	-5.5129	1.88905e-05	down-reg.	.	-0.07246	0.104303	NA	0.131252	0.0989907	NA	0.593417	0.00122508	up-reg.	0.665877	0.462165	0.000751654	0.00121477	up-reg.	.	0.117072	0.0636593	NA	1.07047	0.000384118	up-reg.	2.22139	3.3592e-06	up-reg.	2.10432	1.15092	5.35277e-06	0.00038888	up-reg.	.	0.234743	0.026656	NA	1.62777	0.000681173	up-reg.	1.9036	0.000271467	up-reg.	1.66886	0.275835	0.000295591
11113	CIT	citron rho-interacting serine/threonine kinase [Source:HGNC Symbol;Acc:HGNC:1985]	.	-5.47595	4.09444e-05	down-reg.	.	0.00615886	0.713946	NA	-0.0172529	0.329343	NA	0.570705	0.00687328	NA	0.564546	0.587958	0.0233742	0.0033609	NA	.	-0.0318448	0.92008	NA	1.17413	0.00107209	up-reg.	2.29371	0.000108135	up-reg.	2.32556	1.11958	2.67651e-05	0.000588618	up-reg.	.	0.252994	0.0685666	NA	1.80051	0.000423974	up-reg.	2.48627	0.000104848	up-reg.	2.23327	0.685751	9.37567e-05
51203	NUSAP1	nucleolar and spindle associated protein 1 [Source:HGNC Symbol;Acc:HGNC:18538]	.	-5.41535	1.31837e-05	down-reg.	.	0.0142165	0.884051	NA	0.197905	0.134616	NA	0.569524	0.00748395	NA	0.555308	0.371619	0.000749282	0.00751207	NA	.	-0.177503	0.322332	NA	0.872818	0.00297743	up-reg.	1.94776	0.000127545	up-reg.	2.12526	1.07494	5.34239e-05	0.000403449	up-reg.	.	0.229324	0.288551	NA	1.71635	0.00110244	up-reg.	1.43425	0.0203901	up-reg.	1.20492	-0.282103	0.0251302
79623	GALNT14	polypeptide N-acetylgalactosaminyltransferase 14 [Source:HGNC Symbol;Acc:HGNC:22946]	.	-5.35946	2.41352e-05	down-reg.	.	-0.105632	0.199936	NA	0.0184743	0.632858	NA	-0.00563862	0.785639	NA	0.0999931	-0.0241129	0.449508	0.600505	NA	.	-0.087095	0.81745	NA	-0.110502	0.300199	NA	0.00867435	0.79372	NA	0.0957694	0.119177	0.590675	0.0514276	NA	.	0.0640021	0.749764	NA	0.0266938	0.608982	NA	0.0128746	0.696613	NA	-0.0511275	-0.0138192	0.408332
5806	PTX3	pentraxin 3 [Source:HGNC Symbol;Acc:HGNC:9692]	.	-5.31813	4.47518e-05	down-reg.	.	-0.0078097	0.45438	NA	-0.629286	0.00316838	NA	-0.490193	0.007935	NA	-0.482384	0.139093	0.00283586	0.231281	NA	.	0.0845527	0.93645	NA	-0.635398	0.000592564	NA	-0.22952	0.0961784	NA	-0.314072	0.405878	0.175926	0.00758525	NA	.	0.284096	0.0175738	NA	-0.157506	0.236348	NA	-0.0781514	0.923811	NA	-0.362247	0.079355	0.108661
79019	CENPM	centromere protein M [Source:HGNC Symbol;Acc:HGNC:18352]	.	-5.30679	3.94255e-05	down-reg.	.	-9.763e-05	0.799563	NA	0.167743	0.0956926	NA	0.887754	0.00496105	up-reg.	0.887852	0.720011	0.00435208	0.00774165	up-reg.	.	-0.134656	0.591823	NA	1.1807	0.000196469	up-reg.	2.22192	2.25625e-05	up-reg.	2.35657	1.04121	7.09518e-06	0.000349666	up-reg.	.	0.369962	0.238611	NA	1.97809	0.00071575	up-reg.	2.63122	0.0001995	up-reg.	2.26126	0.653131	9.68515e-05
9232	PTTG1	pituitary tumor-transforming 1 [Source:HGNC Symbol;Acc:HGNC:9690]	.	-5.2401	0.000187489	down-reg.	.	0.0210332	0.567416	NA	-0.0437373	0.473447	NA	0.682269	4.49578e-05	up-reg.	0.661236	0.726006	3.48217e-05	0.000114823	up-reg.	.	-0.199232	0.561516	NA	1.29728	0.000240114	up-reg.	2.44522	1.29324e-05	up-reg.	2.64445	1.14794	3.43285e-05	4.69616e-05	up-reg.	.	0.457559	0.317277	NA	2.52085	0.00100784	up-reg.	2.93642	0.000432237	up-reg.	2.47886	0.415572	3.94278e-05
9088	PKMYT1	protein kinase, membrane associated tyrosine/threonine 1 [Source:HGNC Symbol;Acc:HGNC:29650]	.	-5.20957	0.000162407	down-reg.	.	-0.0933137	0.635988	NA	0.172112	0.681318	NA	0.775752	0.00195121	up-reg.	0.869066	0.60364	0.00781501	0.00262354	up-reg.	.	0.114549	0.0400759	NA	1.54093	0.000126447	up-reg.	2.43607	2.83064e-05	up-reg.	2.32152	0.895141	2.77605e-05	0.0032262	up-reg.	.	0.199818	0.268361	NA	1.79902	0.000421205	up-reg.	2.89364	0.000519382	up-reg.	2.69382	1.09462	0.000490461
3161	HMMR	hyaluronan mediated motility receptor [Source:HGNC Symbol;Acc:HGNC:5012]	.	-5.19693	8.42414e-05	down-reg.	.	0.0126272	0.419954	NA	0.230402	0.0675136	NA	0.385862	0.0221399	NA	0.373235	0.155459	0.0174346	0.124922	NA	.	-0.332315	0.303044	NA	0.696652	0.026211	up-reg.	1.66182	0.000577293	up-reg.	1.99413	0.965164	8.58067e-06	0.00423868	up-reg.	.	0.19127	0.292549	NA	1.6137	0.00355194	up-reg.	1.2599	0.0398855	up-reg.	1.06863	-0.353802	0.0578161
51659	GINS2	GINS complex subunit 2 [Source:HGNC Symbol;Acc:HGNC:24575]	.	-5.18147	3.94222e-05	down-reg.	.	-0.12892	0.0182518	NA	-0.0631859	0.722078	NA	0.465369	0.000589244	NA	0.594289	0.528555	0.000297182	0.00341445	NA	.	-0.2131	0.572276	NA	0.828434	0.00031999	up-reg.	2.13068	9.17681e-05	up-reg.	2.34378	1.30225	0.000211351	0.000394119	up-reg.	.	0.446186	0.0541796	NA	1.74247	0.000211443	up-reg.	2.1634	6.24751e-06	up-reg.	1.71722	0.420928	0.000197561
10112	KIF20A	kinesin family member 20A [Source:HGNC Symbol;Acc:HGNC:9787]	.	-5.15955	4.09402e-05	down-reg.	.	-0.0105033	0.768106	NA	0.0267858	0.732393	NA	0.612556	0.0102865	up-reg.	0.62306	0.58577	0.00871545	0.00866082	up-reg.	.	-0.118233	0.860074	NA	0.965963	0.000421309	up-reg.	2.08448	0.000174708	up-reg.	2.20271	1.11852	0.00023988	0.00128079	up-reg.	.	0.0430599	0.400615	NA	1.22163	0.00117684	up-reg.	1.6236	1.73097e-05	up-reg.	1.58054	0.401967	7.34167e-05
1033	CDKN3	cyclin dependent kinase inhibitor 3 [Source:HGNC Symbol;Acc:HGNC:1791]	.	-5.15557	2.33789e-05	down-reg.	.	0.0533297	0.171012	NA	0.0330064	0.802407	NA	0.266418	0.00283651	NA	0.213088	0.233411	0.0306334	0.00499382	NA	.	-0.0544992	0.565526	NA	0.731768	0.00716769	up-reg.	1.61971	0.000342485	up-reg.	1.67421	0.887946	0.000120846	0.00153756	up-reg.	.	0.000588258	0.356567	NA	1.08937	0.00211652	up-reg.	0.780129	0.026746	up-reg.	0.779541	-0.309243	0.0245585
55355	HJURP	Holliday junction recognition protein [Source:HGNC Symbol;Acc:HGNC:25444]	.	-5.12802	8.19589e-05	down-reg.	.	-0.0214583	0.710057	NA	0.063621	0.223376	NA	0.67363	0.00206022	up-reg.	0.695088	0.610009	0.00281733	0.000466232	up-reg.	.	-0.0787366	0.331674	NA	1.31221	0.000113851	up-reg.	2.36705	1.27828e-05	up-reg.	2.44579	1.05484	3.2972e-06	0.000223992	up-reg.	.	0.162307	0.22691	NA	1.75652	0.000825711	up-reg.	2.17768	0.000227559	up-reg.	2.01537	0.421156	4.16074e-05
9787	DLGAP5	DLG associated protein 5 [Source:HGNC Symbol;Acc:HGNC:16864]	.	-5.10511	1.41809e-06	down-reg.	.	0.0737832	0.358059	NA	0.154711	0.0097322	NA	0.198699	0.041185	NA	0.124915	0.0439877	0.0857587	0.394888	NA	.	-0.0211233	0.577649	NA	0.745023	0.00283931	up-reg.	1.76795	0.000862289	up-reg.	1.78908	1.02293	0.000836341	0.0104012	up-reg.	.	0.0125047	0.686971	NA	1.22793	0.000876388	up-reg.	1.07146	0.00628176	up-reg.	1.05895	-0.156473	0.0090215
157313	CDCA2	cell division cycle associated 2 [Source:HGNC Symbol;Acc:HGNC:14623]	.	-5.07641	4.85493e-05	down-reg.	.	-0.0832684	0.19615	NA	0.233601	0.0241777	NA	0.427305	0.00485762	NA	0.510573	0.193704	0.00531133	0.0160675	NA	.	-0.135777	0.105235	NA	0.849976	0.000724594	up-reg.	1.87273	3.5198e-05	up-reg.	2.00851	1.02276	1.96619e-05	0.000208744	up-reg.	.	0.0430453	0.620639	NA	1.609	0.00144573	up-reg.	1.44061	0.0169495	up-reg.	1.39757	-0.168384	0.0175443
3009	HIST1H1B	histone cluster 1 H1 family member b [Source:HGNC Symbol;Acc:HGNC:4719]	.	-5.06671	0.000188104	down-reg.	.	-0.107555	0.169155	NA	0.156036	0.054727	NA	0.470697	0.00171255	NA	0.578252	0.314661	5.51101e-05	0.00436671	NA	.	0.108078	0.491254	NA	1.43993	0.00170058	up-reg.	2.2887	0.000123763	up-reg.	2.18062	0.848774	4.45405e-05	0.00639477	up-reg.	.	0.17973	0.290943	NA	1.24983	0.00013869	up-reg.	2.64221	0.00252644	up-reg.	2.46248	1.39238	0.00332011
10615	SPAG5	sperm associated antigen 5 [Source:HGNC Symbol;Acc:HGNC:13452]	.	-5.03174	5.14622e-05	down-reg.	.	-0.158206	0.474907	NA	-0.0993043	0.927156	NA	0.285346	0.00618947	NA	0.443552	0.38465	0.00219889	0.00628754	NA	.	-0.186747	0.200716	NA	0.934361	0.000106506	up-reg.	1.98694	2.17102e-06	up-reg.	2.17369	1.05258	2.36391e-05	7.00277e-05	up-reg.	.	0.102026	0.553798	NA	1.317	0.00113599	up-reg.	1.84889	7.16084e-05	up-reg.	1.74686	0.531891	1.7869e-06
10744	PTTG2	pituitary tumor-transforming 2 [Source:HGNC Symbol;Acc:HGNC:9691]	.	-5.02429	0.000203268	down-reg.	.	-0.00577737	0.822359	NA	-0.043815	0.561882	NA	0.629485	0.00103173	up-reg.	0.635262	0.6733	0.00425502	0.000824198	up-reg.	.	-0.0756155	0.854792	NA	1.12353	6.64026e-05	up-reg.	2.29668	2.79466e-06	up-reg.	2.3723	1.17315	3.10652e-05	6.68804e-06	up-reg.	.	0.379293	0.110491	NA	2.17827	0.000643064	up-reg.	2.74343	5.3654e-05	up-reg.	2.36413	0.565155	1.74967e-06
55143	CDCA8	cell division cycle associated 8 [Source:HGNC Symbol;Acc:HGNC:14629]	.	-4.94071	9.0297e-05	down-reg.	.	0.114649	0.564968	NA	0.294286	0.0725895	NA	0.755526	0.00115622	up-reg.	0.640878	0.46124	0.00053358	0.000434171	up-reg.	.	-0.0519177	0.806391	NA	1.34365	6.53296e-05	up-reg.	2.46145	2.7032e-06	up-reg.	2.51337	1.11781	6.47171e-06	9.12586e-05	up-reg.	.	0.140619	0.0782847	NA	1.73757	0.000128425	up-reg.	2.62836	4.14256e-05	up-reg.	2.48774	0.890788	8.0438e-05
128239	IQGAP3	IQ motif containing GTPase activating protein 3 [Source:HGNC Symbol;Acc:HGNC:20669]	.	-4.87594	0.000105502	down-reg.	.	-0.118727	0.990899	NA	0.0369862	0.304785	NA	0.536224	0.0303508	NA	0.654951	0.499238	0.0117496	0.00936891	NA	.	-0.466257	0.0601945	NA	0.965511	4.72308e-05	up-reg.	1.98013	2.17559e-05	up-reg.	2.44639	1.01462	0.000148139	0.000326191	up-reg.	.	0.110169	0.161232	NA	1.31265	0.000921236	up-reg.	2.73986	0.00126307	up-reg.	2.62969	1.42721	0.00146193
55635	DEPDC1	DEP domain containing 1 [Source:HGNC Symbol;Acc:HGNC:22949]	.	-4.85758	4.85002e-05	down-reg.	.	0.126545	0.840226	NA	0.141635	0.163881	NA	0.385739	0.023188	NA	0.259194	0.244104	0.0766149	0.058442	NA	.	0.00297257	0.847689	NA	0.941049	0.000782183	up-reg.	1.83826	2.0942e-05	up-reg.	1.83529	0.897215	4.59976e-06	0.000355395	up-reg.	.	0.12856	0.0667678	NA	1.30876	0.00124189	up-reg.	1.33368	0.0164171	up-reg.	1.20512	0.0249256	0.0227647
55165	CEP55	centrosomal protein 55 [Source:HGNC Symbol;Acc:HGNC:1161]	.	-4.83695	2.80709e-05	down-reg.	.	0.103557	0.108184	NA	0.0406367	0.273782	NA	0.206297	0.0597146	NA	0.102741	0.165661	0.302946	0.112436	NA	.	-0.0647557	0.593431	NA	0.582399	0.0141482	NA	1.33605	0.000331671	up-reg.	1.40081	0.753656	0.000198646	0.00990795	up-reg.	.	-0.0390591	0.846679	NA	0.969349	0.00254001	up-reg.	0.611409	0.0336607	up-reg.	0.650469	-0.357939	0.035682
1870	E2F2	E2F transcription factor 2 [Source:HGNC Symbol;Acc:HGNC:3114]	.	-4.82141	8.32791e-06	down-reg.	.	0.0744411	0.423651	NA	0.280246	0.0109106	NA	0.471868	0.0720181	NA	0.397427	0.191622	0.0957985	0.391468	NA	.	-0.0467001	0.530893	NA	0.890931	5.21715e-05	up-reg.	1.77672	0.000261644	up-reg.	1.82342	0.88579	0.0036502	0.00365244	up-reg.	.	0.173784	0.203194	NA	1.27955	0.00625223	up-reg.	1.86593	0.000363487	up-reg.	1.69214	0.586373	0.000569948
11339	OIP5	Opa interacting protein 5 [Source:HGNC Symbol;Acc:HGNC:20300]	.	-4.81338	8.34742e-06	down-reg.	.	0.164579	0.0147998	NA	0.118629	0.209204	NA	0.410624	0.0156152	NA	0.246045	0.291995	0.0645819	0.0541855	NA	.	0.0783341	0.098645	NA	0.796248	0.00179327	up-reg.	1.77838	0.000102877	up-reg.	1.70004	0.982129	0.000140883	0.00279478	up-reg.	.	0.0216932	0.251011	NA	1.17268	0.00354949	up-reg.	1.08133	0.00826385	up-reg.	1.05964	-0.0913511	0.0110616
8318	CDC45	cell division cycle 45 [Source:HGNC Symbol;Acc:HGNC:1739]	.	-4.80417	0.000116834	down-reg.	.	-0.076386	0.240419	NA	0.0515096	0.075731	NA	0.322348	0.00304848	NA	0.398734	0.270839	0.0149454	0.00521767	NA	.	0.17507	0.341602	NA	1.14764	0.000529486	up-reg.	2.08821	0.000167826	up-reg.	1.91314	0.940561	7.49019e-05	0.000740733	up-reg.	.	0.192418	0.0572041	NA	1.57795	0.000849127	up-reg.	2.05853	1.11259e-05	up-reg.	1.86612	0.480584	3.57214e-05
983	CDK1	cyclin dependent kinase 1 [Source:HGNC Symbol;Acc:HGNC:1722]	.	-4.79701	2.95931e-05	down-reg.	.	-0.142209	0.174041	NA	0.103319	0.153344	NA	0.556854	0.00537939	NA	0.699063	0.453535	0.00695043	0.0140585	NA	.	-0.0866858	0.783532	NA	0.864594	0.00115688	up-reg.	2.04873	0.000347592	up-reg.	2.13542	1.18414	0.000307265	0.00304686	up-reg.	.	0.138702	0.26903	NA	1.61341	0.00129253	up-reg.	1.47206	0.00596039	up-reg.	1.33336	-0.141347	0.00669455
8438	RAD54L	RAD54 like [Source:HGNC Symbol;Acc:HGNC:9826]	.	-4.78803	0.000169248	down-reg.	.	-0.115673	0.104356	NA	0.266218	0.0732758	NA	0.553196	0.00157006	NA	0.668869	0.286978	0.000556429	0.00275375	NA	.	-0.108146	0.630229	NA	0.93584	0.000847693	up-reg.	1.95571	0.000149075	up-reg.	2.06386	1.01987	6.06089e-05	0.00177481	up-reg.	.	0.0742719	0.718939	NA	1.44923	0.000457707	up-reg.	1.92846	1.38303e-05	up-reg.	1.85419	0.479231	0.000370464
83857	TMTC1	transmembrane and tetratricopeptide repeat containing 1 [Source:HGNC Symbol;Acc:HGNC:24099]	.	-4.77675	7.58064e-06	down-reg.	.	-0.0561233	0.130523	NA	-0.122938	0.0309091	NA	-0.0597859	0.360543	NA	-0.00366264	0.0631518	0.637683	0.137956	NA	.	0.187098	0.228969	NA	0.0281066	0.880056	NA	0.0444531	0.832947	NA	-0.142645	0.0163465	0.320293	0.706333	NA	.	0.112551	0.984645	NA	0.0498998	0.760156	NA	-0.00623647	0.365836	NA	-0.118787	-0.0561363	0.194492
699	BUB1	BUB1 mitotic checkpoint serine/threonine kinase [Source:HGNC Symbol;Acc:HGNC:1148]	.	-4.75174	3.55281e-05	down-reg.	.	0.0368453	0.99044	NA	-0.0280768	0.574611	NA	0.28171	0.0111371	NA	0.244865	0.309787	0.0158485	0.00925839	NA	.	-0.0647191	0.98033	NA	0.699149	0.000950451	up-reg.	1.71569	2.76753e-05	up-reg.	1.78041	1.01654	0.000275365	0.000432958	up-reg.	.	0.0773034	0.629051	NA	1.23205	0.00350368	up-reg.	1.28254	0.0206312	up-reg.	1.20524	0.0504936	0.0222297
147495	APCDD1	APC down-regulated 1 [Source:HGNC Symbol;Acc:HGNC:15718]	.	-4.66821	0.000140374	down-reg.	.	0.123222	0.236612	NA	0.157172	0.120727	NA	-0.0275545	0.510767	NA	-0.150776	-0.184726	0.14847	0.0522985	NA	.	0.137277	0.563149	NA	0.0672302	0.94835	NA	0.0494231	0.374262	NA	-0.0878537	-0.0178071	0.893927	0.559186	NA	.	-0.0884046	0.218451	NA	0.164005	0.0137711	NA	0.18383	0.400601	NA	0.272234	0.0198246	0.212417
387103	CENPW	centromere protein W [Source:HGNC Symbol;Acc:HGNC:21488]	.	-4.65324	4.83917e-05	down-reg.	.	0.0287264	0.697107	NA	0.0109823	0.5124	NA	0.245901	0.0277551	NA	0.217174	0.234918	0.0162505	0.0933572	NA	.	-0.100998	0.680823	NA	0.551613	0.00113149	NA	1.30351	6.2434e-05	up-reg.	1.40451	0.751897	8.67089e-06	1.57598e-05	up-reg.	.	0.0650507	0.374083	NA	0.765914	0.00768647	up-reg.	0.932438	0.0218674	up-reg.	0.867387	0.166524	0.025572
79682	CENPU	centromere protein U [Source:HGNC Symbol;Acc:HGNC:21348]	.	-4.65156	7.12998e-05	down-reg.	.	-0.0330442	0.958404	NA	-0.0876102	0.612835	NA	0.0494223	0.226875	NA	0.0824665	0.137032	0.181292	0.152894	NA	.	-0.158906	0.0233862	NA	0.533897	0.00760692	NA	1.40385	0.000708891	up-reg.	1.56275	0.86995	0.000360016	0.00590199	up-reg.	.	0.116722	0.176377	NA	1.08708	0.000601133	up-reg.	0.782752	0.272853	NA	0.666031	-0.304332	0.347113
81610	FAM83D	family with sequence similarity 83 member D [Source:HGNC Symbol;Acc:HGNC:16122]	.	-4.64333	9.18329e-05	down-reg.	.	-0.0320588	0.137144	NA	0.0978643	0.196845	NA	0.463823	0.000269618	NA	0.495882	0.365959	0.000145549	0.0121686	NA	.	0.102232	0.96332	NA	1.36374	0.00177822	up-reg.	2.48465	0.000128621	up-reg.	2.38242	1.12092	3.36316e-06	0.000259395	up-reg.	.	0.138413	0.126907	NA	1.80261	0.000942045	up-reg.	2.46551	8.45166e-05	up-reg.	2.3271	0.662902	0.000182903
83461	CDCA3	cell division cycle associated 3 [Source:HGNC Symbol;Acc:HGNC:14624]	.	-4.62929	4.48963e-06	down-reg.	.	0.0606395	0.0504633	NA	0.193207	0.00179318	NA	0.571177	0.00328297	NA	0.510537	0.377969	0.00488179	0.0152799	NA	.	0.106222	0.230163	NA	0.980101	0.000206244	up-reg.	1.81059	3.26181e-05	up-reg.	1.70437	0.830489	0.000148801	0.000694612	up-reg.	.	0.120969	0.0558589	NA	1.24103	4.61106e-05	up-reg.	1.84339	0.000157017	up-reg.	1.72242	0.602361	0.000218026
84296	GINS4	GINS complex subunit 4 [Source:HGNC Symbol;Acc:HGNC:28226]	.	-4.58359	7.66003e-05	down-reg.	.	-0.251159	0.272012	NA	-0.220838	0.625245	NA	0.144424	0.143912	NA	0.395583	0.365261	0.013318	0.050649	NA	.	0.00874544	0.658588	NA	0.571989	0.00788396	NA	1.5745	0.000216199	up-reg.	1.56576	1.00252	1.57966e-05	4.28182e-05	up-reg.	.	0.0836866	0.205191	NA	1.02408	0.00397304	up-reg.	1.33177	0.000269702	up-reg.	1.24809	0.307694	0.00028781
4001	LMNB1	lamin B1 [Source:HGNC Symbol;Acc:HGNC:6637]	.	-4.56703	8.56201e-05	down-reg.	.	-0.181798	0.867846	NA	0.126348	0.160624	NA	0.531796	0.0104164	NA	0.713594	0.405448	0.00962841	0.00945572	NA	.	-0.0496569	0.974805	NA	0.786539	0.0123189	up-reg.	1.58287	0.0740882	NA	1.63253	0.796333	0.0732782	0.455998	NA	.	0.088504	0.0252694	NA	1.21256	0.010393	up-reg.	1.42587	0.000298814	up-reg.	1.33737	0.213317	0.000395829
259266	ASPM	abnormal spindle microtubule assembly [Source:HGNC Symbol;Acc:HGNC:19048]	.	-4.55266	7.58957e-05	down-reg.	.	0.118333	0.0653577	NA	-0.00302592	0.559482	NA	-0.0160832	0.469371	NA	-0.134416	-0.0130572	0.766823	0.339818	NA	.	-0.0193419	0.48697	NA	0.436731	0.00272466	NA	1.13231	5.79721e-06	up-reg.	1.15165	0.695577	1.85075e-05	0.000285767	up-reg.	.	0.188578	0.772228	NA	1.07797	0.00913592	up-reg.	0.514132	0.272249	NA	0.325553	-0.563834	0.319795
22974	TPX2	TPX2, microtubule nucleation factor [Source:HGNC Symbol;Acc:HGNC:1249]	.	-4.53104	8.19482e-05	down-reg.	.	-0.0513451	0.776044	NA	0.0561499	0.922391	NA	0.464622	0.0146528	NA	0.515967	0.408472	0.00449465	0.00839979	NA	.	-0.243748	0.449717	NA	0.636798	0.0023877	up-reg.	1.53657	0.000166954	up-reg.	1.78032	0.899772	0.000304601	0.00138348	up-reg.	.	-0.00243988	0.664138	NA	1.20503	0.000614261	up-reg.	1.47326	7.40309e-05	up-reg.	1.4757	0.268224	9.34162e-05
51083	GAL	galanin and GMAP prepropeptide [Source:HGNC Symbol;Acc:HGNC:4114]	.	-4.52587	0.000613636	down-reg.	.	-0.446137	0.00501433	NA	-0.328052	0.00440208	NA	-0.2655	0.070768	NA	0.180638	0.0625524	0.510637	0.87247	NA	.	-0.154193	0.202092	NA	-0.0274539	0.325981	NA	-0.0410562	0.388252	NA	0.113137	-0.0136023	0.596655	0.935485	NA	.	-0.086364	0.713554	NA	0.0924112	0.628283	NA	0.615162	0.0170158	up-reg.	0.701526	0.522751	0.0107217
2305	FOXM1	forkhead box M1 [Source:HGNC Symbol;Acc:HGNC:3818]	.	-4.5228	9.48541e-05	down-reg.	.	0.0300311	0.829221	NA	0.255128	0.082293	NA	0.616708	0.000994943	up-reg.	0.586677	0.36158	0.000287988	0.00609136	up-reg.	.	-0.026368	0.566135	NA	1.04872	0.00376438	up-reg.	1.8373	0.000208794	up-reg.	1.86367	0.788582	1.05584e-05	0.00125197	up-reg.	.	0.175863	0.300173	NA	1.40669	0.00107317	up-reg.	2.0301	0.000490616	up-reg.	1.85424	0.623415	0.000353697
1063	CENPF	centromere protein F [Source:HGNC Symbol;Acc:HGNC:1857]	.	-4.49399	0.000101503	down-reg.	.	0.0618075	0.723698	NA	0.0152808	0.906644	NA	0.0426967	0.457074	NA	-0.0191108	0.0274159	0.514683	0.303948	NA	.	-0.139045	0.321874	NA	0.493847	0.00381079	NA	1.20509	0.000102926	up-reg.	1.34414	0.711246	8.13172e-06	0.000614816	up-reg.	.	0.15137	0.460504	NA	1.20145	0.00294842	up-reg.	0.920399	0.0687663	NA	0.769029	-0.28105	0.0854012
9319	TRIP13	thyroid hormone receptor interactor 13 [Source:HGNC Symbol;Acc:HGNC:12307]	.	-4.49269	0.000148666	down-reg.	.	-0.0316392	0.521061	NA	-0.00789085	0.962182	NA	0.357632	0.00541378	NA	0.389271	0.365523	0.00348941	0.0102498	NA	.	-0.0271706	0.285257	NA	0.818657	0.00546648	up-reg.	1.66893	0.000286128	up-reg.	1.6961	0.850275	6.95378e-05	0.00068512	up-reg.	.	0.326816	0.0785213	NA	1.44183	0.00387981	up-reg.	1.85205	6.94471e-05	up-reg.	1.52524	0.410218	0.000260223
4692	NDN	necdin, MAGE family member [Source:HGNC Symbol;Acc:HGNC:7675]	.	-4.48677	0.000109223	down-reg.	.	-0.165608	0.204304	NA	-0.116148	0.345228	NA	-0.112276	0.239809	NA	0.0533323	0.00387222	0.91989	0.65493	NA	.	0.0462368	0.314366	NA	-0.0535158	0.979577	NA	-0.0579047	0.445481	NA	-0.104142	-0.00438893	0.0155537	0.589514	NA	.	-0.218796	0.733075	NA	-0.196943	0.959793	NA	-0.286422	0.714113	NA	-0.0676258	-0.0894791	0.898563
3223	HOXC6	homeobox C6 [Source:HGNC Symbol;Acc:HGNC:5128]	.	-4.48057	3.94102e-05	down-reg.	.	-0.0529244	0.93541	NA	0.00921528	0.651505	NA	0.0261571	0.765961	NA	0.0790816	0.0169418	0.675602	0.997558	NA	.	-0.128756	0.310197	NA	0.00379056	0.976682	NA	0.0559387	0.52396	NA	0.184695	0.0521482	0.0562674	0.467219	NA	.	-0.028391	0.696621	NA	-0.0357085	0.797099	NA	-0.215772	0.747355	NA	-0.187381	-0.180064	0.825508
79801	SHCBP1	SHC binding and spindle associated 1 [Source:HGNC Symbol;Acc:HGNC:29547]	.	-4.4692	0.000220126	down-reg.	.	-0.16736	0.413233	NA	-0.11655	0.662175	NA	0.314417	0.129013	NA	0.481776	0.430967	0.0301327	0.048408	NA	.	0.0848613	0.280929	NA	0.688071	0.00396383	up-reg.	1.58239	9.54698e-05	up-reg.	1.49753	0.894318	7.4477e-05	0.00266909	up-reg.	.	0.194944	0.107747	NA	0.893871	0.00416664	up-reg.	0.735969	0.0517651	NA	0.541025	-0.157902	0.0844038
4312	MMP1	matrix metallopeptidase 1 [Source:HGNC Symbol;Acc:HGNC:7155]	.	-4.4479	0.000415209	down-reg.	.	-0.665835	0.00140322	NA	-0.779376	0.000724448	NA	-0.853006	0.00058673	NA	-0.187171	-0.0736302	0.0500242	0.737105	NA	.	-0.569844	0.00805169	NA	-0.29146	0.0909462	NA	-0.743821	0.00357353	NA	-0.173977	-0.452361	0.467822	0.00243198	NA	.	-0.618849	0.00458574	NA	-0.0485502	0.698271	NA	-0.88335	0.0545984	NA	-0.264501	-0.8348	0.3462
3148	HMGB2	high mobility group box 2 [Source:HGNC Symbol;Acc:HGNC:5000]	.	-4.40415	1.96827e-05	down-reg.	.	0.0855402	0.208442	NA	0.081682	0.248609	NA	0.153233	0.0579923	NA	0.0676923	0.0715505	0.557082	0.0266778	NA	.	0.140083	0.137858	NA	0.542822	0.00320131	NA	1.40955	1.82892e-05	up-reg.	1.26947	0.866731	9.2904e-05	0.000685256	up-reg.	.	0.209442	0.260648	NA	1.06256	0.0129617	up-reg.	0.766839	0.0979864	NA	0.557397	-0.295724	0.164154
11130	ZWINT	ZW10 interacting kinetochore protein [Source:HGNC Symbol;Acc:HGNC:13195]	.	-4.39321	9.86636e-06	down-reg.	.	-0.163287	0.089827	NA	-0.115337	0.000544919	NA	0.147181	0.033687	NA	0.310468	0.262518	0.0195773	0.00659429	NA	.	-0.0576407	0.0483088	NA	0.642984	0.000283788	up-reg.	1.33377	7.64285e-05	up-reg.	1.39141	0.690783	6.09781e-05	0.00126898	up-reg.	.	-0.0528327	0.902761	NA	0.884274	0.00330049	up-reg.	0.949015	0.0100419	up-reg.	1.00185	0.0647411	0.00904712
701	BUB1B	BUB1 mitotic checkpoint serine/threonine kinase B [Source:HGNC Symbol;Acc:HGNC:1149]	.	-4.38786	7.13351e-05	down-reg.	.	0.0522242	0.976033	NA	0.0475159	0.890513	NA	0.389226	0.0303124	NA	0.337002	0.34171	0.0123285	0.0233348	NA	.	-0.14778	0.570929	NA	0.571325	0.00808781	NA	1.36243	0.000126894	up-reg.	1.51021	0.791108	4.95625e-05	0.0013171	up-reg.	.	0.0303263	0.227186	NA	1.24237	0.00387029	up-reg.	1.32188	0.00375162	up-reg.	1.29155	0.079509	0.00420364
991	CDC20	cell division cycle 20 [Source:HGNC Symbol;Acc:HGNC:1723]	.	-4.35737	4.40217e-05	down-reg.	.	0.124481	0.353742	NA	0.0170891	0.993661	NA	0.528747	0.00253416	NA	0.404266	0.511658	0.00168267	0.00704419	NA	.	0.236793	0.034584	NA	1.18008	4.90267e-05	up-reg.	1.94477	8.76522e-06	up-reg.	1.70797	0.764689	7.47795e-06	6.50981e-05	up-reg.	.	0.179325	0.485342	NA	1.31541	0.00192134	up-reg.	1.97193	0.0028061	up-reg.	1.7926	0.656517	0.00276831
4254	KITLG	KIT ligand [Source:HGNC Symbol;Acc:HGNC:6343]	.	-4.35054	0.000270931	down-reg.	.	-0.181028	0.0144592	NA	-0.500548	0.00527462	NA	-0.692152	0.00285372	NA	-0.511123	-0.191603	0.0100967	0.200125	NA	.	0.135432	0.478288	NA	0.0408932	0.452804	NA	0.273317	0.0177779	NA	0.137885	0.232424	0.198153	0.164174	NA	.	0.188639	0.30062	NA	0.227132	0.0623247	NA	-0.585219	0.246354	NA	-0.773858	-0.812351	0.157287
2171	FABP5	fatty acid binding protein 5 [Source:HGNC Symbol;Acc:HGNC:3560]	.	-4.34143	3.26282e-05	down-reg.	.	-0.128473	0.574494	NA	-0.165182	0.00923236	NA	-0.147606	0.0373023	NA	-0.0191324	0.017576	0.52307	0.583654	NA	.	-0.0954347	0.089286	NA	0.240328	0.0652013	NA	0.546507	0.00194114	NA	0.641942	0.306179	0.0015083	0.0228762	NA	.	0.115872	0.198547	NA	0.619223	0.00422021	up-reg.	0.756612	0.00449528	up-reg.	0.640739	0.137389	0.00517382
11004	KIF2C	kinesin family member 2C [Source:HGNC Symbol;Acc:HGNC:6393]	.	-4.3345	8.78879e-05	down-reg.	.	0.155484	0.51823	NA	0.360447	0.192046	NA	0.498138	0.0366978	NA	0.342653	0.137691	0.0137232	0.332131	NA	.	-0.153804	0.0490053	NA	0.595824	0.00548713	up-reg.	1.7317	2.43104e-05	up-reg.	1.8855	1.13587	3.78952e-06	0.0008204	up-reg.	.	-0.00686358	0.935641	NA	1.52098	0.00218367	up-reg.	1.94027	6.96385e-06	up-reg.	1.94713	0.419287	6.29843e-06
2013	EMP2	epithelial membrane protein 2 [Source:HGNC Symbol;Acc:HGNC:3334]	.	-4.29897	1.51734e-05	down-reg.	.	0.0494074	0.906769	NA	0.241344	0.157764	NA	0.142867	0.0354124	NA	0.0934592	-0.0984772	0.148636	0.970696	NA	.	-0.13991	0.429137	NA	0.471493	0.00121892	NA	0.9274	0.000115769	up-reg.	1.06731	0.455907	0.000355685	0.00362245	up-reg.	.	-0.110383	0.308955	NA	1.13508	0.00063159	up-reg.	1.53244	0.000100595	up-reg.	1.64282	0.397361	2.80139e-05
83540	NUF2	NDC80 kinetochore complex component NUF2 [Source:HGNC Symbol;Acc:HGNC:14621]	.	-4.27745	0.000115377	down-reg.	.	0.194258	0.0447829	NA	0.376777	0.101507	NA	0.215946	0.101863	NA	0.0216884	-0.160831	0.852324	0.620123	NA	.	-0.0181045	0.525116	NA	0.240508	0.323866	NA	1.35575	0.00186551	up-reg.	1.37386	1.11524	0.000629028	0.00380958	up-reg.	.	0.0546888	0.676464	NA	0.873229	0.000798545	up-reg.	0.726388	0.0241656	up-reg.	0.671699	-0.146842	0.0253473
113130	CDCA5	cell division cycle associated 5 [Source:HGNC Symbol;Acc:HGNC:14626]	.	-4.23935	0.000166834	down-reg.	.	0.0157243	0.721052	NA	0.172944	0.155381	NA	0.341533	0.00894012	NA	0.325809	0.168589	0.00484361	0.0111746	NA	.	-0.0347009	0.835666	NA	0.935413	8.46218e-05	up-reg.	1.78588	0.000148786	up-reg.	1.82058	0.850466	0.000218472	0.00205798	up-reg.	.	0.0867878	0.475809	NA	1.18746	0.00134385	up-reg.	1.6439	7.48041e-06	up-reg.	1.55711	0.456442	6.47353e-05
8358	HIST1H3B	histone cluster 1 H3 family member b [Source:HGNC Symbol;Acc:HGNC:4776]	.	-4.22006	5.76598e-05	down-reg.	.	-0.0605357	0.234335	NA	0.193609	0.0115656	NA	0.398682	0.0221572	NA	0.459217	0.205072	0.00966409	0.220532	NA	.	0.206029	0.125597	NA	0.942533	0.0135132	up-reg.	1.60278	0.00177839	up-reg.	1.39675	0.660249	0.00195559	0.129204	NA	.	0.0484337	0.897291	NA	0.901766	0.00579352	up-reg.	2.18383	0.00722878	up-reg.	2.1354	1.28206	0.00664335
8208	CHAF1B	chromatin assembly factor 1 subunit B [Source:HGNC Symbol;Acc:HGNC:1911]	.	-4.20688	2.65516e-05	down-reg.	.	-0.120472	0.020185	NA	-0.0489692	0.295913	NA	0.211313	0.157192	NA	0.331785	0.260282	0.0430813	0.0912172	NA	.	0.0910444	0.484425	NA	0.740011	0.00155959	up-reg.	1.45531	0.000286793	up-reg.	1.36427	0.715303	0.000530162	0.00339153	up-reg.	.	0.137452	0.826076	NA	1.2732	0.000947188	up-reg.	1.78034	6.22872e-06	up-reg.	1.64289	0.507139	4.13149e-05
100506243	KRBOX1	KRAB box domain containing 1 [Source:HGNC Symbol;Acc:HGNC:38708]	.	-4.19941	0.000131176	down-reg.	.	0.0662508	0.42196	NA	0.140736	0.26717	NA	0.196704	0.556999	NA	0.130453	0.0559686	0.982868	0.86432	NA	.	0.193702	0.137952	NA	0.0194917	0.602513	NA	0.00759897	0.713074	NA	-0.186103	-0.0118927	0.155335	0.816117	NA	.	0.062542	0.284184	NA	-0.149245	0.0425967	NA	0.0258975	0.782878	NA	-0.0366446	0.175143	0.435204
3833	KIFC1	kinesin family member C1 [Source:HGNC Symbol;Acc:HGNC:6389]	.	-4.16109	0.000135085	down-reg.	.	-0.0188036	0.339895	NA	0.112951	0.382538	NA	0.425218	0.0066405	NA	0.444022	0.312267	0.00224771	0.00477195	NA	.	-0.0314731	0.813152	NA	0.590537	0.00550145	up-reg.	1.5515	0.00098529	up-reg.	1.58298	0.960967	0.000753579	0.0128225	up-reg.	.	0.0646841	0.138437	NA	0.941852	0.00409349	up-reg.	1.65374	7.48142e-05	up-reg.	1.58906	0.711888	0.000101197
57082	KNL1	kinetochore scaffold 1 [Source:HGNC Symbol;Acc:HGNC:24054]	.	-4.15302	5.3631e-05	down-reg.	.	0.0826314	0.974275	NA	-0.0156051	0.7729	NA	0.101481	0.398626	NA	0.0188494	0.117086	0.429306	0.320644	NA	.	-0.0202236	0.395818	NA	0.549024	0.0259148	NA	0.963863	0.00132568	up-reg.	0.984087	0.414839	0.000382811	0.0129928	up-reg.	.	0.0478512	0.623928	NA	0.88142	0.0100008	up-reg.	0.409278	0.17211	NA	0.361426	-0.472143	0.194205
8835	SOCS2	suppressor of cytokine signaling 2 [Source:HGNC Symbol;Acc:HGNC:19382]	.	-4.14181	5.15222e-05	down-reg.	.	0.144665	0.0973941	NA	-0.046805	0.689541	NA	0.079186	0.298777	NA	-0.0654789	0.125991	0.208358	0.0424876	NA	.	0.0602284	0.342614	NA	0.0287489	0.479688	NA	0.419634	0.00726981	NA	0.359405	0.390885	0.0246961	0.00217829	NA	.	0.0883218	0.0924912	NA	0.228484	0.00224266	NA	0.117633	0.771806	NA	0.0293115	-0.11085	0.547841
54478	PIMREG	PICALM interacting mitotic regulator [Source:HGNC Symbol;Acc:HGNC:25483]	.	-4.12334	3.5485e-05	down-reg.	.	-0.036075	0.640001	NA	-0.036075	0.401672	NA	0.235378	0.0226357	NA	0.271453	0.271453	0.0143445	0.0475042	NA	.	0.201655	0.025939	NA	0.6675	0.000167034	up-reg.	1.3681	6.65309e-05	up-reg.	1.16644	0.700596	8.89905e-05	0.000447752	up-reg.	.	-0.114118	0.877896	NA	0.725641	0.00167827	up-reg.	0.927787	0.000375902	up-reg.	1.0419	0.202145	0.000392974
7153	TOP2A	DNA topoisomerase II alpha [Source:HGNC Symbol;Acc:HGNC:11989]	.	-4.11482	0.000187479	down-reg.	.	-0.0187211	0.657011	NA	-0.256293	0.216836	NA	0.00110365	0.251016	NA	0.0198247	0.257397	0.241038	0.0721069	NA	.	0.275291	0.232705	NA	0.821499	0.0144979	up-reg.	1.70712	0.00670111	up-reg.	1.43183	0.885624	0.00820609	0.0509751	NA	.	-0.0253941	0.96043	NA	1.05042	0.00272467	up-reg.	0.014057	0.337871	NA	0.0394511	-1.03636	0.318767
221150	SKA3	spindle and kinetochore associated complex subunit 3 [Source:HGNC Symbol;Acc:HGNC:20262]	.	-4.11144	2.20016e-05	down-reg.	.	0.114613	0.722737	NA	0.0997902	0.516139	NA	0.214299	0.00256613	NA	0.0996858	0.114509	0.268484	0.290414	NA	.	-0.04283	0.258618	NA	0.710252	0.00643221	up-reg.	1.4418	0.00072679	up-reg.	1.48463	0.731547	0.000412702	0.0115367	up-reg.	.	0.139375	0.275395	NA	1.02999	0.00538474	up-reg.	0.859019	0.00395703	up-reg.	0.719644	-0.170975	0.00646529
54443	ANLN	anillin actin binding protein [Source:HGNC Symbol;Acc:HGNC:14082]	.	-4.10102	0.000113099	down-reg.	.	0.140227	0.260898	NA	0.138181	0.455378	NA	0.271568	0.0146192	NA	0.131342	0.133388	0.0380014	0.113612	NA	.	0.0504604	0.636562	NA	0.765858	0.00213104	up-reg.	1.50091	0.00285675	up-reg.	1.45045	0.735048	0.00241336	0.0248153	up-reg.	.	0.0561629	0.507844	NA	0.923383	0.00251173	up-reg.	0.731691	0.0697863	NA	0.675528	-0.191693	0.0884221
284403	WDR62	WD repeat domain 62 [Source:HGNC Symbol;Acc:HGNC:24502]	.	-4.09112	3.87046e-05	down-reg.	.	-0.098999	0.00780755	NA	0.128687	0.00285097	NA	0.489123	0.00229238	NA	0.588122	0.360436	0.00116943	0.00632833	NA	.	0.0901545	0.0931125	NA	0.961201	0.000228377	up-reg.	1.58921	7.0357e-05	up-reg.	1.49905	0.628008	0.000109161	0.00291241	up-reg.	.	-0.0770867	0.210565	NA	1.07392	4.14757e-05	up-reg.	2.00415	0.00483103	up-reg.	2.08123	0.930228	0.00415168
4744	NEFH	neurofilament heavy [Source:HGNC Symbol;Acc:HGNC:7737]	.	-4.08418	0.000186657	down-reg.	.	0.109158	0.828247	NA	0.153842	0.412517	NA	0.0720586	0.929858	NA	-0.0370989	-0.0817838	0.841019	0.165285	NA	.	-0.00848507	0.90712	NA	0.172891	0.0520361	NA	0.0997319	0.352629	NA	0.108217	-0.0731593	0.325429	0.537576	NA	.	0.197786	0.142928	NA	0.0814865	0.579268	NA	0.259199	0.0797368	NA	0.0614124	0.177712	0.437564
51514	DTL	denticleless E3 ubiquitin protein ligase homolog [Source:HGNC Symbol;Acc:HGNC:30288]	.	-4.07866	0.000137384	down-reg.	.	-0.279808	0.286733	NA	-0.0297008	0.46043	NA	0.209694	0.0216151	NA	0.489501	0.239395	0.0203755	0.0168987	NA	.	0.203641	0.440548	NA	0.844338	0.00576001	up-reg.	1.6191	0.000248702	up-reg.	1.41546	0.774759	2.10586e-05	0.00157994	up-reg.	.	0.00438627	0.598086	NA	1.09617	0.00244748	up-reg.	0.964455	0.00471399	up-reg.	0.960068	-0.131715	0.00531628
891	CCNB1	cyclin B1 [Source:HGNC Symbol;Acc:HGNC:1579]	.	-4.03711	2.24658e-06	down-reg.	.	0.00843079	0.431106	NA	-0.0149536	0.758067	NA	0.232407	0.0807216	NA	0.223977	0.247361	0.019823	0.0429811	NA	.	-0.0248272	0.553663	NA	0.73835	0.000382518	up-reg.	1.58723	2.22791e-05	up-reg.	1.61206	0.848878	1.84919e-06	5.43669e-05	up-reg.	.	0.113727	0.655272	NA	1.14029	0.00176624	up-reg.	1.49888	9.62947e-05	up-reg.	1.38515	0.358593	0.000177503
57214	CEMIP	cell migration inducing hyaluronidase 1 [Source:HGNC Symbol;Acc:HGNC:29213]	.	-4.02707	1.28603e-05	down-reg.	.	0.201978	0.00534518	NA	0.0417141	0.39037	NA	0.408114	0.0026768	NA	0.206136	0.3664	0.0169577	0.00515789	NA	.	0.0756192	0.140817	NA	-0.174519	0.107981	NA	0.0636546	0.067968	NA	-0.0119647	0.238174	0.905069	0.00434331	NA	.	0.0691758	0.113612	NA	0.205687	0.0508148	NA	0.452496	0.000412767	NA	0.38332	0.246809	0.0003241
8825	LIN7A	lin-7 homolog A, crumbs cell polarity complex component [Source:HGNC Symbol;Acc:HGNC:17787]	.	-4.01247	1.66691e-05	down-reg.	.	0.049866	0.143494	NA	0.00229773	0.809974	NA	0.0562864	0.380844	NA	0.0064204	0.0539887	0.679647	0.432472	NA	.	0.124063	0.625063	NA	-0.0761214	0.559169	NA	0.236003	0.184217	NA	0.11194	0.312124	0.541768	0.0857004	NA	.	-0.126503	0.482604	NA	0.0771995	0.15523	NA	0.172	0.0570007	NA	0.298503	0.0948004	0.0130989
3024	HIST1H1A	histone cluster 1 H1 family member a [Source:HGNC Symbol;Acc:HGNC:4715]	.	-4.00682	0.000702961	down-reg.	.	-0.0108532	0.544553	NA	0.169014	0.150168	NA	0.51548	0.0196745	NA	0.526333	0.346466	0.0107847	0.0479977	NA	.	0.0262463	0.342756	NA	1.00605	0.00709274	up-reg.	1.0383	0.00217184	up-reg.	1.01205	0.0322467	0.00235144	0.824726	NA	.	0.109165	0.359152	NA	0.8587	0.0111875	up-reg.	2.11369	0.00731968	up-reg.	2.00453	1.25499	0.00867526
7851	MALL	mal, T cell differentiation protein like [Source:HGNC Symbol;Acc:HGNC:6818]	.	-3.99557	0.000242143	down-reg.	.	-0.123051	0.429435	NA	-0.322395	0.0052761	NA	-0.121358	0.250434	NA	0.00169315	0.201037	0.799141	0.0194103	NA	.	0.123538	0.0159467	NA	-0.0262755	0.528774	NA	-0.00310194	0.641145	NA	-0.12664	0.0231736	0.153777	0.773046	NA	.	0.0633546	0.11524	NA	-0.219872	0.205697	NA	0.0511884	0.802818	NA	-0.0121662	0.27106	0.565628
51512	GTSE1	G2 and S-phase expressed 1 [Source:HGNC Symbol;Acc:HGNC:13698]	.	-3.99517	2.56222e-05	down-reg.	.	0.0495646	0.644893	NA	-0.123809	0.254436	NA	0.551788	0.0295568	NA	0.502223	0.675596	0.0389847	0.013698	NA	.	-0.0806601	0.483915	NA	0.786303	0.00138032	up-reg.	1.49364	0.00015791	up-reg.	1.5743	0.707334	0.000100011	0.000418896	up-reg.	.	0.00456758	0.819669	NA	1.01779	0.0014989	up-reg.	1.45915	1.27555e-05	up-reg.	1.45458	0.441361	0.000129142
29941	PKN3	protein kinase N3 [Source:HGNC Symbol;Acc:HGNC:17999]	.	-3.97879	0.00015464	down-reg.	.	0.0389626	0.275849	NA	0.171261	0.12508	NA	0.420952	0.00698097	NA	0.38199	0.249691	0.00975123	0.0700101	NA	.	0.141672	0.0873514	NA	0.542629	0.0214212	NA	1.06039	0.000385805	up-reg.	0.918719	0.517761	0.000323892	0.0259131	up-reg.	.	0.0226626	0.778054	NA	1.16262	0.000711319	up-reg.	2.15999	0.000343623	up-reg.	2.13733	0.997378	0.000311744
55723	ASF1B	anti-silencing function 1B histone chaperone [Source:HGNC Symbol;Acc:HGNC:20996]	.	-3.97182	8.10344e-05	down-reg.	.	0.405445	0.0953222	NA	0.450472	0.0553561	NA	0.378177	0.0532888	NA	-0.0272683	-0.0722952	0.587457	0.88196	NA	.	-0.0228926	0.863607	NA	0.954639	2.04434e-05	up-reg.	1.50587	0.000340945	up-reg.	1.52876	0.551227	0.000509087	0.00901736	up-reg.	.	0.0780252	0.283103	NA	1.00651	0.000836044	up-reg.	1.60398	0.00049177	up-reg.	1.52596	0.597471	0.000473869
3832	KIF11	kinesin family member 11 [Source:HGNC Symbol;Acc:HGNC:6388]	.	-3.96171	2.3407e-05	down-reg.	.	0.145806	0.539861	NA	0.130544	0.564009	NA	0.000180892	0.859146	NA	-0.145626	-0.130363	0.815823	0.814137	NA	.	0.00412124	0.706211	NA	0.319589	0.00535133	NA	1.18543	0.000138101	up-reg.	1.18131	0.865841	0.00146731	0.00117992	up-reg.	.	-0.0393587	0.490887	NA	0.811303	0.00114198	up-reg.	0.150532	0.241223	NA	0.189891	-0.660771	0.174016
11013	TMSB15A	thymosin beta 15a [Source:HGNC Symbol;Acc:HGNC:30744]	.	-3.95086	0.000190519	down-reg.	.	0.19607	0.282948	NA	0.220737	0.164632	NA	0.563752	0.011501	NA	0.367681	0.343014	0.0257669	0.014202	NA	.	0.114937	0.372687	NA	0.473888	0.02052	NA	1.03496	0.000776055	up-reg.	0.920021	0.56107	0.000369681	0.000675405	up-reg.	.	0.0562556	0.563848	NA	0.38021	0.0180304	NA	0.26591	0.673939	NA	0.209654	-0.1143	0.740295
5168	ENPP2	ectonucleotide pyrophosphatase/phosphodiesterase 2 [Source:HGNC Symbol;Acc:HGNC:3357]	.	-3.93768	0.000165329	down-reg.	.	-0.0708688	0.406182	NA	-0.0661806	0.826716	NA	-0.126074	0.583065	NA	-0.0552048	-0.059893	0.915863	0.810234	NA	.	0.178455	0.507675	NA	0.165956	0.82879	NA	0.261212	0.582211	NA	0.0827569	0.0952564	0.869357	0.72985	NA	.	-0.0105689	0.587446	NA	-0.134353	0.228028	NA	-0.475944	0.0324443	NA	-0.465375	-0.341591	0.0210137
51435	SCARA3	scavenger receptor class A member 3 [Source:HGNC Symbol;Acc:HGNC:19000]	.	-3.92985	3.03359e-05	down-reg.	.	-0.103733	0.658673	NA	0.0479733	0.263702	NA	0.186938	0.0225343	NA	0.29067	0.138964	0.0119338	0.022598	NA	.	-0.0280853	0.309007	NA	0.302907	0.0104269	NA	0.760253	0.00104669	up-reg.	0.788339	0.457346	0.000883556	0.0164851	up-reg.	.	0.0279096	0.2632	NA	0.510216	0.00497995	NA	1.02133	3.96501e-06	up-reg.	0.993417	0.511111	1.98448e-05
81620	CDT1	chromatin licensing and DNA replication factor 1 [Source:HGNC Symbol;Acc:HGNC:24576]	.	-3.91588	0.00013815	down-reg.	.	0.090201	0.517715	NA	0.265222	0.13555	NA	0.553622	0.00445875	NA	0.463421	0.2884	0.0105027	0.0500548	NA	.	-0.0226982	0.643698	NA	0.810284	0.00154212	up-reg.	1.50898	4.85049e-05	up-reg.	1.53168	0.698697	4.82484e-05	0.00253164	up-reg.	.	0.178648	0.162447	NA	1.19399	9.96626e-05	up-reg.	2.33755	0.00127236	up-reg.	2.15891	1.14356	0.00227689
1902	LPAR1	lysophosphatidic acid receptor 1 [Source:HGNC Symbol;Acc:HGNC:3166]	.	-3.91506	0.000121137	down-reg.	.	-0.0070929	0.381175	NA	-0.212354	0.227888	NA	-0.130515	0.654172	NA	-0.123423	0.0818382	0.0469118	0.0813098	NA	.	0.225782	0.899213	NA	0.0356637	0.330022	NA	0.710332	0.00178478	up-reg.	0.48455	0.674668	0.0282241	0.00619558	up-reg.	.	0.17564	0.11178	NA	0.732048	0.00408308	up-reg.	0.66082	0.22037	NA	0.485181	-0.0712276	0.4133
79192	IRX1	iroquois homeobox 1 [Source:HGNC Symbol;Acc:HGNC:14358]	.	-3.90683	0.000234499	down-reg.	.	-0.00216909	0.925215	NA	-0.123622	0.3084	NA	-0.149905	0.0415168	NA	-0.147735	-0.0262822	0.092302	0.298465	NA	.	-0.138895	0.638126	NA	0.246977	0.0123829	NA	0.06541	0.124997	NA	0.204305	-0.181567	0.0888254	0.0147615	NA	.	0.0986372	0.27927	NA	0.190502	0.0162409	NA	0.254504	0.0302125	NA	0.155867	0.0640021	0.26344
5645	PRSS2	serine protease 2 [Source:HGNC Symbol;Acc:HGNC:9483]	.	-3.89206	8.0436e-05	down-reg.	.	-0.0443795	0.803646	NA	-0.331692	0.0217029	NA	-0.196225	0.0185538	NA	-0.151846	0.135467	0.163885	0.162456	NA	.	-0.00143903	0.982854	NA	-0.101819	0.477864	NA	0.139263	0.424241	NA	0.140702	0.241082	0.0849022	0.0263364	NA	.	0.0698766	0.72239	NA	0.132269	0.319662	NA	0.5433	0.0100991	NA	0.473424	0.411032	0.0144497
29128	UHRF1	ubiquitin like with PHD and ring finger domains 1 [Source:HGNC Symbol;Acc:HGNC:12556]	.	-3.87685	0.000109089	down-reg.	.	0.0377653	0.424701	NA	0.147088	0.0182009	NA	0.366908	0.00136608	NA	0.329143	0.21982	0.000543461	0.00155748	NA	.	-0.0656353	0.522503	NA	0.704257	5.0848e-05	up-reg.	1.38689	8.30542e-06	up-reg.	1.45252	0.682631	2.78258e-05	2.26131e-05	up-reg.	.	0.0384223	0.399886	NA	0.99593	0.000212376	up-reg.	1.56068	3.72285e-05	up-reg.	1.52226	0.564749	4.21284e-05
84057	MND1	meiotic nuclear divisions 1 [Source:HGNC Symbol;Acc:HGNC:24839]	.	-3.84887	2.41451e-05	down-reg.	.	-0.0533249	0.369106	NA	0.112701	0.60916	NA	0.317234	0.0333478	NA	0.370559	0.204533	0.0205426	0.132613	NA	.	-0.0633306	0.94092	NA	0.366268	0.0099602	NA	1.01738	0.00033967	up-reg.	1.08071	0.651115	0.000172923	0.000384301	up-reg.	.	0.0737912	0.58639	NA	0.808317	0.00466517	up-reg.	0.211715	0.619481	NA	0.137924	-0.596602	0.704888
4174	MCM5	minichromosome maintenance complex component 5 [Source:HGNC Symbol;Acc:HGNC:6948]	.	-3.84153	0.00014089	down-reg.	.	-0.00884708	0.840669	NA	-0.0558354	0.943745	NA	0.315953	0.021595	NA	0.324801	0.371789	0.0104509	0.00745204	NA	.	0.0166082	0.69899	NA	0.500136	0.00898342	NA	1.11833	0.00011052	up-reg.	1.10172	0.61819	0.000456362	0.00154835	up-reg.	.	0.0880493	0.409601	NA	0.98134	0.000240808	up-reg.	1.67917	0.00189117	up-reg.	1.59112	0.697829	0.00370964
4856	CCN3	cellular communication network factor 3 [Source:HGNC Symbol;Acc:HGNC:7885]	.	-3.83821	0.000137387	down-reg.	.	-0.107613	0.00122309	NA	-0.366879	0.00595578	NA	-0.451071	0.000516163	NA	-0.343458	-0.0841926	0.00137078	0.768736	NA	.	0.0652203	0.95426	NA	-0.449991	0.00660232	NA	-0.308078	0.0213889	NA	-0.373298	0.141914	0.0199583	0.141556	NA	.	0.165335	0.378405	NA	-0.368218	0.0125069	NA	-0.55581	0.0278196	NA	-0.721146	-0.187593	0.0165161
9833	MELK	maternal embryonic leucine zipper kinase [Source:HGNC Symbol;Acc:HGNC:16870]	.	-3.83267	4.5481e-05	down-reg.	.	0.0240178	0.862755	NA	0.0602929	0.709436	NA	0.135006	0.100979	NA	0.110988	0.0747133	0.0774625	0.119739	NA	.	0.151053	0.408701	NA	0.654047	0.00096638	up-reg.	1.28299	7.9082e-05	up-reg.	1.13194	0.628944	0.0010886	0.00118439	up-reg.	.	0.171438	0.0735485	NA	1.03501	0.00560737	up-reg.	0.658143	0.0827228	NA	0.486704	-0.376868	0.143181
8969	HIST1H2AG	histone cluster 1 H2A family member g [Source:HGNC Symbol;Acc:HGNC:4737]	.	-3.83086	0.000233746	down-reg.	.	-0.0606609	0.426467	NA	0.0162843	0.666703	NA	0.259057	0.161679	NA	0.319718	0.242773	0.00209284	0.0110249	NA	.	0.0250201	0.958271	NA	0.671912	0.0117291	up-reg.	1.38073	0.00126765	up-reg.	1.35571	0.708818	0.000943356	0.0501665	NA	.	-0.0356998	0.620487	NA	0.855596	0.00597138	up-reg.	1.84794	0.00671144	up-reg.	1.88364	0.992341	0.00613485
29127	RACGAP1	Rac GTPase activating protein 1 [Source:HGNC Symbol;Acc:HGNC:9804]	.	-3.8244	6.44959e-05	down-reg.	.	-0.00811883	0.786906	NA	0.046139	0.848607	NA	0.16332	0.0931918	NA	0.171438	0.117181	0.0144729	0.154631	NA	.	-0.146614	0.207075	NA	0.65123	0.000761987	up-reg.	1.43237	0.000315576	up-reg.	1.57898	0.781137	0.000298864	0.00313625	up-reg.	.	0.0247685	0.373038	NA	0.852427	0.000529768	up-reg.	1.01741	0.00172569	up-reg.	0.992646	0.164987	0.00158321
150468	CKAP2L	cytoskeleton associated protein 2 like [Source:HGNC Symbol;Acc:HGNC:26877]	.	-3.81975	1.28305e-05	down-reg.	.	-0.131083	0.0413031	NA	0.00772954	0.721136	NA	-0.0476082	0.771477	NA	0.0834747	-0.0553378	0.114199	0.611793	NA	.	0.0407626	0.743294	NA	0.37292	0.00298521	NA	1.05563	0.00196396	up-reg.	1.01487	0.682709	0.00634099	0.0106085	up-reg.	.	-0.082688	0.825457	NA	1.06015	0.0125262	up-reg.	0.577593	0.215453	NA	0.660281	-0.482554	0.201917
8329	HIST1H2AI	histone cluster 1 H2A family member i [Source:HGNC Symbol;Acc:HGNC:4725]	.	-3.80942	8.50142e-05	down-reg.	.	0.125965	0.404731	NA	0.154572	0.0969101	NA	0.384215	0.0124879	NA	0.25825	0.229643	0.0188587	0.0335862	NA	.	0.132573	0.20547	NA	0.755169	0.00777002	up-reg.	1.43317	0.000703742	up-reg.	1.3006	0.678003	0.00121985	0.0257965	up-reg.	.	-0.0767101	0.0943318	NA	0.744156	0.000271788	up-reg.	2.19995	0.00465482	up-reg.	2.27666	1.45579	0.00400576
6790	AURKA	aurora kinase A [Source:HGNC Symbol;Acc:HGNC:11393]	.	-3.80357	0.00029599	down-reg.	.	-0.251376	0.0769873	NA	-0.332583	0.0319923	NA	-0.178114	0.439127	NA	0.0732625	0.154469	0.16254	0.0446355	NA	.	0.0781833	0.917921	NA	0.562379	0.00834587	NA	1.31344	0.00280387	up-reg.	1.23526	0.751064	0.00251453	0.010646	up-reg.	.	0.0885427	0.719146	NA	0.927187	0.00186101	up-reg.	1.0517	0.00150881	up-reg.	0.963156	0.124512	0.00222709
7298	TYMS	thymidylate synthetase [Source:HGNC Symbol;Acc:HGNC:12441]	.	-3.79459	0.000132756	down-reg.	.	0.0218279	0.508573	NA	-0.450813	0.00171106	NA	0.174	0.0260107	NA	0.152172	0.624814	0.131004	0.000277118	NA	.	-0.0390096	0.912506	NA	0.180339	0.084316	NA	1.20442	0.000667584	up-reg.	1.24343	1.02408	0.000729864	0.00116199	up-reg.	.	0.324331	0.00120351	NA	0.878394	0.000965914	up-reg.	1.39546	0.000569245	up-reg.	1.07113	0.51707	0.00163391
9582	APOBEC3B	apolipoprotein B mRNA editing enzyme catalytic subunit 3B [Source:HGNC Symbol;Acc:HGNC:17352]	.	-3.79249	6.44973e-05	down-reg.	.	-0.0660189	0.548974	NA	-0.0792552	0.655757	NA	0.277886	0.0135488	NA	0.343905	0.357141	0.0397282	0.00142435	NA	.	0.0976738	0.181867	NA	0.496535	0.0047389	NA	1.09156	9.8787e-05	up-reg.	0.99389	0.59503	0.000572843	0.00205923	up-reg.	.	0.0462248	0.991247	NA	0.66354	0.00361558	up-reg.	0.691666	0.0125756	up-reg.	0.645441	0.0281255	0.0140561
10051	SMC4	structural maintenance of chromosomes 4 [Source:HGNC Symbol;Acc:HGNC:14013]	.	-3.75949	0.000331625	down-reg.	.	0.0230108	0.981221	NA	-0.205609	0.0300487	NA	-0.335844	0.0453486	NA	-0.358855	-0.130235	0.0422173	0.509447	NA	.	0.0827809	0.856157	NA	0.229038	0.119274	NA	0.817725	1.48701e-06	up-reg.	0.734944	0.588688	0.000944378	0.006346	up-reg.	.	0.0421522	0.844426	NA	0.192797	0.070132	NA	-0.412095	0.384176	NA	-0.454247	-0.604892	0.451323
2018	EMX2	empty spiracles homeobox 2 [Source:HGNC Symbol;Acc:HGNC:3341]	.	-3.74869	8.19705e-05	down-reg.	.	0.0532901	0.400631	NA	-0.0726844	0.685651	NA	0.0999507	0.161674	NA	0.0466605	0.172635	0.766653	0.23992	NA	.	-0.0909988	0.460999	NA	-0.164391	0.360795	NA	-0.0409399	0.583929	NA	0.0500588	0.123451	0.667549	0.489665	NA	.	0.0143529	0.898009	NA	-0.0511998	0.833175	NA	-0.0275394	0.827786	NA	-0.0418923	0.0236603	0.970426
890	CCNA2	cyclin A2 [Source:HGNC Symbol;Acc:HGNC:1578]	.	-3.7403	8.27207e-05	down-reg.	.	-0.119294	0.329856	NA	-0.154659	0.376122	NA	0.0557972	0.21556	NA	0.175091	0.210457	0.109707	0.148628	NA	.	-0.0240857	0.735303	NA	0.301443	0.00419649	NA	1.19783	8.09267e-05	up-reg.	1.22192	0.89639	7.39521e-05	0.000344598	up-reg.	.	-0.133017	0.751434	NA	0.580256	0.0173081	NA	0.353129	0.0272918	NA	0.486146	-0.227127	0.0195499
56992	KIF15	kinesin family member 15 [Source:HGNC Symbol;Acc:HGNC:17273]	.	-3.74017	1.81942e-05	down-reg.	.	0.00533703	0.933283	NA	0.0163865	0.974243	NA	0.104644	0.144748	NA	0.0993074	0.088258	0.0576975	0.244993	NA	.	-0.0256423	0.954977	NA	0.569921	0.00246689	NA	0.858799	0.00329826	up-reg.	0.884441	0.288877	0.00341715	0.0536751	NA	.	-0.0382371	0.361243	NA	0.7364	0.0175331	up-reg.	0.0508376	0.421106	NA	0.0890747	-0.685562	0.33693
4171	MCM2	minichromosome maintenance complex component 2 [Source:HGNC Symbol;Acc:HGNC:6944]	.	-3.65586	5.84361e-05	down-reg.	.	-0.218032	0.303511	NA	-0.342853	0.0423686	NA	0.00774162	0.348039	NA	0.225774	0.350595	0.0897677	0.0162665	NA	.	0.165071	0.21763	NA	0.61777	0.0020595	up-reg.	1.07139	0.00144396	up-reg.	0.906321	0.453622	0.00426541	0.0201435	up-reg.	.	-0.0784557	0.853469	NA	0.69401	0.0155329	up-reg.	1.29729	0.00426062	up-reg.	1.37575	0.603283	0.00403099
55215	FANCI	FA complementation group I [Source:HGNC Symbol;Acc:HGNC:25568]	.	-3.62648	0.000119155	down-reg.	.	-0.0181895	0.900648	NA	-0.127761	0.042096	NA	-0.0432703	0.505603	NA	-0.0250808	0.0844903	0.505982	0.213091	NA	.	-0.0590835	0.302114	NA	0.164175	0.0181507	NA	0.738968	0.000897079	up-reg.	0.798052	0.574793	0.000741072	0.00315662	up-reg.	.	0.0488553	0.778945	NA	0.650752	0.00544882	up-reg.	0.398438	0.0474716	NA	0.349583	-0.252313	0.042435
1869	E2F1	E2F transcription factor 1 [Source:HGNC Symbol;Acc:HGNC:3113]	.	-3.62213	0.000108526	down-reg.	.	-0.0129372	0.924236	NA	0.0270055	0.602339	NA	0.217319	0.0287394	NA	0.230256	0.190313	0.0435105	0.0421463	NA	.	0.124292	0.20478	NA	0.690927	0.00169271	up-reg.	1.34366	0.000287009	up-reg.	1.21937	0.652737	0.000124676	0.000575118	up-reg.	.	0.0435078	0.420548	NA	0.760337	0.000753345	up-reg.	1.42709	0.00113658	up-reg.	1.38358	0.666752	0.00104516
9928	KIF14	kinesin family member 14 [Source:HGNC Symbol;Acc:HGNC:19181]	.	-3.61437	0.000274748	down-reg.	.	-0.108299	0.294418	NA	-0.121674	0.974923	NA	0.0617289	0.435943	NA	0.170028	0.183403	0.0911362	0.644301	NA	.	0.0832008	0.94959	NA	0.263332	0.23567	NA	1.09777	0.000669891	up-reg.	1.01457	0.834438	3.05691e-05	0.00482018	up-reg.	.	0.120287	0.451886	NA	0.835082	0.0188566	up-reg.	0.475283	0.0508479	NA	0.354996	-0.359799	0.0817853
4071	TM4SF1	transmembrane 4 L six family member 1 [Source:HGNC Symbol;Acc:HGNC:11853]	.	-3.61189	1.82033e-05	down-reg.	.	0.0617694	0.66928	NA	0.0656542	0.979989	NA	0.193519	0.162342	NA	0.131749	0.127864	0.222712	0.457109	NA	.	-0.0430072	0.967788	NA	-0.145419	0.204783	NA	0.0509286	0.0981719	NA	0.0939358	0.196347	0.195787	0.0719431	NA	.	0.0802391	0.495821	NA	0.282095	0.049771	NA	0.475724	0.0383052	NA	0.395485	0.193629	0.0469904
147841	SPC24	SPC24, NDC80 kinetochore complex component [Source:HGNC Symbol;Acc:HGNC:26913]	.	-3.60572	8.33328e-06	down-reg.	.	-0.0172541	0.613361	NA	0.0590163	0.99035	NA	0.48286	0.00767353	NA	0.500114	0.423844	0.00306377	0.00238485	NA	.	-0.00843935	0.795276	NA	0.681837	0.000694505	up-reg.	1.22564	4.95199e-05	up-reg.	1.23408	0.543804	2.71638e-05	0.00117751	up-reg.	.	-0.00316734	0.757032	NA	0.675525	0.00771366	up-reg.	1.14185	0.000428943	up-reg.	1.14502	0.466326	0.000257744
23089	PEG10	paternally expressed 10 [Source:HGNC Symbol;Acc:HGNC:14005]	.	-3.60411	0.000259594	down-reg.	.	0.212867	0.183935	NA	0.0791247	0.638485	NA	0.287376	0.0776789	NA	0.0745095	0.208252	0.284794	0.0396976	NA	.	-0.166442	0.290244	NA	-0.280742	0.0921313	NA	0.355271	0.034288	NA	0.521713	0.636013	0.00667016	0.00452939	NA	.	0.148695	0.156335	NA	0.540549	0.0213373	NA	0.561933	0.112776	NA	0.413238	0.0213839	0.228798
1062	CENPE	centromere protein E [Source:HGNC Symbol;Acc:HGNC:1856]	.	-3.60044	0.000408373	down-reg.	.	-0.0130113	0.327854	NA	-0.217708	0.0268997	NA	-0.123401	0.0564625	NA	-0.11039	0.094307	0.0982817	0.274982	NA	.	0.0652294	0.825217	NA	0.211368	0.577984	NA	0.788282	0.00344051	up-reg.	0.723052	0.576914	0.0056717	0.0158443	up-reg.	.	-0.01786	0.315312	NA	0.589724	0.0028718	up-reg.	0.083845	0.733777	NA	0.101705	-0.505879	0.631063
10460	TACC3	transforming acidic coiled-coil containing protein 3 [Source:HGNC Symbol;Acc:HGNC:11524]	.	-3.59279	0.000240622	down-reg.	.	-0.00351773	0.45699	NA	0.0190524	0.925949	NA	-0.0241493	0.883574	NA	-0.0206316	-0.0432018	0.451824	0.802136	NA	.	0.0413407	0.382275	NA	0.722221	9.67766e-05	up-reg.	1.17815	0.000383209	up-reg.	1.13681	0.455928	0.000939052	0.007421	up-reg.	.	0.0771218	0.806418	NA	0.476974	0.00979481	NA	1.12823	0.00227005	up-reg.	1.05111	0.651254	0.00202601
4085	MAD2L1	mitotic arrest deficient 2 like 1 [Source:HGNC Symbol;Acc:HGNC:6763]	.	-3.56309	7.33805e-05	down-reg.	.	0.0790006	0.663009	NA	-0.134614	0.947234	NA	0.241258	0.0581936	NA	0.162257	0.375872	0.0806452	0.0568162	NA	.	-0.190461	0.589311	NA	0.476666	0.122229	NA	0.940527	0.00567734	up-reg.	1.13099	0.463862	0.00397227	0.0447451	up-reg.	.	-0.089959	0.115668	NA	0.593226	0.0288496	up-reg.	0.325241	0.69006	NA	0.4152	-0.267985	0.509955
29899	GPSM2	G protein signaling modulator 2 [Source:HGNC Symbol;Acc:HGNC:29501]	.	-3.56056	3.87084e-05	down-reg.	.	-0.0157376	0.926572	NA	-0.166027	0.0040992	NA	0.0420875	0.841464	NA	0.0578251	0.208115	0.81869	0.147517	NA	.	-0.0644995	0.649163	NA	0.146435	0.0520585	NA	0.837795	0.000651033	up-reg.	0.902294	0.691359	0.000963451	0.00280172	up-reg.	.	-0.0232509	0.64468	NA	0.71366	0.03262	up-reg.	0.574987	0.12417	NA	0.598238	-0.138673	0.137449
54492	NEURL1B	neuralized E3 ubiquitin protein ligase 1B [Source:HGNC Symbol;Acc:HGNC:35422]	.	-3.55915	8.10967e-05	down-reg.	.	0.095131	0.772865	NA	0.0403451	0.573504	NA	0.354435	0.154934	NA	0.259304	0.31409	0.235643	0.183792	NA	.	-0.129171	0.0632456	NA	0.389987	0.00426233	NA	1.03962	6.01348e-05	up-reg.	1.1688	0.649637	1.91325e-05	0.000594256	up-reg.	.	0.0218112	0.557116	NA	1.11154	0.00303368	up-reg.	1.68625	0.000975845	up-reg.	1.66444	0.574715	0.000672636
115265	DDIT4L	DNA damage inducible transcript 4 like [Source:HGNC Symbol;Acc:HGNC:30555]	.	-3.55009	0.000130552	down-reg.	.	-0.228679	0.0123136	NA	-0.356423	0.0334639	NA	-0.0257313	0.47695	NA	0.202947	0.330692	0.174392	0.120005	NA	.	0.112841	0.781122	NA	0.0654393	0.598168	NA	0.548133	0.0149344	NA	0.435292	0.482694	0.0461254	0.0432554	NA	.	0.0883665	0.30372	NA	0.613166	0.0144361	up-reg.	0.884933	0.0404403	up-reg.	0.796567	0.271767	0.0639782
89958	SAPCD2	suppressor APC domain containing 2 [Source:HGNC Symbol;Acc:HGNC:28055]	.	-3.53766	2.807e-05	down-reg.	.	0.218937	0.192742	NA	0.126547	0.137166	NA	0.236719	0.00192132	NA	0.0177811	0.110172	0.442987	0.149436	NA	.	0.0429238	0.80229	NA	0.417078	0.00106329	NA	1.30514	8.82281e-06	up-reg.	1.26221	0.88806	7.38421e-05	9.54581e-05	up-reg.	.	0.153566	0.121172	NA	0.637966	0.000258122	up-reg.	1.22186	2.92898e-05	up-reg.	1.0683	0.583895	9.54615e-05
641	BLM	BLM RecQ like helicase [Source:HGNC Symbol;Acc:HGNC:1058]	.	-3.51506	0.000153194	down-reg.	.	-0.202468	0.315032	NA	-0.0268216	0.415325	NA	-0.0411113	0.801684	NA	0.161357	-0.0142896	0.361185	0.487317	NA	.	-0.118055	0.219328	NA	-0.0172643	0.627304	NA	0.823819	0.00110298	up-reg.	0.941873	0.841083	0.000120099	0.00219575	up-reg.	.	-0.0870556	0.994079	NA	0.672163	0.0142586	up-reg.	0.183615	0.103958	NA	0.27067	-0.488549	0.106317
140458	ASB5	ankyrin repeat and SOCS box containing 5 [Source:HGNC Symbol;Acc:HGNC:17180]	.	-3.51187	0.00023833	down-reg.	.	-0.0911873	0.0655695	NA	-0.0986409	0.0520142	NA	0.0291838	0.638221	NA	0.120371	0.127825	0.629801	0.748261	NA	.	0.0936798	0.969791	NA	-0.0291066	0.823825	NA	-0.0579047	0.171273	NA	-0.151585	-0.028798	0.369461	0.764562	NA	.	0.0227191	0.432309	NA	-0.170551	0.0701463	NA	-0.289852	0.0515613	NA	-0.312571	-0.1193	0.0670885
1075	CTSC	cathepsin C [Source:HGNC Symbol;Acc:HGNC:2528]	.	-3.51057	0.000118322	down-reg.	.	0.0047999	0.801983	NA	-0.132126	0.0750084	NA	0.11773	0.086966	NA	0.11293	0.249856	0.381176	0.019461	NA	.	-0.0441995	0.797096	NA	-0.0183504	0.378159	NA	0.239653	0.0373367	NA	0.283853	0.258004	0.0494566	0.0137821	NA	.	0.164427	0.0340481	NA	0.496213	0.000467992	NA	0.636074	0.00277193	up-reg.	0.471647	0.13986	0.00561304
9547	CXCL14	C-X-C motif chemokine ligand 14 [Source:HGNC Symbol;Acc:HGNC:10640]	.	-3.48749	0.000234484	down-reg.	.	-0.129301	0.199612	NA	0.157536	0.303097	NA	-0.0305507	0.712984	NA	0.0987508	-0.188086	0.140546	0.0552624	NA	.	0.15242	0.211032	NA	0.461784	0.0114191	NA	0.574153	0.00838305	NA	0.421734	0.112369	0.0224092	0.121465	NA	.	0.178501	0.294844	NA	0.109041	0.479661	NA	0.327847	0.313977	NA	0.149345	0.218805	0.785308
1382	CRABP2	cellular retinoic acid binding protein 2 [Source:HGNC Symbol;Acc:HGNC:2339]	.	-3.47078	0.000153237	down-reg.	.	0.119376	0.117363	NA	-0.0715338	0.554107	NA	0.342026	0.0415194	NA	0.22265	0.41356	0.121091	0.0471111	NA	.	0.0238899	0.769226	NA	0.061975	0.901465	NA	0.196143	0.256042	NA	0.172253	0.134168	0.239821	0.218381	NA	.	0.0837174	0.102531	NA	0.526489	0.000285773	NA	1.74994	2.44305e-05	up-reg.	1.66622	1.22345	2.69493e-05
3059	HCLS1	hematopoietic cell-specific Lyn substrate 1 [Source:HGNC Symbol;Acc:HGNC:4844]	.	-3.46408	6.36918e-05	down-reg.	.	0.14031	0.0264816	NA	0.0728799	0.489159	NA	-0.0372555	0.957716	NA	-0.177565	-0.110135	0.0310341	0.486208	NA	.	0.361643	0.0497762	NA	0.431664	0.0257441	NA	0.480356	0.106216	NA	0.118713	0.0486916	0.596177	0.819757	NA	.	-0.0440543	0.992835	NA	-0.0192895	0.451223	NA	-0.0819161	0.0562346	NA	-0.0378618	-0.0626266	0.240274
5888	RAD51	RAD51 recombinase [Source:HGNC Symbol;Acc:HGNC:9817]	.	-3.44292	0.000346894	down-reg.	.	-0.0428515	0.569681	NA	0.112397	0.15226	NA	0.237237	0.0118987	NA	0.280088	0.12484	0.000601139	0.0336746	NA	.	-0.0625549	0.205918	NA	0.48001	0.0125638	NA	1.0765	0.00102322	up-reg.	1.13906	0.596493	0.000264243	0.00659937	up-reg.	.	0.104328	0.139776	NA	0.866217	0.000466797	up-reg.	1.14274	6.35604e-05	up-reg.	1.03841	0.276525	9.08434e-05
5764	PTN	pleiotrophin [Source:HGNC Symbol;Acc:HGNC:9630]	.	-3.43717	4.54619e-05	down-reg.	.	-0.114267	0.149773	NA	-0.0769133	0.18885	NA	-0.154135	0.0652842	NA	-0.039868	-0.077222	0.700229	0.937715	NA	.	0.0138815	0.53203	NA	0.26826	0.0573645	NA	0.636631	0.0214539	up-reg.	0.622749	0.368371	0.0176853	0.0844374	NA	.	0.179399	0.170199	NA	1.44987	9.28182e-05	up-reg.	0.457122	0.0907905	NA	0.277724	-0.99275	0.197086
51765	STK26	serine/threonine kinase 26 [Source:HGNC Symbol;Acc:HGNC:18174]	.	-3.40564	0.000234534	down-reg.	.	-0.0517583	0.918705	NA	-0.111878	0.633074	NA	-0.247916	0.165085	NA	-0.196157	-0.136038	0.12239	0.137797	NA	.	-0.0166574	0.920985	NA	0.0142855	0.879684	NA	0.137736	0.570782	NA	0.154394	0.123451	0.579873	0.519971	NA	.	-0.0155535	0.906875	NA	-0.0459822	0.720518	NA	-0.0990483	0.217153	NA	-0.0834948	-0.0530662	0.192821
5228	PGF	placental growth factor [Source:HGNC Symbol;Acc:HGNC:8893]	.	-3.40138	0.000196587	down-reg.	.	-0.0939991	0.513435	NA	-0.127193	0.416336	NA	-0.0790863	0.513667	NA	0.0149127	0.0481071	0.902517	0.719097	NA	.	-0.058328	0.788441	NA	0.150434	0.206776	NA	0.432382	0.00554263	NA	0.49071	0.281948	0.0173488	0.0864315	NA	.	0.267167	0.0601717	NA	0.877001	0.000801544	up-reg.	1.38013	0.00232114	up-reg.	1.11296	0.503131	0.00349042
246100	CTAG1A	cancer/testis antigen 1A [Source:HGNC Symbol;Acc:HGNC:24198]	.	-3.38568	0.000169258	down-reg.	.	-0.116958	0.0530071	NA	-0.00188224	0.590942	NA	-0.0342028	0.672015	NA	0.0827555	-0.0323206	0.471465	0.965023	NA	.	0.0223	0.679534	NA	-0.0271163	0.582061	NA	0.211511	0.224133	NA	0.189211	0.238627	0.574329	0.0774966	NA	.	-0.0727373	0.199448	NA	-0.118968	0.122833	NA	-0.284399	0.0049213	NA	-0.211662	-0.16543	0.0130482
9510	ADAMTS1	ADAM metallopeptidase with thrombospondin type 1 motif 1 [Source:HGNC Symbol;Acc:HGNC:217]	.	-3.38382	0.000293756	down-reg.	.	0.209578	0.125283	NA	-0.083255	0.006082	NA	0.294332	0.00212381	NA	0.0847538	0.377587	0.677631	0.000932311	NA	.	0.087511	0.219923	NA	0.0394824	0.894204	NA	0.181689	0.0912388	NA	0.0941776	0.142206	0.361161	0.0877536	NA	.	0.110846	0.122761	NA	-0.366465	0.00789104	NA	-0.127797	0.240258	NA	-0.238643	0.238668	0.0560125
1364	CLDN4	claudin 4 [Source:HGNC Symbol;Acc:HGNC:2046]	.	-3.38176	0.000106141	down-reg.	.	-0.145669	0.274941	NA	-0.0849694	0.607035	NA	-0.211712	0.0491254	NA	-0.0660431	-0.126743	0.342278	0.0312526	NA	.	-0.196672	0.0859038	NA	-0.210007	0.0384808	NA	-0.397941	0.0386806	NA	-0.201269	-0.187934	0.844539	0.512666	NA	.	0.146619	0.0500423	NA	-0.0915711	0.235469	NA	-0.0539567	0.662871	NA	-0.200575	0.0376144	0.104271
176	ACAN	aggrecan [Source:HGNC Symbol;Acc:HGNC:319]	.	-3.36841	0.000305314	down-reg.	.	0.35071	0.206375	NA	-0.0510581	0.973314	NA	0.0286502	0.831701	NA	-0.32206	0.0797083	0.0357497	0.803316	NA	.	-0.204206	0.586943	NA	-0.154562	0.418671	NA	-0.076452	0.820787	NA	0.127754	0.0781104	0.797624	0.764143	NA	.	0.0337482	0.596548	NA	-0.0241477	0.805583	NA	-0.106546	0.707219	NA	-0.140294	-0.082398	0.779364
81786	TRIM7	tripartite motif containing 7 [Source:HGNC Symbol;Acc:HGNC:16278]	.	-3.36596	0.000114479	down-reg.	.	0.350201	0.00476434	NA	0.200357	0.0408146	NA	0.195988	0.154526	NA	-0.154213	-0.00436828	0.342581	0.777695	NA	.	0.0755602	0.868381	NA	0.249806	0.444703	NA	0.605979	0.0135076	up-reg.	0.530419	0.356173	0.0036922	0.0101843	up-reg.	.	-0.0462773	0.338347	NA	0.535577	0.00700328	NA	0.521749	0.0234983	NA	0.568026	-0.0138277	0.0202647
10024	TROAP	trophinin associated protein [Source:HGNC Symbol;Acc:HGNC:12327]	.	-3.36548	5.46145e-05	down-reg.	.	0.131615	0.218989	NA	0.148383	0.151252	NA	0.415796	0.00221324	NA	0.284181	0.267413	0.0188588	0.0191405	NA	.	-0.175651	4.53156e-05	NA	0.43254	0.00370323	NA	1.14163	4.55481e-05	up-reg.	1.31728	0.709091	2.75775e-05	0.00190379	up-reg.	.	-0.0428016	0.889647	NA	0.731701	0.0068218	up-reg.	1.50305	0.00259314	up-reg.	1.54585	0.77135	0.00220552
9837	GINS1	GINS complex subunit 1 [Source:HGNC Symbol;Acc:HGNC:28980]	.	-3.36084	0.000259597	down-reg.	.	0.0560298	0.600127	NA	0.0335612	0.515327	NA	0.418031	0.013835	NA	0.362001	0.384469	0.00436074	0.00165231	NA	.	-0.115755	0.304404	NA	0.510776	0.00609368	NA	1.1102	0.000127817	up-reg.	1.22595	0.599423	9.27169e-05	0.000723621	up-reg.	.	0.0050688	0.708952	NA	0.748919	0.00102092	up-reg.	1.02518	0.000481714	up-reg.	1.02011	0.276262	0.000225365
25840	METTL7A	methyltransferase like 7A [Source:HGNC Symbol;Acc:HGNC:24550]	.	-3.35107	0.000195067	down-reg.	.	-0.0464079	0.156884	NA	0.0493614	0.856964	NA	0.317177	0.127078	NA	0.363585	0.267815	0.0166344	0.0510787	NA	.	-0.0674462	0.415252	NA	0.0851143	0.943277	NA	0.205195	0.0300944	NA	0.272641	0.12008	0.0231899	0.130701	NA	.	0.0727823	0.90671	NA	0.586359	0.00371497	up-reg.	0.603326	0.00199937	up-reg.	0.530543	0.016967	0.00447569
7138	TNNT1	troponin T1, slow skeletal type [Source:HGNC Symbol;Acc:HGNC:11948]	.	-3.34617	0.000169266	down-reg.	.	0.0971607	0.229959	NA	0.0424882	0.369069	NA	0.322805	0.136465	NA	0.225644	0.280317	0.461966	0.240273	NA	.	-0.315624	0.097291	NA	0.0242983	0.684217	NA	0.289647	0.19478	NA	0.605271	0.265349	0.0286133	0.0924423	NA	.	0.0725153	0.404067	NA	0.620412	0.00234298	up-reg.	1.26319	0.000732349	up-reg.	1.19067	0.642777	0.00194346
4288	MKI67	marker of proliferation Ki-67 [Source:HGNC Symbol;Acc:HGNC:7107]	.	-3.33402	9.48846e-05	down-reg.	.	0.0239914	0.968235	NA	0.0786798	0.433824	NA	0.167826	0.12074	NA	0.143835	0.0891464	0.0293182	0.104077	NA	.	0.0966966	0.0777603	NA	0.50851	0.000582538	NA	0.790397	0.00060372	up-reg.	0.6937	0.281887	0.00186289	0.0107673	up-reg.	.	-0.0189054	0.545044	NA	0.579788	0.00116982	NA	0.564969	0.00259898	NA	0.583874	-0.0148196	0.00224567
1164	CKS2	CDC28 protein kinase regulatory subunit 2 [Source:HGNC Symbol;Acc:HGNC:2000]	.	-3.32178	7.58928e-05	down-reg.	.	-0.14148	0.031274	NA	-0.0919254	0.0514686	NA	-0.124132	0.0242145	NA	0.0173483	-0.0322066	0.774186	0.293146	NA	.	-0.356758	0.052833	NA	0.298913	0.106157	NA	0.827127	0.000809923	up-reg.	1.18388	0.528213	0.000366179	0.000871295	up-reg.	.	0.0123416	0.573918	NA	0.852862	0.00319908	up-reg.	0.706874	0.0416239	up-reg.	0.694533	-0.145988	0.0356213
3671	ISLR	immunoglobulin superfamily containing leucine rich repeat [Source:HGNC Symbol;Acc:HGNC:6133]	.	-3.31754	0.000296011	down-reg.	.	-0.2505	0.454325	NA	0.376177	0.00139395	NA	0.451433	0.0433208	NA	0.701933	0.0752565	0.0507904	0.900261	NA	.	0.0691689	0.222958	NA	0.180175	0.249439	NA	0.0575672	0.616033	NA	-0.0116017	-0.122608	0.71358	0.594897	NA	.	0.0662561	0.800562	NA	0.305254	0.0109829	NA	1.14795	0.00995962	up-reg.	1.0817	0.842698	0.010839
23224	SYNE2	spectrin repeat containing nuclear envelope protein 2 [Source:HGNC Symbol;Acc:HGNC:17084]	.	-3.31493	0.000130557	down-reg.	.	0.0702089	0.569044	NA	0.0154681	0.528564	NA	-0.0345681	0.531692	NA	-0.104777	-0.0500362	0.186038	0.142888	NA	.	-0.070043	0.49055	NA	0.133896	0.401124	NA	0.659986	0.004805	up-reg.	0.730029	0.52609	0.00872053	0.0346603	up-reg.	.	0.0432165	0.86836	NA	0.718989	0.0299867	up-reg.	0.499636	0.44975	NA	0.456419	-0.219353	0.431518
1058	CENPA	centromere protein A [Source:HGNC Symbol;Acc:HGNC:1851]	.	-3.30599	1.87033e-05	down-reg.	.	0.0471441	0.943593	NA	-0.0539887	0.188585	NA	0.166926	0.136519	NA	0.119782	0.220915	0.2143	0.0461909	NA	.	-0.0737984	0.391559	NA	0.236016	0.0354518	NA	0.900916	0.00391445	up-reg.	0.974714	0.664899	0.00470587	0.0203412	up-reg.	.	-0.0895941	0.938615	NA	0.929776	0.00880894	up-reg.	0.761483	0.00107832	up-reg.	0.851077	-0.168293	0.00102672
65009	NDRG4	NDRG family member 4 [Source:HGNC Symbol;Acc:HGNC:14466]	.	-3.29364	0.000118323	down-reg.	.	-0.388369	0.0278684	NA	-0.0487321	0.343924	NA	-0.157572	0.0124963	NA	0.230797	-0.10884	0.150838	0.712137	NA	.	0.0924895	0.262757	NA	0.162661	0.471394	NA	-0.0198811	0.944463	NA	-0.112371	-0.182542	0.33936	0.477066	NA	.	0.0286496	0.864849	NA	0.198649	0.0745055	NA	0.14678	0.371289	NA	0.11813	-0.0518689	0.30208
9493	KIF23	kinesin family member 23 [Source:HGNC Symbol;Acc:HGNC:6392]	.	-3.2787	1.6683e-05	down-reg.	.	-0.105029	0.148507	NA	-0.0221928	0.431504	NA	-0.0322524	0.444583	NA	0.0727769	-0.0100596	0.140449	0.872939	NA	.	-0.234977	0.0333	NA	0.251506	0.0209783	NA	0.836118	0.000434763	up-reg.	1.0711	0.584612	0.000401285	0.00556684	up-reg.	.	-0.0637632	0.161556	NA	0.55323	0.00398296	NA	0.136721	0.810407	NA	0.200484	-0.41651	0.619732
9768	PCLAF	PCNA clamp associated factor [Source:HGNC Symbol;Acc:HGNC:28961]	.	-3.25139	0.000166167	down-reg.	.	0.214042	0.0262245	NA	0.217123	0.0707334	NA	0.504468	0.0037248	NA	0.290426	0.287345	0.00689388	0.0097852	NA	.	0.239912	0.0817856	NA	0.884489	0.000775238	up-reg.	1.51641	0.00013187	up-reg.	1.2765	0.631925	0.000134008	0.000886246	up-reg.	.	0.257869	0.0334487	NA	0.927073	0.00220638	up-reg.	1.35421	0.000184088	up-reg.	1.09634	0.427136	8.04827e-05
1396	CRIP1	cysteine rich protein 1 [Source:HGNC Symbol;Acc:HGNC:2360]	.	-3.24045	4.17418e-05	down-reg.	.	0.127635	0.0192378	NA	0.155543	0.0620047	NA	0.439835	0.00766482	NA	0.3122	0.284292	0.0212424	0.0826235	NA	.	0.137255	0.0343666	NA	0.456763	0.0112934	NA	0.430485	0.00483703	NA	0.29323	-0.026278	0.0159678	0.573921	NA	.	0.209255	0.442378	NA	0.781745	0.00338985	up-reg.	1.45095	0.000573895	up-reg.	1.2417	0.669207	0.000474492
2331	FMOD	fibromodulin [Source:HGNC Symbol;Acc:HGNC:3774]	.	-3.22907	8.09668e-05	down-reg.	.	0.108986	0.123771	NA	0.128289	0.240086	NA	0.164614	0.0138728	NA	0.0556275	0.0363247	0.48267	0.748469	NA	.	0.0145185	0.663398	NA	0.168534	0.192562	NA	0.209052	0.50964	NA	0.194534	0.0405181	0.651554	0.786987	NA	.	0.210364	0.0548633	NA	0.0587723	0.558481	NA	0.0516097	0.567615	NA	-0.158754	-0.00716262	0.295979
64946	CENPH	centromere protein H [Source:HGNC Symbol;Acc:HGNC:17268]	.	-3.20524	0.000233013	down-reg.	.	0.0488238	0.439245	NA	-0.0281605	0.948542	NA	0.214774	0.0972323	NA	0.16595	0.242934	0.317584	0.111069	NA	.	0.192228	0.136347	NA	0.438717	0.0105948	NA	1.05638	0.000453116	up-reg.	0.864152	0.617663	5.94208e-05	0.000205485	up-reg.	.	-0.0509517	0.111434	NA	0.621682	0.00288819	up-reg.	0.499367	0.360268	NA	0.550318	-0.122315	0.250367
81831	NETO2	neuropilin and tolloid like 2 [Source:HGNC Symbol;Acc:HGNC:14644]	.	-3.20381	0.000232977	down-reg.	.	-0.0949964	0.213884	NA	-0.0638057	0.339945	NA	0.0135691	0.704319	NA	0.108565	0.0773748	0.288706	0.505198	NA	.	-0.271063	0.101556	NA	-0.0448042	0.852955	NA	0.748266	0.00571661	up-reg.	1.01933	0.79307	0.000254631	0.00265908	up-reg.	.	0.0676665	0.515162	NA	0.916078	0.00179588	up-reg.	0.746218	0.0563165	NA	0.678551	-0.16986	0.0666267
374393	FAM111B	family with sequence similarity 111 member B [Source:HGNC Symbol;Acc:HGNC:24200]	.	-3.20075	0.000424323	down-reg.	.	0.00306175	0.703717	NA	0.144973	0.0540985	NA	0.115891	0.529776	NA	0.11283	-0.0290816	0.63225	0.284241	NA	.	-0.146296	0.189461	NA	0.161917	0.158176	NA	0.385181	0.0964184	NA	0.531476	0.223264	0.0459008	0.300356	NA	.	0.0396476	0.551854	NA	0.215874	0.0559946	NA	0.299461	0.0341137	NA	0.259814	0.0835874	0.0898447
9134	CCNE2	cyclin E2 [Source:HGNC Symbol;Acc:HGNC:1590]	.	-3.19626	2.95643e-05	down-reg.	.	-0.0387841	0.991294	NA	0.0256344	0.944121	NA	0.144142	0.327999	NA	0.182927	0.118508	0.449238	0.402942	NA	.	-0.0256147	0.680285	NA	0.282139	0.133304	NA	0.425725	0.0205464	NA	0.45134	0.143586	0.0150839	0.15135	NA	.	0.0200672	0.944444	NA	0.649672	0.0177481	up-reg.	-0.0268464	0.821044	NA	-0.0469137	-0.676519	0.810143
4311	MME	membrane metalloendopeptidase [Source:HGNC Symbol;Acc:HGNC:7154]	.	-3.19462	0.000140375	down-reg.	.	-0.142601	0.117552	NA	-0.191701	0.0441289	NA	-0.248759	0.029194	NA	-0.106158	-0.0570583	0.0820786	0.468452	NA	.	-0.0354363	0.610122	NA	-0.190335	0.0258545	NA	-0.203117	0.0205488	NA	-0.167681	-0.0127817	0.0233761	0.698223	NA	.	-0.123165	0.13045	NA	-0.166966	0.0968393	NA	-0.264665	0.0238125	NA	-0.1415	-0.0976994	0.578348
10293	TRAIP	TRAF interacting protein [Source:HGNC Symbol;Acc:HGNC:30764]	.	-3.19174	0.000403039	down-reg.	.	0.0267358	0.495421	NA	0.0587182	0.697556	NA	0.214105	0.0302431	NA	0.187369	0.155387	0.114441	0.170313	NA	.	-0.123884	0.698467	NA	0.326108	0.0297181	NA	0.916493	0.000191484	up-reg.	1.04038	0.590385	4.62629e-05	0.00350077	up-reg.	.	0.134387	0.482966	NA	0.785913	0.00333257	up-reg.	1.1071	0.000690072	up-reg.	0.972708	0.321182	0.000877615
9156	EXO1	exonuclease 1 [Source:HGNC Symbol;Acc:HGNC:3511]	.	-3.18651	0.000135081	down-reg.	.	0.0475702	0.976502	NA	0.160868	0.806928	NA	0.369753	0.176317	NA	0.322183	0.208885	0.117056	0.247921	NA	.	-0.0701692	0.71047	NA	0.133554	0.475299	NA	0.789399	0.005166	up-reg.	0.859568	0.655845	0.000128292	0.0026275	up-reg.	.	0.0525413	0.904537	NA	0.48138	0.0117204	NA	0.399113	0.0893413	NA	0.346572	-0.0822669	0.12542
64151	NCAPG	non-SMC condensin I complex subunit G [Source:HGNC Symbol;Acc:HGNC:24304]	.	-3.16492	0.000281608	down-reg.	.	0.131342	0.372293	NA	0.167161	0.494153	NA	-0.046193	0.884582	NA	-0.177535	-0.213354	0.246828	0.378322	NA	.	0.147554	0.240528	NA	0.194375	0.107372	NA	0.623515	0.00116056	up-reg.	0.475961	0.42914	0.0006393	0.0012569	up-reg.	.	0.09694	0.020931	NA	0.5236	0.000147212	NA	0.554977	0.00199852	NA	0.458037	0.0313774	0.00457885
5427	POLE2	DNA polymerase epsilon 2, accessory subunit [Source:HGNC Symbol;Acc:HGNC:9178]	.	-3.16313	4.83979e-05	down-reg.	.	-0.0407186	0.867603	NA	0.0887699	0.251086	NA	0.00326744	0.845534	NA	0.043986	-0.0855025	0.7509	0.259983	NA	.	-0.177193	0.000201412	NA	0.0298422	0.804062	NA	0.511572	0.0197166	NA	0.688765	0.48173	0.00742031	0.0345522	NA	.	-0.0903631	0.910843	NA	0.48747	0.0199532	NA	0.353809	0.0509306	NA	0.444172	-0.133661	0.0403852
10535	RNASEH2A	ribonuclease H2 subunit A [Source:HGNC Symbol;Acc:HGNC:18518]	.	-3.16156	0.000154715	down-reg.	.	0.0359677	0.966496	NA	0.128623	0.161223	NA	0.619255	0.00545597	up-reg.	0.583288	0.490632	0.0076583	0.047308	up-reg.	.	-0.128811	0.719087	NA	0.46543	0.00859161	NA	0.854127	0.000105135	up-reg.	0.982938	0.388697	0.00141923	0.019709	up-reg.	.	0.116719	0.76383	NA	0.818345	0.00097299	up-reg.	1.66491	0.00362963	up-reg.	1.54819	0.846564	0.00344958
63922	CHTF18	chromosome transmission fidelity factor 18 [Source:HGNC Symbol;Acc:HGNC:18435]	.	-3.15625	0.000295231	down-reg.	.	-0.154575	0.110987	NA	0.17058	0.0278069	NA	0.344358	0.0691732	NA	0.498933	0.173778	0.023001	0.526032	NA	.	0.0957184	0.578048	NA	0.637769	0.000687032	up-reg.	1.04263	0.00266802	up-reg.	0.946916	0.404866	0.00411378	0.0484094	up-reg.	.	0.0834165	0.936116	NA	0.681291	0.00401009	up-reg.	1.56852	0.000806036	up-reg.	1.48511	0.887233	0.000805444
283431	GAS2L3	growth arrest specific 2 like 3 [Source:HGNC Symbol;Acc:HGNC:27475]	.	-3.14968	0.000135042	down-reg.	.	0.0119576	0.746443	NA	0.0855053	0.000767139	NA	0.218844	0.0283921	NA	0.206887	0.133339	0.0967523	0.126197	NA	.	-0.0693	0.432017	NA	0.201033	0.191238	NA	0.881633	0.0006349	up-reg.	0.950933	0.6806	0.000117642	0.0158223	up-reg.	.	-0.108794	0.602959	NA	0.659104	0.00848401	up-reg.	0.411974	0.218845	NA	0.520768	-0.24713	0.170958
9915	ARNT2	aryl hydrocarbon receptor nuclear translocator 2 [Source:HGNC Symbol;Acc:HGNC:16876]	.	-3.14664	8.19744e-05	down-reg.	.	0.123139	0.0159506	NA	-0.0150269	0.715801	NA	0.1318	0.0398222	NA	0.00866168	0.146827	0.358493	0.0324774	NA	.	0.0653927	0.881219	NA	0.284869	0.113659	NA	0.482173	0.0382236	NA	0.41678	0.197303	0.0101275	0.196715	NA	.	-0.200328	0.0532346	NA	0.650652	0.0130503	up-reg.	1.23152	0.000709459	up-reg.	1.43185	0.580872	0.000171349
84034	EMILIN2	elastin microfibril interfacer 2 [Source:HGNC Symbol;Acc:HGNC:19881]	.	-3.13187	4.83568e-05	down-reg.	.	0.0270414	0.913701	NA	0.0155976	0.570946	NA	0.0810611	0.489727	NA	0.0540197	0.0654635	0.508587	0.707152	NA	.	0.124478	0.0931117	NA	0.145609	0.359187	NA	0.160119	0.10226	NA	0.0356409	0.0145099	0.715184	0.379632	NA	.	0.121802	0.297183	NA	0.337191	0.00760165	NA	0.656073	0.000493524	up-reg.	0.534271	0.318882	0.0040761
8332	HIST1H2AL	histone cluster 1 H2A family member l [Source:HGNC Symbol;Acc:HGNC:4730]	.	-3.1306	0.000242888	down-reg.	.	0.022519	0.835026	NA	-0.00468054	0.585636	NA	0.111946	0.0868622	NA	0.0894269	0.116626	0.0116099	0.0716323	NA	.	-0.0274626	0.982955	NA	0.399022	0.0111445	NA	1.02813	0.00673011	up-reg.	1.05559	0.629104	0.00595945	0.0345506	up-reg.	.	0.067331	0.539188	NA	0.610614	0.016742	up-reg.	1.59071	0.0186973	up-reg.	1.52338	0.980099	0.0195347
84722	PSRC1	proline and serine rich coiled-coil 1 [Source:HGNC Symbol;Acc:HGNC:24472]	.	-3.12793	0.000211016	down-reg.	.	0.0777653	0.809108	NA	0.0165654	0.999345	NA	0.283726	0.143439	NA	0.205961	0.267161	0.0474717	0.0774808	NA	.	0.186359	0.0587625	NA	0.661574	0.000715036	up-reg.	1.31401	7.30762e-05	up-reg.	1.12765	0.652439	0.000372117	0.00403798	up-reg.	.	0.0511199	0.450419	NA	1.01182	0.000849886	up-reg.	1.56889	0.000448841	up-reg.	1.51777	0.557066	0.000590553
6664	SOX11	SRY-box 11 [Source:HGNC Symbol;Acc:HGNC:11191]	.	-3.12324	9.18452e-05	down-reg.	.	-0.21752	0.129254	NA	-0.164214	0.237985	NA	-0.00556377	0.551305	NA	0.211956	0.15865	0.21162	0.383561	NA	.	-0.165757	0.345346	NA	-0.0355775	0.797816	NA	0.0433225	0.156484	NA	0.20908	0.0788999	0.120452	0.176699	NA	.	0.00900199	0.942942	NA	0.0596042	0.968492	NA	0.177158	0.165206	NA	0.168156	0.117553	0.0452371
6387	CXCL12	C-X-C motif chemokine ligand 12 [Source:HGNC Symbol;Acc:HGNC:10672]	.	-3.12314	9.48813e-05	down-reg.	.	-0.0710581	0.0807008	NA	0.0881436	0.0967549	NA	0.0231678	0.172628	NA	0.0942258	-0.0649758	0.0442414	0.239211	NA	.	-0.0626887	0.171807	NA	0.160802	0.126316	NA	0.528142	0.00132948	NA	0.59083	0.367339	0.000137552	0.00715413	NA	.	0.0997936	0.760265	NA	1.07539	0.0006615	up-reg.	1.20125	0.000576891	up-reg.	1.10145	0.125859	0.000321436
24137	KIF4A	kinesin family member 4A [Source:HGNC Symbol;Acc:HGNC:13339]	.	-3.11854	3.26259e-05	down-reg.	.	0.106614	0.192635	NA	0.15384	0.095813	NA	0.304364	0.00639922	NA	0.19775	0.150523	0.0038328	0.0535737	NA	.	-0.0684602	0.459533	NA	0.160874	0.0667875	NA	0.810832	0.000220514	up-reg.	0.879292	0.649958	0.000128647	0.00386231	up-reg.	.	-0.00650144	0.705797	NA	0.634901	0.00111764	up-reg.	0.599595	0.0044719	up-reg.	0.606096	-0.0353056	0.00338952
3925	STMN1	stathmin 1 [Source:HGNC Symbol;Acc:HGNC:6510]	.	-3.11439	1.28462e-05	down-reg.	.	-0.0988746	0.135997	NA	-0.0609145	0.146131	NA	0.166414	0.00625762	NA	0.265289	0.227329	0.00282545	0.0014599	NA	.	-0.0316994	0.47983	NA	0.429261	0.00152355	NA	0.822926	0.0001052	up-reg.	0.854626	0.393665	0.000472813	0.00251941	up-reg.	.	0.0160354	0.549526	NA	0.620586	0.00226798	up-reg.	0.365505	0.197348	NA	0.349469	-0.255082	0.236658
55055	ZWILCH	zwilch kinetochore protein [Source:HGNC Symbol;Acc:HGNC:25468]	.	-3.11234	0.000114299	down-reg.	.	0.00254819	0.928912	NA	-0.111962	0.136068	NA	-0.101938	0.460826	NA	-0.104486	0.0100239	0.490774	0.884192	NA	.	-0.318232	0.0952508	NA	-0.0388213	0.459547	NA	0.536378	0.0104924	NA	0.85461	0.575199	0.00550579	0.00758454	NA	.	-0.00161406	0.552534	NA	0.404789	0.0445427	NA	-0.301911	0.347086	NA	-0.300297	-0.7067	0.449207
54922	RASIP1	Ras interacting protein 1 [Source:HGNC Symbol;Acc:HGNC:24716]	.	-3.10955	7.2865e-05	down-reg.	.	-0.0427305	0.740208	NA	-0.214877	0.386047	NA	-0.0151004	0.701589	NA	0.0276301	0.199776	0.927757	0.0409328	NA	.	-0.141729	0.379539	NA	-0.142125	0.192298	NA	-0.027631	0.886065	NA	0.114098	0.114494	0.359971	0.202924	NA	.	-0.0296952	0.384211	NA	0.0227954	0.398593	NA	0.00567864	0.533825	NA	0.0353738	-0.0171167	0.229306
10721	POLQ	DNA polymerase theta [Source:HGNC Symbol;Acc:HGNC:9186]	.	-3.09369	0.000418131	down-reg.	.	0.048288	0.312357	NA	-0.0407061	0.653474	NA	0.151006	0.479451	NA	0.102718	0.191712	0.821575	0.392012	NA	.	-0.213861	0.0444485	NA	-0.221331	0.198687	NA	0.394388	0.00165292	NA	0.608249	0.615719	4.68926e-05	0.00228616	NA	.	0.0225409	0.295249	NA	0.510642	0.0338109	NA	0.23002	0.613477	NA	0.207479	-0.280622	0.895738
2146	EZH2	enhancer of zeste 2 polycomb repressive complex 2 subunit [Source:HGNC Symbol;Acc:HGNC:3527]	.	-3.08765	0.000201137	down-reg.	.	0.0659174	0.154672	NA	0.0220144	0.544074	NA	-0.214831	0.00588817	NA	-0.280748	-0.236845	0.0044536	0.380109	NA	.	0.225876	0.203576	NA	0.149429	0.0435364	NA	0.664797	0.000769856	up-reg.	0.438921	0.515368	0.00627874	0.00353397	up-reg.	.	0.141524	0.0614041	NA	0.470212	0.0177885	NA	0.612961	0.0263408	up-reg.	0.471437	0.142749	0.0779511
4172	MCM3	minichromosome maintenance complex component 3 [Source:HGNC Symbol;Acc:HGNC:6945]	.	-3.08467	0.000176842	down-reg.	.	0.14662	0.580469	NA	0.200287	0.58611	NA	0.350423	0.0230908	NA	0.203803	0.150136	0.00120391	0.0564016	NA	.	-0.0795719	0.831847	NA	0.124392	0.0134826	NA	0.518173	0.00152637	NA	0.597745	0.393781	0.00272707	0.00343838	NA	.	0.0722041	0.0900837	NA	0.407308	0.00260856	NA	0.520724	0.000946076	NA	0.44852	0.113416	0.00165779
8351	HIST1H3D	histone cluster 1 H3 family member d [Source:HGNC Symbol;Acc:HGNC:4767]	.	-3.07389	0.000273944	down-reg.	.	-0.0853614	0.539655	NA	0.169037	0.00451529	NA	0.343921	0.0024279	NA	0.429283	0.174884	0.00654131	0.0242274	NA	.	-0.00104246	0.754352	NA	0.484992	0.0277746	NA	0.836041	0.00239609	up-reg.	0.837083	0.351049	0.00246382	0.135504	NA	.	0.0350174	0.879816	NA	0.311336	0.0310273	NA	1.01459	0.0324673	up-reg.	0.979574	0.703256	0.0319529
5742	PTGS1	prostaglandin-endoperoxide synthase 1 [Source:HGNC Symbol;Acc:HGNC:9604]	.	-3.06971	0.000257319	down-reg.	.	-0.0237594	0.237749	NA	0.00849642	0.745979	NA	0.116649	0.183194	NA	0.140409	0.108153	0.035077	0.107052	NA	.	-0.0124308	0.498007	NA	-0.00786028	0.2641	NA	0.257326	0.0173168	NA	0.269757	0.265186	0.0152729	0.164358	NA	.	0.0660402	0.443525	NA	0.763261	0.00237174	up-reg.	1.47243	0.000140627	up-reg.	1.40639	0.709172	0.000187337
672	BRCA1	BRCA1, DNA repair associated [Source:HGNC Symbol;Acc:HGNC:1100]	.	-3.06486	9.63304e-05	down-reg.	.	0.0918316	0.409985	NA	-0.198668	0.0971395	NA	-0.442405	0.0431098	NA	-0.534236	-0.243737	0.0233645	0.211949	NA	.	-0.0212917	0.596622	NA	0.0367061	0.545099	NA	0.340851	0.00206528	NA	0.362142	0.304145	0.000212397	0.0319513	NA	.	-0.0711691	0.706732	NA	0.20938	0.164233	NA	-0.23642	0.24731	NA	-0.165251	-0.4458	0.304898
3991	LIPE	lipase E, hormone sensitive type [Source:HGNC Symbol;Acc:HGNC:6621]	.	-3.04848	0.000265502	down-reg.	.	-0.0727925	0.938376	NA	0.213562	0.0117158	NA	0.370569	0.00170716	NA	0.443361	0.157007	0.0230123	0.0699435	NA	.	0.0487914	0.387977	NA	0.390564	0.0185077	NA	0.514381	0.00997568	NA	0.465589	0.123817	0.0125029	0.480581	NA	.	0.146579	0.88679	NA	0.621882	0.00187149	up-reg.	1.37675	0.00283926	up-reg.	1.23017	0.754868	0.00377214
55771	PRR11	proline rich 11 [Source:HGNC Symbol;Acc:HGNC:25619]	.	-3.0416	0.000251224	down-reg.	.	0.0907847	0.465466	NA	0.0832685	0.683706	NA	0.18559	0.140796	NA	0.0948053	0.102322	0.45546	0.122649	NA	.	0.224311	0.390647	NA	0.524714	0.00589544	NA	1.04567	0.00066845	up-reg.	0.821355	0.520952	0.00122526	0.00177196	up-reg.	.	0.0782141	0.228044	NA	0.509641	0.00350712	NA	0.679277	0.00143219	up-reg.	0.601063	0.169635	0.00246332
3212	HOXB2	homeobox B2 [Source:HGNC Symbol;Acc:HGNC:5113]	.	-3.03292	0.000213219	down-reg.	.	0.0316254	0.948476	NA	0.0848061	0.490794	NA	0.0553799	0.675708	NA	0.0237544	-0.0294262	0.113405	0.572168	NA	.	0.023977	0.302299	NA	0.0686986	0.0256444	NA	0.109106	0.244181	NA	0.0851285	0.0404069	0.800829	0.783667	NA	.	-0.0772857	0.147288	NA	-0.094083	0.752066	NA	0.0735459	0.715601	NA	0.150832	0.167629	0.131713
221303	FAM162B	family with sequence similarity 162 member B [Source:HGNC Symbol;Acc:HGNC:21549]	.	-3.02483	0.000273251	down-reg.	.	0.101696	0.312932	NA	0.115586	0.290829	NA	0.197882	0.0958974	NA	0.0961862	0.0822961	0.200805	0.0727087	NA	.	0.353214	0.0187255	NA	0.271129	0.0122047	NA	1.10401	0.000364985	up-reg.	0.750797	0.832882	0.00164948	0.00122214	up-reg.	.	0.0608481	0.254263	NA	1.40229	0.000226612	up-reg.	1.7428	0.0025104	up-reg.	1.68196	0.340509	0.00300493
84842	HPDL	4-hydroxyphenylpyruvate dioxygenase like [Source:HGNC Symbol;Acc:HGNC:28242]	.	-2.9948	8.4248e-05	down-reg.	.	-0.0969115	0.963802	NA	-0.132276	0.430919	NA	-0.0166569	0.68533	NA	0.0802545	0.115619	0.630998	0.082672	NA	.	0.0995527	0.692135	NA	0.328545	0.0291538	NA	0.483887	0.00514149	NA	0.384335	0.155342	0.00229131	0.155522	NA	.	-0.0352799	0.759165	NA	0.113684	0.130078	NA	0.627179	0.000197589	up-reg.	0.662459	0.513495	0.00157332
3978	LIG1	DNA ligase 1 [Source:HGNC Symbol;Acc:HGNC:6598]	.	-2.98882	5.35612e-05	down-reg.	.	-0.0277488	0.959753	NA	-0.20083	0.00854522	NA	-0.101274	0.451426	NA	-0.0735254	0.0995555	0.569284	0.191669	NA	.	0.109101	0.0672734	NA	0.330783	0.00205506	NA	0.8148	2.30946e-05	up-reg.	0.705699	0.484018	4.07165e-05	0.000680095	up-reg.	.	0.202329	0.246265	NA	0.64359	0.00758979	up-reg.	1.34525	0.00278203	up-reg.	1.14292	0.701657	0.0039232
220134	SKA1	spindle and kinetochore associated complex subunit 1 [Source:HGNC Symbol;Acc:HGNC:28109]	.	-2.98877	3.84001e-07	down-reg.	.	0.10325	0.931148	NA	0.0995709	0.131234	NA	0.261431	0.0402292	NA	0.158181	0.16186	0.12561	0.275004	NA	.	0.0652741	0.271846	NA	0.368957	0.00147635	NA	0.687764	0.000312845	up-reg.	0.62249	0.318808	0.00332089	0.012655	up-reg.	.	-0.0238947	0.826953	NA	0.621965	0.0155826	up-reg.	0.61231	0.00610293	up-reg.	0.636205	-0.00965517	0.00650318
6275	S100A4	S100 calcium binding protein A4 [Source:HGNC Symbol;Acc:HGNC:10494]	.	-2.98516	0.000220878	down-reg.	.	0.22783	0.00905497	NA	0.010983	0.313863	NA	0.737028	0.000988698	up-reg.	0.509198	0.726045	0.00235592	0.00384128	up-reg.	.	0.258117	0.0342454	NA	0.215781	0.241829	NA	0.499112	0.00730043	NA	0.240995	0.283331	0.146316	0.0849162	NA	.	0.265252	0.0808138	NA	0.336068	0.0528087	NA	1.00563	0.00305743	up-reg.	0.740381	0.669565	0.00185042
3115	HLA-DPB1	major histocompatibility complex, class II, DP beta 1 [Source:HGNC Symbol;Acc:HGNC:4940]	.	-2.98138	3.4135e-05	down-reg.	.	-0.186241	0.0995847	NA	-0.0680335	0.80709	NA	-0.0594673	0.875935	NA	0.126774	0.00856618	0.0263594	0.795203	NA	.	-0.011577	0.400204	NA	0.0842282	0.280245	NA	0.391076	0.00209071	NA	0.402653	0.306848	0.00175973	0.00010612	NA	.	-0.0737867	0.0432906	NA	0.603704	0.00970753	up-reg.	0.804795	2.84394e-05	up-reg.	0.878581	0.201091	5.5195e-06
29089	UBE2T	ubiquitin conjugating enzyme E2 T [Source:HGNC Symbol;Acc:HGNC:25009]	.	-2.97472	0.00010247	down-reg.	.	-0.0927759	0.291548	NA	0.0770632	0.253115	NA	-0.0596595	0.351516	NA	0.0331165	-0.136723	0.790399	0.120522	NA	.	-0.108119	0.0461775	NA	0.208361	0.028296	NA	0.633214	0.00135371	up-reg.	0.741333	0.424853	0.000447431	0.002912	up-reg.	.	-0.121784	0.107798	NA	0.629026	0.00770922	up-reg.	0.436823	0.0763185	NA	0.558607	-0.192203	0.0314008
1111	CHEK1	checkpoint kinase 1 [Source:HGNC Symbol;Acc:HGNC:1925]	.	-2.97388	7.28654e-05	down-reg.	.	-0.00819384	0.720857	NA	0.111536	0.464478	NA	0.130552	0.0890561	NA	0.138746	0.0190159	0.0646273	0.379555	NA	.	0.00441623	0.990918	NA	0.231011	0.052892	NA	0.566591	0.00558525	NA	0.562175	0.33558	0.00549131	0.0192371	NA	.	0.0938037	0.748032	NA	0.828273	0.00216247	up-reg.	0.77247	0.00279027	up-reg.	0.678666	-0.0558031	0.00343135
51053	GMNN	geminin, DNA replication inhibitor [Source:HGNC Symbol;Acc:HGNC:17493]	.	-2.96568	0.000210006	down-reg.	.	-0.0305479	0.731161	NA	-0.0457089	0.637126	NA	-0.244477	0.0709857	NA	-0.213929	-0.198768	0.0461347	0.144685	NA	.	-0.0934904	0.72969	NA	0.214379	0.0362266	NA	0.651815	0.00268641	up-reg.	0.745305	0.437436	0.00117711	0.00472183	up-reg.	.	-0.0129735	0.24989	NA	0.365416	0.0248111	NA	-0.135945	0.856681	NA	-0.122972	-0.501362	0.9684
3598	IL13RA2	interleukin 13 receptor subunit alpha 2 [Source:HGNC Symbol;Acc:HGNC:5975]	.	-2.95924	0.000187486	down-reg.	.	0.0192128	0.820233	NA	-0.0507778	0.700524	NA	-0.0925626	0.950951	NA	-0.111775	-0.0417849	0.676668	0.576967	NA	.	0.207565	0.0463679	NA	0.15458	0.279723	NA	0.0640999	0.775968	NA	-0.143465	-0.0904802	0.257526	0.659837	NA	.	-0.0475684	0.290603	NA	0.0679176	0.943562	NA	0.15263	0.976177	NA	0.200198	0.0847123	0.589559
29091	STXBP6	syntaxin binding protein 6 [Source:HGNC Symbol;Acc:HGNC:19666]	.	-2.94559	0.000156224	down-reg.	.	0.167834	0.427508	NA	-0.0140683	0.49818	NA	0.144919	0.462004	NA	-0.0229151	0.158988	0.977124	0.0753858	NA	.	-0.0506807	0.150891	NA	0.147683	0.114053	NA	0.448378	0.0105388	NA	0.499059	0.300695	0.00313459	0.0142533	NA	.	0.026337	0.637418	NA	0.283826	0.023113	NA	0.529015	0.000861991	NA	0.502678	0.245189	0.0025623
2687	GGT5	gamma-glutamyltransferase 5 [Source:HGNC Symbol;Acc:HGNC:4260]	.	-2.94239	0.000271691	down-reg.	.	0.125732	0.960394	NA	0.399878	0.0237842	NA	0.313305	0.0254944	NA	0.187574	-0.0865731	0.0521569	0.449065	NA	.	0.0393672	0.508628	NA	0.216622	0.092439	NA	-0.0140193	0.523202	NA	-0.0533865	-0.230641	0.983941	0.0362772	NA	.	-0.0852496	0.940708	NA	0.586651	0.00163904	up-reg.	1.62128	0.00699056	up-reg.	1.70653	1.03463	0.00695368
54892	NCAPG2	non-SMC condensin II complex subunit G2 [Source:HGNC Symbol;Acc:HGNC:21904]	.	-2.93935	0.000291402	down-reg.	.	0.0522191	0.699074	NA	0.186499	0.259667	NA	0.138945	0.18078	NA	0.0867256	-0.0475545	0.135395	0.784644	NA	.	0.288281	0.0142974	NA	0.424982	0.0748534	NA	0.84793	0.00132421	up-reg.	0.559649	0.422947	0.00340747	0.0468753	up-reg.	.	0.0846169	0.843158	NA	0.374961	0.0233691	NA	0.265375	0.0787772	NA	0.180758	-0.109586	0.0871563
64785	GINS3	GINS complex subunit 3 [Source:HGNC Symbol;Acc:HGNC:25851]	.	-2.92841	0.000346351	down-reg.	.	0.00273278	0.862551	NA	-0.124465	0.316086	NA	-0.00372214	0.872068	NA	-0.00645492	0.120743	0.951913	0.332488	NA	.	-0.440778	0.0488669	NA	-0.114025	0.644247	NA	0.310371	0.0469484	NA	0.751148	0.424395	0.0122594	0.0323137	NA	.	0.135025	0.854688	NA	0.725039	0.00382949	up-reg.	0.704898	0.00379946	up-reg.	0.569873	-0.0201411	0.00603926
3221	HOXC4	homeobox C4 [Source:HGNC Symbol;Acc:HGNC:5126]	.	-2.92238	0.000143427	down-reg.	.	0.17915	0.305847	NA	-0.00600841	0.892692	NA	0.131097	0.177475	NA	-0.0480527	0.137105	0.470846	0.163919	NA	.	-0.174648	0.360457	NA	-0.102425	0.742156	NA	-0.192905	0.362361	NA	-0.0182564	-0.0904802	0.844784	0.259407	NA	.	-0.0772857	0.17221	NA	0.0681047	0.146993	NA	0.0140531	0.976376	NA	0.0913388	-0.0540516	0.246433
29116	MYLIP	myosin regulatory light chain interacting protein [Source:HGNC Symbol;Acc:HGNC:21155]	.	-2.92216	0.000555356	down-reg.	.	-0.117902	0.536989	NA	-0.112717	0.57434	NA	-0.142	0.194985	NA	-0.024098	-0.029283	0.271843	0.628313	NA	.	-0.0538564	0.870354	NA	-0.0835613	0.829714	NA	-0.0168879	0.372809	NA	0.0369685	0.0666735	0.123707	0.0378109	NA	.	-0.0327825	0.523693	NA	-0.0366042	0.748359	NA	-0.293469	0.466721	NA	-0.260687	-0.256865	0.666319
9507	ADAMTS4	ADAM metallopeptidase with thrombospondin type 1 motif 4 [Source:HGNC Symbol;Acc:HGNC:220]	.	-2.91833	0.000457924	down-reg.	.	-0.0156058	0.453308	NA	0.195113	0.112925	NA	0.102054	0.234486	NA	0.11766	-0.0930582	0.0833069	0.935339	NA	.	-0.137137	0.699319	NA	0.321969	0.0487598	NA	0.517284	0.00835254	NA	0.654421	0.195315	0.00445464	0.095025	NA	.	0.079166	0.452417	NA	0.97882	0.00105171	up-reg.	1.6192	0.000195684	up-reg.	1.54003	0.640381	0.000126772
1719	DHFR	dihydrofolate reductase [Source:HGNC Symbol;Acc:HGNC:2861]	.	-2.90836	0.000151561	down-reg.	.	0.145686	0.0298269	NA	0.220509	0.0249056	NA	0.357345	0.002419	NA	0.211659	0.136836	0.00616366	0.048006	NA	.	0.00790579	0.940147	NA	0.188412	0.0634495	NA	0.641313	0.000225975	up-reg.	0.633407	0.452901	0.00230489	0.00126155	up-reg.	.	0.0275463	0.928047	NA	0.274338	0.0242156	NA	0.149467	0.728538	NA	0.121921	-0.124871	0.743363
6240	RRM1	ribonucleotide reductase catalytic subunit M1 [Source:HGNC Symbol;Acc:HGNC:10451]	.	-2.90691	0.000128264	down-reg.	.	0.131805	0.440885	NA	-0.00696184	0.80622	NA	-0.0547602	0.822462	NA	-0.186566	-0.0477984	0.208135	0.434805	NA	.	-0.00422324	0.833931	NA	0.126099	0.357336	NA	0.402855	0.00105592	NA	0.407078	0.276756	0.0219638	0.036923	NA	.	-0.0126895	0.720794	NA	0.179744	0.0502636	NA	-0.24706	0.375026	NA	-0.234371	-0.426804	0.402481
10659	CELF2	CUGBP Elav-like family member 2 [Source:HGNC Symbol;Acc:HGNC:2550]	.	-2.90511	0.000387434	down-reg.	.	0.0437389	0.369012	NA	-0.0250409	0.887736	NA	0.0273468	0.832717	NA	-0.016392	0.0523877	0.337008	0.951439	NA	.	-0.0277528	0.961769	NA	-0.14275	0.000345202	NA	-0.139857	0.00180749	NA	-0.112104	0.00289268	0.0161984	0.308868	NA	.	-0.106379	0.260051	NA	-0.159662	0.136103	NA	-0.188967	0.677282	NA	-0.0825877	-0.0293051	0.82622
55013	MCUB	mitochondrial calcium uniporter dominant negative beta subunit [Source:HGNC Symbol;Acc:HGNC:26076]	.	-2.89769	0.000146839	down-reg.	.	0.186241	0.19621	NA	0.288182	0.01144	NA	0.326545	0.0387904	NA	0.140303	0.0383623	0.155873	0.636567	NA	.	-0.0892528	0.0579122	NA	0.194798	0.276114	NA	0.552412	0.00789834	NA	0.641664	0.357614	0.0052667	0.0299506	NA	.	-0.159255	0.238257	NA	0.914991	7.6523e-05	up-reg.	1.15231	0.00124971	up-reg.	1.31157	0.237323	0.00110292
7272	TTK	TTK protein kinase [Source:HGNC Symbol;Acc:HGNC:12401]	.	-2.89703	0.000191838	down-reg.	.	0.104951	0.102066	NA	0.221295	0.000638098	NA	-0.0104213	0.745457	NA	-0.115373	-0.231716	0.381716	0.0441086	NA	.	-0.0648032	0.392498	NA	0.0676628	0.730093	NA	0.561659	0.0181509	NA	0.626462	0.493996	0.00752021	0.0126354	NA	.	0.0637639	0.125529	NA	0.468075	0.0116084	NA	0.108394	0.191911	NA	0.0446304	-0.359681	0.447965
57451	TENM2	teneurin transmembrane protein 2 [Source:HGNC Symbol;Acc:HGNC:29943]	.	-2.8948	3.78811e-06	down-reg.	.	0.00999645	0.704663	NA	0.0122721	0.505296	NA	-0.0290102	0.25486	NA	-0.0390067	-0.0412823	0.286589	0.184903	NA	.	0.00284907	0.888285	NA	0.0484295	0.376667	NA	0.150628	0.0241258	NA	0.147779	0.102198	0.0760412	0.868691	NA	.	-0.0246756	0.205902	NA	0.147845	0.479319	NA	0.116479	0.207623	NA	0.141154	-0.031366	0.033263
57580	PREX1	phosphatidylinositol-3,4,5-trisphosphate dependent Rac exchange factor 1 [Source:HGNC Symbol;Acc:HGNC:32594]	.	-2.89177	0.000229995	down-reg.	.	0.0283741	0.862178	NA	-0.0648942	0.412537	NA	0.0185154	0.535731	NA	-0.00985875	0.0834095	0.633177	0.572465	NA	.	-0.0203794	0.71358	NA	0.0876264	0.0410245	NA	0.0599647	0.131178	NA	0.0803441	-0.0276617	0.135303	0.735471	NA	.	0.0737378	0.315325	NA	0.164375	0.129699	NA	0.21998	0.0828677	NA	0.146242	0.0556051	0.176376
5396	PRRX1	paired related homeobox 1 [Source:HGNC Symbol;Acc:HGNC:9142]	.	-2.88914	0.000404519	down-reg.	.	-0.164036	0.0297699	NA	-0.0157201	0.310917	NA	-0.187143	0.00692667	NA	-0.0231069	-0.171423	0.303349	0.196525	NA	.	-0.469001	0.00323519	NA	-0.359754	0.125972	NA	0.136757	0.136377	NA	0.605759	0.496511	0.00362195	0.0456648	NA	.	-0.10449	0.232488	NA	0.828537	0.00263924	up-reg.	0.312586	0.387001	NA	0.417076	-0.515951	0.2726
8968	HIST1H3F	histone cluster 1 H3 family member f [Source:HGNC Symbol;Acc:HGNC:4773]	.	-2.88858	0.000440966	down-reg.	.	-0.0295743	0.216042	NA	0.155402	0.0980102	NA	0.364845	0.00691774	NA	0.394419	0.209443	0.00685357	0.213197	NA	.	0.00724561	0.709949	NA	0.345968	0.0323474	NA	0.777191	0.00865249	up-reg.	0.769945	0.431223	0.0100046	0.261207	NA	.	0.0729373	0.812477	NA	0.274223	0.127774	NA	1.01441	0.0480931	up-reg.	0.941469	0.740183	0.0493351
55010	PARPBP	PARP1 binding protein [Source:HGNC Symbol;Acc:HGNC:26074]	.	-2.88289	0.000187469	down-reg.	.	-0.0922089	0.645457	NA	-0.0419377	0.729143	NA	-0.0757326	0.960537	NA	0.0164763	-0.0337949	0.571424	0.573181	NA	.	0.0821527	0.903471	NA	0.130551	0.744573	NA	0.60488	0.0132883	up-reg.	0.522728	0.474329	0.000172191	0.00048572	up-reg.	.	-0.0159664	0.666942	NA	0.322687	0.0629707	NA	-0.075024	0.515081	NA	-0.0590576	-0.397711	0.613165
5646	PRSS3	serine protease 3 [Source:HGNC Symbol;Acc:HGNC:9486]	.	-2.87625	0.000159177	down-reg.	.	-0.082147	0.8594	NA	-0.0516368	0.910131	NA	0.101945	0.113276	NA	0.184092	0.153582	0.200883	0.00300243	NA	.	0.0796719	0.0432646	NA	0.00438755	0.480984	NA	0.0829736	0.710405	NA	0.00330171	0.078586	0.575795	0.702262	NA	.	0.113754	0.0993756	NA	0.0929684	0.158991	NA	0.405879	0.0088903	NA	0.292125	0.312911	0.0128272
200916	RPL22L1	ribosomal protein L22 like 1 [Source:HGNC Symbol;Acc:HGNC:27610]	.	-2.87161	0.000441778	down-reg.	.	-0.0703104	0.89827	NA	-0.494945	0.00111035	NA	-0.100453	0.149076	NA	-0.0301429	0.394492	0.485656	0.0029823	NA	.	-0.439917	0.02344	NA	-0.410455	0.0131951	NA	0.250773	0.0268948	NA	0.69069	0.661228	0.0047853	0.00273137	NA	.	-0.0612714	0.809748	NA	0.908811	0.00789386	up-reg.	0.454445	0.410245	NA	0.515716	-0.454367	0.386242
29028	ATAD2	ATPase family, AAA domain containing 2 [Source:HGNC Symbol;Acc:HGNC:30123]	.	-2.86755	0.000346061	down-reg.	.	0.172188	0.0359434	NA	0.0608438	0.947457	NA	-0.298625	0.27011	NA	-0.470813	-0.359469	0.0875766	0.289231	NA	.	-0.0619268	0.398139	NA	0.05325	0.698323	NA	0.346267	0.00482774	NA	0.408194	0.293017	0.00857724	0.0095894	NA	.	-0.0969032	0.511408	NA	0.270409	0.0844213	NA	-0.532406	0.208705	NA	-0.435502	-0.802814	0.262854
1031	CDKN2C	cyclin dependent kinase inhibitor 2C [Source:HGNC Symbol;Acc:HGNC:1789]	.	-2.86742	0.000131248	down-reg.	.	0.226696	0.00116381	NA	0.34688	0.00572327	NA	0.450766	0.00114274	NA	0.22407	0.103886	0.0103245	0.0981313	NA	.	0.111528	0.118539	NA	0.47563	0.00016634	NA	0.979741	3.92858e-05	up-reg.	0.868213	0.504111	0.000403964	0.000228148	up-reg.	.	0.171497	0.0241848	NA	0.890676	3.51932e-05	up-reg.	1.23038	3.44929e-06	up-reg.	1.05888	0.339704	2.16635e-05
9212	AURKB	aurora kinase B [Source:HGNC Symbol;Acc:HGNC:11390]	.	-2.86614	0.000274742	down-reg.	.	-0.0552949	0.553346	NA	0.0351913	0.544216	NA	0.30557	0.0011036	NA	0.360865	0.270378	0.00243431	0.0276104	NA	.	-0.221821	0.202769	NA	0.490019	0.0760395	NA	0.866883	0.00206409	up-reg.	1.0887	0.376864	0.00244167	0.816445	NA	.	-0.0394909	0.686367	NA	0.758504	0.000327834	up-reg.	1.00721	0.000863064	up-reg.	1.0467	0.248705	0.00124135
113115	MTFR2	mitochondrial fission regulator 2 [Source:HGNC Symbol;Acc:HGNC:21115]	.	-2.86413	0.000147972	down-reg.	.	-0.0152235	0.98016	NA	0.189482	0.0105652	NA	0.21149	0.00385506	NA	0.226714	0.0220081	0.00443122	0.146868	NA	.	0.0765338	0.780882	NA	0.134529	0.243179	NA	0.849389	0.00953888	up-reg.	0.772855	0.71486	0.0117646	0.0264571	up-reg.	.	0.0396476	0.585529	NA	0.682521	0.00309447	up-reg.	0.595765	0.0899992	NA	0.556117	-0.086756	0.098346
8343	HIST1H2BF	histone cluster 1 H2B family member f [Source:HGNC Symbol;Acc:HGNC:4752]	.	-2.85559	0.000157806	down-reg.	.	0.0689452	0.0959326	NA	0.109374	0.069581	NA	0.209954	0.0207744	NA	0.141008	0.10058	0.191093	0.0891984	NA	.	0.222156	0.0832232	NA	0.339637	0.0137362	NA	0.791364	0.00744596	up-reg.	0.569208	0.451727	0.0163798	0.0467921	up-reg.	.	0.021944	0.899411	NA	0.399194	0.00356191	NA	1.59724	0.0150269	up-reg.	1.5753	1.19805	0.0142496
220042	DDIAS	DNA damage induced apoptosis suppressor [Source:HGNC Symbol;Acc:HGNC:26351]	.	-2.85443	0.000408311	down-reg.	.	0.0637349	0.186874	NA	-0.00231933	0.494885	NA	0.0726567	0.284659	NA	0.00892181	0.074976	0.853965	0.927236	NA	.	0.0260817	0.472179	NA	0.36283	0.0183985	NA	0.575847	0.00480955	NA	0.549765	0.213017	0.00332345	0.0576439	NA	.	0.111276	0.255575	NA	0.439537	0.0104499	NA	0.275013	0.152662	NA	0.163737	-0.164524	0.262515
9289	ADGRG1	adhesion G protein-coupled receptor G1 [Source:HGNC Symbol;Acc:HGNC:4512]	.	-2.85129	0.000273936	down-reg.	.	-0.282314	0.0267562	NA	-0.0965853	0.348168	NA	-0.229675	0.0438548	NA	0.0526396	-0.133089	0.98129	0.129203	NA	.	0.0416648	0.569618	NA	0.0982029	0.0266802	NA	0.212242	0.00558766	NA	0.170577	0.114039	0.0106619	0.0488369	NA	.	-0.0222202	0.428236	NA	0.0570606	0.286233	NA	-0.00827037	0.634571	NA	0.0139498	-0.0653309	0.359289
125111	GJD3	gap junction protein delta 3 [Source:HGNC Symbol;Acc:HGNC:19147]	.	-2.83887	0.000242858	down-reg.	.	0.0658116	0.837922	NA	0.018029	0.449629	NA	0.240359	0.288098	NA	0.174548	0.22233	0.156326	0.0552687	NA	.	-0.0582271	0.646441	NA	0.0273759	0.174085	NA	-0.0254482	0.806578	NA	0.0327789	-0.052824	0.799402	0.330869	NA	.	0.0561529	0.514408	NA	0.182525	0.562704	NA	0.699001	0.0105758	up-reg.	0.642848	0.516476	0.00356858
8357	HIST1H3H	histone cluster 1 H3 family member h [Source:HGNC Symbol;Acc:HGNC:4775]	.	-2.83797	0.00166444	down-reg.	.	-0.0641008	0.68125	NA	0.0840335	0.0553415	NA	0.32383	0.00348171	NA	0.387931	0.239797	0.00379399	0.00936488	NA	.	-0.0426586	0.385415	NA	0.321317	0.765799	NA	0.707281	0.994124	NA	0.74994	0.385964	0.00745755	0.248428	NA	.	0.119976	0.678239	NA	0.346438	0.0441029	NA	1.39235	0.0322227	up-reg.	1.27237	1.04591	0.0336668
4147	MATN2	matrilin 2 [Source:HGNC Symbol;Acc:HGNC:6908]	.	-2.82909	0.000329435	down-reg.	.	-0.00264043	0.687603	NA	-0.0521491	0.727402	NA	0.00864168	0.654102	NA	0.0112821	0.0607908	0.916406	0.50633	NA	.	0.0645227	0.124936	NA	0.200649	0.392509	NA	0.133395	0.0518344	NA	0.0688727	-0.067254	0.40666	0.874431	NA	.	0.0297134	0.276604	NA	0.0954599	0.117523	NA	0.049454	0.1795	NA	0.0197406	-0.0460059	0.557706
995	CDC25C	cell division cycle 25C [Source:HGNC Symbol;Acc:HGNC:1727]	.	-2.828	4.54744e-05	down-reg.	.	0.0257146	0.738207	NA	-0.18044	0.641596	NA	0.102548	0.333709	NA	0.0768336	0.282988	0.381428	0.228915	NA	.	0.0155459	0.563315	NA	0.137092	0.206818	NA	0.669313	0.000878736	up-reg.	0.653767	0.532221	0.00112121	0.00152181	up-reg.	.	0.0103757	0.814403	NA	0.523781	0.0253382	NA	0.558536	0.0358877	NA	0.548161	0.0347556	0.0434377
26147	PHF19	PHD finger protein 19 [Source:HGNC Symbol;Acc:HGNC:24566]	.	-2.82628	0.000100173	down-reg.	.	-0.0406283	0.463171	NA	-0.0735041	0.871492	NA	0.265366	0.0235961	NA	0.305994	0.33887	0.0108982	0.0677143	NA	.	0.0188278	0.195238	NA	0.403584	0.00856457	NA	0.848924	1.55324e-05	up-reg.	0.830096	0.44534	5.50607e-06	0.00467237	up-reg.	.	0.0411472	0.6677	NA	0.720908	0.00363069	up-reg.	1.42432	0.00121187	up-reg.	1.38318	0.703415	0.00107894
3371	TNC	tenascin C [Source:HGNC Symbol;Acc:HGNC:5318]	.	-2.81924	0.000442484	down-reg.	.	-0.512503	0.00615373	NA	0.308989	0.0311162	NA	-0.0182412	0.597733	NA	0.494261	-0.32723	0.000633224	0.0244879	NA	.	-0.43234	0.0146252	NA	0.304606	0.00994679	NA	0.334892	0.00730767	NA	0.767231	0.0302853	0.00147069	0.583785	NA	.	-0.673944	0.00391881	NA	1.42928	0.000427203	up-reg.	1.81998	0.000185027	up-reg.	2.49392	0.390699	1.53582e-05
4173	MCM4	minichromosome maintenance complex component 4 [Source:HGNC Symbol;Acc:HGNC:6947]	.	-2.81576	0.000140365	down-reg.	.	-0.183639	0.00320213	NA	0.00587452	0.757537	NA	0.0346625	0.420263	NA	0.218302	0.028788	8.70947e-05	0.221159	NA	.	-0.22787	0.00830393	NA	0.074792	0.866179	NA	0.2044	0.00912713	NA	0.43227	0.129608	0.00179164	0.214274	NA	.	0.102605	0.97348	NA	0.225553	0.247028	NA	0.143465	0.515608	NA	0.0408596	-0.0820881	0.441628
26271	FBXO5	F-box protein 5 [Source:HGNC Symbol;Acc:HGNC:13584]	.	-2.80994	0.000160919	down-reg.	.	0.171988	0.610692	NA	0.0932005	0.773244	NA	0.0547146	0.972174	NA	-0.117274	-0.0384858	0.610857	0.763622	NA	.	-0.0831875	0.131445	NA	-0.090974	0.119018	NA	0.403445	0.0113865	NA	0.486633	0.49442	0.00571899	0.00576104	NA	.	-0.0952461	0.942578	NA	0.399463	0.0270531	NA	0.000382761	0.716931	NA	0.0956289	-0.39908	0.743235
6274	S100A3	S100 calcium binding protein A3 [Source:HGNC Symbol;Acc:HGNC:10493]	.	-2.79196	0.000140384	down-reg.	.	0.116141	0.059836	NA	0.0142461	0.510985	NA	0.533832	0.00896726	NA	0.417691	0.519586	0.0205099	0.0144803	NA	.	0.162709	0.323809	NA	0.0741353	0.709122	NA	0.20507	0.046933	NA	0.0423607	0.130935	0.762911	0.255545	NA	.	-0.0127886	0.957451	NA	0.327115	0.00554641	NA	1.05535	0.00358057	up-reg.	1.06814	0.728234	0.00342736
29893	PSMC3IP	PSMC3 interacting protein [Source:HGNC Symbol;Acc:HGNC:17928]	.	-2.78851	0.00032323	down-reg.	.	0.244437	0.0364014	NA	-0.0922726	0.153194	NA	0.33192	0.000163551	NA	0.0874824	0.424192	0.0647968	0.00501303	NA	.	0.0844069	0.318652	NA	0.147206	0.134213	NA	0.636936	0.0204177	up-reg.	0.552529	0.48973	0.030193	0.0390504	up-reg.	.	0.252827	0.0910117	NA	0.427771	0.0137439	NA	0.408813	0.0197311	NA	0.155987	-0.0189575	0.0760506
9353	SLIT2	slit guidance ligand 2 [Source:HGNC Symbol;Acc:HGNC:11086]	.	-2.7873	0.000409131	down-reg.	.	0.307402	0.104871	NA	0.251537	0.218666	NA	0.405944	0.0288757	NA	0.0985425	0.154407	0.142054	0.316509	NA	.	-0.230476	0.124428	NA	-0.183515	0.076991	NA	0.0246766	0.510825	NA	0.255153	0.208192	0.0327541	0.0286169	NA	.	0.122463	0.199574	NA	0.689369	0.000113712	up-reg.	1.05327	0.000223994	up-reg.	0.930811	0.363906	0.000480106
9104	RGN	regucalcin [Source:HGNC Symbol;Acc:HGNC:9989]	.	-2.77217	0.000437856	down-reg.	.	-0.0271424	0.884165	NA	-0.0230025	0.470389	NA	-0.0887933	0.611714	NA	-0.061651	-0.0657909	0.5618	0.152215	NA	.	0.201904	0.0656881	NA	0.0380252	0.849309	NA	0.0168367	0.860117	NA	-0.185068	-0.0211885	0.0449202	0.682929	NA	.	0.140767	0.0552547	NA	0.172015	0.0481468	NA	0.252726	0.328868	NA	0.111959	0.0807115	0.963113
23421	ITGB3BP	integrin subunit beta 3 binding protein [Source:HGNC Symbol;Acc:HGNC:6157]	.	-2.77205	0.000140403	down-reg.	.	0.0966767	0.126861	NA	0.0167227	0.589069	NA	-0.0643174	0.389227	NA	-0.160994	-0.0810401	0.0203488	0.909681	NA	.	0.103242	0.911454	NA	0.166862	0.557485	NA	0.453277	0.0190742	NA	0.350035	0.286415	0.0328359	0.0418511	NA	.	-0.0677345	0.583855	NA	0.394665	0.000923578	NA	-0.332763	0.407317	NA	-0.265029	-0.727429	0.444873
80178	TEDC2	tubulin epsilon and delta complex 2 [Source:HGNC Symbol;Acc:HGNC:25849]	.	-2.76944	0.000292993	down-reg.	.	-0.113768	0.248876	NA	0.014492	0.970431	NA	0.184203	0.0255801	NA	0.297971	0.169711	0.00998042	0.0257317	NA	.	0.162981	0.0458253	NA	0.58392	0.00178943	NA	0.811853	0.000350061	up-reg.	0.648872	0.227934	0.000446721	0.0145589	up-reg.	.	0.164421	0.0664873	NA	0.599758	0.00272421	up-reg.	1.4757	0.00103551	up-reg.	1.31128	0.875944	0.00235811
151648	SGO1	shugoshin 1 [Source:HGNC Symbol;Acc:HGNC:25088]	.	-2.76494	5.84446e-05	down-reg.	.	0.109158	0.650002	NA	-0.0892748	0.140376	NA	0.02113	0.836706	NA	-0.0880275	0.110405	0.96834	0.263984	NA	.	0.0114457	0.399681	NA	0.244112	0.0428546	NA	0.476948	1.45226e-05	NA	0.465502	0.232835	0.00121468	0.0147785	NA	.	0.135684	0.196322	NA	0.41239	0.0108356	NA	0.349149	0.0322745	NA	0.213465	-0.0632412	0.0761371
51155	JPT1	Jupiter microtubule associated homolog 1 [Source:HGNC Symbol;Acc:HGNC:14569]	.	-2.76083	0.000354456	down-reg.	.	-0.189703	0.0123671	NA	-0.158489	0.0146807	NA	0.047661	0.471062	NA	0.237364	0.20615	0.0130686	0.0162646	NA	.	-0.0679574	0.171372	NA	0.244522	0.04312	NA	0.580609	0.000566424	NA	0.648567	0.336087	0.000104264	0.00353694	NA	.	0.111478	0.752331	NA	0.66313	0.00232028	up-reg.	1.15858	0.000426013	up-reg.	1.0471	0.49545	0.000468038
92949	ADAMTSL1	ADAMTS like 1 [Source:HGNC Symbol;Acc:HGNC:14632]	.	-2.7583	0.000725717	down-reg.	.	-0.0601455	0.328424	NA	-0.26834	0.026807	NA	-0.235644	0.00466213	NA	-0.175498	0.0326966	0.25357	0.726649	NA	.	0.0189103	0.79359	NA	0.338378	0.00596602	NA	0.40191	0.00653944	NA	0.382999	0.0635318	0.00548476	0.902507	NA	.	0.0904818	0.375026	NA	0.285954	0.0245106	NA	0.732965	0.0181558	up-reg.	0.642483	0.447011	0.0259776
5648	MASP1	mannan binding lectin serine peptidase 1 [Source:HGNC Symbol;Acc:HGNC:6901]	.	-2.7525	0.00104178	down-reg.	.	0.283616	0.18269	NA	0.247395	0.182277	NA	0.415251	0.05322	NA	0.131635	0.167856	0.17066	0.173178	NA	.	0.472991	0.0140016	NA	0.282643	0.0249329	NA	0.705548	0.000138529	up-reg.	0.232556	0.422905	0.0361269	0.0176805	up-reg.	.	0.216486	0.0149763	NA	0.551258	0.00438855	NA	0.984768	0.000185721	up-reg.	0.768282	0.433509	0.000242916
338773	TMEM119	transmembrane protein 119 [Source:HGNC Symbol;Acc:HGNC:27884]	.	-2.74882	0.000403796	down-reg.	.	-0.392953	0.0162457	NA	0.505537	0.00403596	NA	0.558022	0.00700161	NA	0.950975	0.0524842	0.00220765	0.713333	NA	.	0.0247818	0.9628	NA	0.703861	0.00798924	up-reg.	0.450827	0.0192949	NA	0.426045	-0.253035	0.0138527	0.269896	NA	.	-0.298169	0.0229451	NA	1.66939	0.000146697	up-reg.	3.14971	0.000363868	up-reg.	3.44788	1.48032	0.000237478
147372	CCBE1	collagen and calcium binding EGF domains 1 [Source:HGNC Symbol;Acc:HGNC:29426]	.	-2.74313	0.000325635	down-reg.	.	0.150486	0.0615472	NA	-0.00452303	0.762831	NA	0.157885	0.0139486	NA	0.00739915	0.162408	0.527329	0.0477523	NA	.	0.150259	0.0258246	NA	0.221728	0.00540986	NA	0.670627	0.00047943	up-reg.	0.520368	0.448899	0.000541064	0.00100297	up-reg.	.	0.161755	0.0715131	NA	0.521317	0.0157179	NA	0.909081	0.00548075	up-reg.	0.747326	0.387764	0.00776372
3776	KCNK2	potassium two pore domain channel subfamily K member 2 [Source:HGNC Symbol;Acc:HGNC:6277]	.	-2.73833	0.000662729	down-reg.	.	-0.306433	0.0558623	NA	-0.345812	0.00736121	NA	-0.651277	0.00165711	NA	-0.344844	-0.305465	0.0266025	0.0928521	NA	.	-0.230297	0.0532444	NA	-0.400137	0.0818649	NA	0.0857534	0.0458986	NA	0.316051	0.48589	0.0151042	0.0349325	NA	.	0.0541029	0.925342	NA	0.743716	0.00697945	up-reg.	0.610536	0.11112	NA	0.556434	-0.133179	0.104602
5347	PLK1	polo like kinase 1 [Source:HGNC Symbol;Acc:HGNC:9077]	.	-2.7272	3.73356e-06	down-reg.	.	-0.0637819	0.175159	NA	-0.0573756	0.175615	NA	0.0452882	0.256355	NA	0.10907	0.102664	0.0563956	0.0665916	NA	.	0.0930859	0.0321458	NA	0.418803	0.016243	NA	1.04559	6.23917e-06	up-reg.	0.952509	0.626792	5.10368e-06	0.0238406	up-reg.	.	0.0418645	0.479819	NA	0.46605	0.0081985	NA	0.962591	0.00132839	up-reg.	0.920727	0.496541	0.0017597
55732	C1orf112	chromosome 1 open reading frame 112 [Source:HGNC Symbol;Acc:HGNC:25565]	.	-2.72465	0.000220891	down-reg.	.	-0.0669492	0.23916	NA	-0.00608793	0.504092	NA	0.0275713	0.777087	NA	0.0945206	0.0336593	0.04515	0.325881	NA	.	-0.0579884	0.651041	NA	0.0869715	0.18745	NA	0.426552	0.010968	NA	0.484541	0.339581	0.00564057	0.0378985	NA	.	-0.0154351	0.763897	NA	0.407707	0.0038561	NA	0.478927	0.117298	NA	0.494362	0.0712202	0.101648
136	ADORA2B	adenosine A2b receptor [Source:HGNC Symbol;Acc:HGNC:264]	.	-2.72092	1.81754e-05	down-reg.	.	0.072489	0.243297	NA	-0.361149	0.0243963	NA	-0.192054	0.045367	NA	-0.264543	0.169095	0.0338642	0.341741	NA	.	0.0801	0.132374	NA	-0.239672	0.0185884	NA	0.2243	0.00290983	NA	0.1442	0.463972	0.488234	0.0024468	NA	.	0.216415	0.0332321	NA	0.0685827	0.104087	NA	0.581181	0.00277967	NA	0.364766	0.512598	0.012457
2252	FGF7	fibroblast growth factor 7 [Source:HGNC Symbol;Acc:HGNC:3685]	.	-2.72049	0.0004583	down-reg.	.	-0.0905302	0.714057	NA	-0.101613	0.220545	NA	-0.330517	0.00162742	NA	-0.239986	-0.228904	0.00732408	0.328364	NA	.	-0.124759	0.521005	NA	-0.206237	0.141439	NA	-0.289691	0.237405	NA	-0.164932	-0.0834536	0.315727	0.976502	NA	.	-0.141069	0.217953	NA	-0.000752357	0.873511	NA	-0.294051	0.0431312	NA	-0.152982	-0.293298	0.158109
3930	LBR	lamin B receptor [Source:HGNC Symbol;Acc:HGNC:6518]	.	-2.71631	0.000480211	down-reg.	.	0.112081	0.357876	NA	0.110606	0.126562	NA	0.150641	0.0132675	NA	0.0385603	0.0400352	0.756698	0.950454	NA	.	-0.202272	0.0603189	NA	-0.0439231	0.772489	NA	0.519462	0.0033859	NA	0.721734	0.563385	0.00118472	0.00572854	NA	.	0.0677618	0.64126	NA	0.600542	0.00414755	up-reg.	0.673375	0.0633528	NA	0.605613	0.0728326	0.0727123
8344	HIST1H2BE	histone cluster 1 H2B family member e [Source:HGNC Symbol;Acc:HGNC:4753]	.	-2.71461	0.000301337	down-reg.	.	-0.06008	0.332603	NA	0.123035	0.560128	NA	0.0258098	0.337022	NA	0.0858898	-0.0972248	0.184388	0.818351	NA	.	0.00238151	0.948032	NA	0.261166	0.00237662	NA	0.714998	0.000410424	up-reg.	0.712616	0.453832	0.00109715	0.00199542	up-reg.	.	-0.0345726	0.994476	NA	0.393298	0.0216432	NA	0.751722	0.0319356	up-reg.	0.786294	0.358424	0.0276071
2192	FBLN1	fibulin 1 [Source:HGNC Symbol;Acc:HGNC:3600]	.	-2.71203	0.000140396	down-reg.	.	0.359852	0.0362816	NA	0.444452	0.00257753	NA	0.669623	0.00131056	up-reg.	0.309771	0.225171	0.0593206	0.0904854	NA	.	0.476454	0.0144856	NA	0.698577	0.00214179	up-reg.	1.23806	0.000280349	up-reg.	0.76161	0.539487	0.000202224	0.000137417	up-reg.	.	0.581587	0.0063031	NA	1.9256	1.32135e-05	up-reg.	2.99474	5.18545e-06	up-reg.	2.41315	1.06914	3.78867e-05
5557	PRIM1	DNA primase subunit 1 [Source:HGNC Symbol;Acc:HGNC:9369]	.	-2.7044	1.8212e-05	down-reg.	.	-0.0875256	0.16039	NA	-0.273684	0.0314189	NA	-0.245012	0.0131623	NA	-0.157486	0.0286719	0.437986	0.307662	NA	.	0.0077242	0.928101	NA	-0.0125664	0.79186	NA	0.516196	0.000138267	NA	0.508472	0.528762	6.10368e-05	3.67014e-05	NA	.	0.0897393	0.331781	NA	0.439006	0.0123659	NA	0.130198	0.729285	NA	0.0404591	-0.308808	0.898319
8914	TIMELESS	timeless circadian regulator [Source:HGNC Symbol;Acc:HGNC:11813]	.	-2.70388	0.000113759	down-reg.	.	-0.0526192	0.700747	NA	0.025537	0.644054	NA	0.033202	0.822655	NA	0.0858212	0.00766495	0.615607	0.905148	NA	.	-0.00306367	0.438359	NA	0.248367	0.0296634	NA	0.590428	0.0034941	up-reg.	0.593491	0.342061	0.00752427	0.0113292	up-reg.	.	-0.0327291	0.833136	NA	0.30326	0.00300294	NA	0.589338	0.000144351	up-reg.	0.622067	0.286078	0.000153989
3855	KRT7	keratin 7 [Source:HGNC Symbol;Acc:HGNC:6445]	.	-2.69424	0.000577418	down-reg.	.	-0.108087	0.651759	NA	0.0465638	0.360295	NA	0.308641	0.037185	NA	0.416728	0.262077	0.127193	0.581916	NA	.	0.235314	0.00527594	NA	0.430009	0.0220323	NA	0.343944	0.0324646	NA	0.10863	-0.0860645	0.599235	0.521123	NA	.	0.122457	0.780886	NA	0.225104	0.601923	NA	0.581169	0.167875	NA	0.458713	0.356066	0.190228
2919	CXCL1	C-X-C motif chemokine ligand 1 [Source:HGNC Symbol;Acc:HGNC:4602]	.	-2.69031	0.00023076	down-reg.	.	0.0689941	0.923201	NA	-0.0296737	0.980201	NA	0.162827	0.221902	NA	0.0938328	0.192501	0.508767	0.223569	NA	.	0.0449498	0.831721	NA	-0.00894181	0.386828	NA	0.327246	0.0287438	NA	0.282296	0.336188	0.028762	0.132558	NA	.	0.0376091	0.936872	NA	0.358206	0.18856	NA	0.884126	0.0029879	up-reg.	0.846517	0.525919	0.000580093
3239	HOXD13	homeobox D13 [Source:HGNC Symbol;Acc:HGNC:5136]	.	-2.6842	0.000230753	down-reg.	.	0.147806	0.0962641	NA	0.112189	0.131575	NA	0.0519257	0.51193	NA	-0.0958804	-0.060263	0.829756	0.980959	NA	.	0.0762679	0.487908	NA	0.0320784	0.862966	NA	-0.0411244	0.836923	NA	-0.117392	-0.0732029	0.10126	0.979092	NA	.	-0.0191165	0.508928	NA	-0.0229549	0.557237	NA	0.176567	0.1391	NA	0.195684	0.199522	0.0258045
2237	FEN1	flap structure-specific endonuclease 1 [Source:HGNC Symbol;Acc:HGNC:3650]	.	-2.6777	8.19514e-05	down-reg.	.	0.0802174	0.55955	NA	-0.0399892	0.764551	NA	-0.105814	0.495679	NA	-0.186032	-0.0658252	0.271644	0.464101	NA	.	0.00373699	0.733888	NA	0.0943178	0.877649	NA	0.400994	0.109826	NA	0.397257	0.306676	0.101208	0.142966	NA	.	0.114582	0.110675	NA	0.332584	0.0333467	NA	0.0500279	0.5303	NA	-0.0645543	-0.282556	0.89996
6941	TCF19	transcription factor 19 [Source:HGNC Symbol;Acc:HGNC:11629]	.	-2.674	9.48216e-05	down-reg.	.	-0.0445844	0.36924	NA	0.0114301	0.501588	NA	0.355242	0.0148663	NA	0.399826	0.343812	0.00442264	0.0269674	NA	.	0.0609247	0.745934	NA	0.39051	0.00666953	NA	0.744722	0.000384072	up-reg.	0.683797	0.354211	0.000492307	0.00134721	up-reg.	.	0.0481724	0.95153	NA	0.636756	0.0195071	up-reg.	0.895582	0.000332771	up-reg.	0.847409	0.258826	1.67644e-05
5167	ENPP1	ectonucleotide pyrophosphatase/phosphodiesterase 1 [Source:HGNC Symbol;Acc:HGNC:3356]	.	-2.67372	0.000556953	down-reg.	.	-0.251616	0.0768419	NA	-0.0734161	0.878497	NA	-0.128629	0.382615	NA	0.122987	-0.0552128	0.356777	0.551646	NA	.	-0.376489	0.0490742	NA	-0.117536	0.866422	NA	0.194663	0.176646	NA	0.571152	0.312199	0.00512119	0.113676	NA	.	-0.238076	0.0173538	NA	0.507625	0.0113624	NA	0.248574	0.48602	NA	0.486649	-0.259051	0.103932
90417	KNSTRN	kinetochore localized astrin (SPAG5) binding protein [Source:HGNC Symbol;Acc:HGNC:30767]	.	-2.67146	4.17337e-05	down-reg.	.	0.00659656	0.689407	NA	-0.328724	0.000330737	NA	-0.232301	0.0158242	NA	-0.238898	0.0964225	0.0223124	0.522904	NA	.	0.0242067	0.215043	NA	0.0721866	0.134373	NA	0.548368	0.00175113	NA	0.524161	0.476181	0.00804004	0.00606736	NA	.	0.0345609	0.971977	NA	0.14503	0.55483	NA	-0.151983	0.555481	NA	-0.186544	-0.297013	0.555509
64105	CENPK	centromere protein K [Source:HGNC Symbol;Acc:HGNC:29479]	.	-2.66781	7.31867e-05	down-reg.	.	-0.0585811	0.785935	NA	0.150032	0.45958	NA	-0.162549	0.0581614	NA	-0.103968	-0.312581	0.179816	0.0618548	NA	.	-0.0462657	0.710227	NA	0.23476	0.0228882	NA	0.57043	0.0205467	NA	0.616696	0.335671	0.0171173	0.0942392	NA	.	0.022342	0.359985	NA	0.475352	0.0136928	NA	0.109415	0.342058	NA	0.087073	-0.365937	0.54347
83879	CDCA7	cell division cycle associated 7 [Source:HGNC Symbol;Acc:HGNC:14628]	.	-2.66586	0.000234505	down-reg.	.	0.159631	0.202774	NA	0.136363	0.0400976	NA	0.253791	0.00921656	NA	0.0941594	0.117427	0.0654007	0.056842	NA	.	0.0716362	0.710858	NA	0.243036	0.00493993	NA	0.793249	0.000177569	up-reg.	0.721613	0.550213	0.000384909	0.000447399	up-reg.	.	-0.0822633	0.783324	NA	0.421404	0.00398243	NA	0.65134	0.000536877	up-reg.	0.733603	0.229936	1.62235e-05
54749	EPDR1	ependymin related 1 [Source:HGNC Symbol;Acc:HGNC:17572]	.	-2.66214	0.000644962	down-reg.	.	-0.333728	0.445586	NA	-0.238223	0.0670845	NA	-0.314724	0.00137457	NA	0.0190035	-0.0765018	0.53342	0.200111	NA	.	-0.00938268	0.567751	NA	-0.297348	0.419054	NA	-0.566016	0.0717309	NA	-0.556633	-0.268668	0.00345784	0.0304417	NA	.	-0.0565174	0.387509	NA	-0.551681	0.000674613	NA	-1.08964	0.0031894	NA	-1.03313	-0.537962	0.00335215
11169	WDHD1	WD repeat and HMG-box DNA binding protein 1 [Source:HGNC Symbol;Acc:HGNC:23170]	.	-2.65764	0.000290211	down-reg.	.	-0.0146842	0.291584	NA	-0.142088	0.0316829	NA	-0.293561	0.0258414	NA	-0.278877	-0.151473	0.030516	0.122062	NA	.	-0.407627	0.0265819	NA	-0.38468	0.0086229	NA	0.0194935	0.645029	NA	0.42712	0.404174	0.0450994	0.0250862	NA	.	0.0594598	0.905975	NA	0.292443	0.232523	NA	-0.253858	0.258306	NA	-0.313317	-0.5463	0.256093
8317	CDC7	cell division cycle 7 [Source:HGNC Symbol;Acc:HGNC:1745]	.	-2.65263	0.000436374	down-reg.	.	0.0220084	0.840603	NA	-0.141328	0.2668	NA	-0.0928121	0.384372	NA	-0.114821	0.0485162	0.510455	0.854828	NA	.	-0.158271	0.447505	NA	0.114483	0.44579	NA	0.469824	0.0157841	NA	0.628095	0.355341	0.0030512	0.00379775	NA	.	-0.238732	0.0705465	NA	0.22677	0.24027	NA	-0.107766	0.974868	NA	0.130966	-0.334535	0.309053
84515	MCM8	minichromosome maintenance 8 homologous recombination repair factor [Source:HGNC Symbol;Acc:HGNC:16147]	.	-2.64323	0.000408254	down-reg.	.	0.0486156	0.369499	NA	-0.0669622	0.489454	NA	-0.0171648	0.648383	NA	-0.0657805	0.0497973	0.265318	0.911711	NA	.	-0.175184	0.348987	NA	-0.164905	0.536295	NA	0.206996	0.00866758	NA	0.38218	0.371902	0.0414455	0.0783954	NA	.	-0.184317	0.115402	NA	0.243214	0.434012	NA	-0.533664	0.2322	NA	-0.349347	-0.776878	0.506478
1163	CKS1B	CDC28 protein kinase regulatory subunit 1B [Source:HGNC Symbol;Acc:HGNC:19083]	.	-2.63096	0.000160912	down-reg.	.	0.0629362	0.169111	NA	-0.0378126	0.629852	NA	0.11898	0.045458	NA	0.056044	0.156793	0.00766492	0.00522911	NA	.	0.00456477	0.4944	NA	0.154684	0.00837528	NA	0.602086	0.000477836	up-reg.	0.597521	0.447402	0.00631584	0.00281733	up-reg.	.	0.0691651	0.425428	NA	0.333963	0.00618223	NA	0.128838	0.080871	NA	0.0596733	-0.205125	0.193343
26150	RIBC2	RIB43A domain with coiled-coils 2 [Source:HGNC Symbol;Acc:HGNC:13241]	.	-2.62534	0.000335486	down-reg.	.	0.0862268	0.978468	NA	0.0177728	0.735864	NA	0.00309743	0.734167	NA	-0.0831294	-0.0146754	0.621828	0.901423	NA	.	-0.03597	0.885411	NA	0.194375	0.0617362	NA	0.274267	0.0838389	NA	0.310237	0.0798917	0.0799413	0.942786	NA	.	0.171894	0.0186714	NA	0.23538	0.0231157	NA	0.109848	0.298547	NA	-0.0620466	-0.125532	0.771475
4176	MCM7	minichromosome maintenance complex component 7 [Source:HGNC Symbol;Acc:HGNC:6950]	.	-2.61677	0.000162766	down-reg.	.	-0.0329084	0.351225	NA	0.133833	0.368975	NA	0.207087	0.0674086	NA	0.239995	0.0732537	0.0238873	0.44996	NA	.	0.0796484	0.124708	NA	0.355348	0.000134943	NA	0.750974	1.39445e-05	up-reg.	0.671326	0.395627	2.63652e-05	4.03041e-05	up-reg.	.	0.123938	0.00301331	NA	0.381281	5.12226e-05	NA	0.57038	0.000155143	NA	0.446441	0.189099	0.000690887
5984	RFC4	replication factor C subunit 4 [Source:HGNC Symbol;Acc:HGNC:9972]	.	-2.61133	0.000216908	down-reg.	.	-0.0163185	0.980924	NA	-0.0631002	0.229356	NA	-0.208885	0.00220073	NA	-0.192566	-0.145785	0.00803527	0.059315	NA	.	-0.126092	0.0297973	NA	-0.0462511	0.62798	NA	0.411228	0.00887517	NA	0.537319	0.457479	0.00457226	0.0133715	NA	.	0.0306349	0.89386	NA	0.439577	0.00847736	NA	0.227309	0.105886	NA	0.196674	-0.212268	0.129574
25886	POC1A	POC1 centriolar protein A [Source:HGNC Symbol;Acc:HGNC:24488]	.	-2.60976	6.67097e-05	down-reg.	.	0.0597971	0.0759642	NA	-0.0724437	0.92215	NA	0.306609	0.0123462	NA	0.246812	0.379052	0.0347713	0.0141141	NA	.	0.16117	0.187143	NA	0.405076	0.0197511	NA	0.747243	0.000571941	up-reg.	0.586073	0.342167	0.00407104	0.0388611	up-reg.	.	0.0948792	0.966603	NA	0.489439	0.0107732	NA	1.18213	0.0028951	up-reg.	1.08726	0.692696	0.00240161
127943	FCRLB	Fc receptor like B [Source:HGNC Symbol;Acc:HGNC:26431]	.	-2.60677	0.000798776	down-reg.	.	-0.0751429	0.986087	NA	-0.430776	0.0411275	NA	0.0755846	0.166779	NA	0.150727	0.506361	0.0115373	0.00875202	NA	.	0.367031	0.472144	NA	0.163448	0.678286	NA	0.692806	0.0065265	up-reg.	0.325775	0.529358	0.0588614	0.00965324	NA	.	0.220371	0.0365546	NA	0.380003	0.0232687	NA	0.509036	0.00160119	NA	0.288665	0.129033	0.0123463
148741	ANKRD35	ankyrin repeat domain 35 [Source:HGNC Symbol;Acc:HGNC:26323]	.	-2.60643	0.000461335	down-reg.	.	0.0224439	0.905708	NA	-0.0444979	0.498776	NA	-0.0916829	0.418452	NA	-0.114127	-0.047185	0.340276	0.922582	NA	.	0.069347	0.953385	NA	0.0658208	0.158443	NA	0.200114	0.0580737	NA	0.130767	0.134293	0.175711	0.324181	NA	.	0.0363167	0.601151	NA	0.420285	0.00595581	NA	0.759161	0.00210168	up-reg.	0.722844	0.338876	0.00165571
4605	MYBL2	MYB proto-oncogene like 2 [Source:HGNC Symbol;Acc:HGNC:7548]	.	-2.59888	0.000155553	down-reg.	.	-0.616309	0.000399605	NA	-0.0316194	0.195867	NA	0.000947266	0.454175	NA	0.617256	0.0325667	0.00980023	0.758439	NA	.	0.0697892	0.555578	NA	0.458673	0.0671872	NA	0.647902	0.000233273	up-reg.	0.578113	0.189229	0.00910631	0.0788535	NA	.	-0.0657019	0.991892	NA	0.239953	0.00850942	NA	0.547871	0.0218501	NA	0.613573	0.307918	0.0217204
23594	ORC6	origin recognition complex subunit 6 [Source:HGNC Symbol;Acc:HGNC:17151]	.	-2.58597	0.000115377	down-reg.	.	0.050754	0.535287	NA	-0.140785	0.144226	NA	0.0534792	0.865912	NA	0.00272524	0.194265	0.588847	0.508843	NA	.	0.0829	0.693082	NA	0.171094	0.172092	NA	0.835033	0.00854855	up-reg.	0.752132	0.663939	0.00805953	0.0115813	up-reg.	.	0.133603	0.0778232	NA	0.659011	0.000488083	up-reg.	0.453116	0.00709357	NA	0.319513	-0.205895	0.0206994
132625	ZFP42	ZFP42 zinc finger protein [Source:HGNC Symbol;Acc:HGNC:30949]	.	-2.58135	0.00022084	down-reg.	.	0.121741	0.076872	NA	0.0977358	0.0599419	NA	0.23038	2.57696e-05	NA	0.108639	0.132644	0.134271	0.00894572	NA	.	0.274492	0.041218	NA	-0.141951	0.117438	NA	0.0665079	0.513916	NA	-0.207984	0.208459	0.0184064	0.00770427	NA	.	0.204662	0.147951	NA	0.153741	0.509494	NA	0.150846	0.25123	NA	-0.0538154	-0.00289464	0.377789
3014	H2AFX	H2A histone family member X [Source:HGNC Symbol;Acc:HGNC:4739]	.	-2.57785	0.000148013	down-reg.	.	-0.196089	0.0637923	NA	-0.018454	0.364566	NA	0.161955	0.18913	NA	0.358044	0.180409	0.0427165	0.115441	NA	.	0.132803	0.353197	NA	0.363641	0.0213919	NA	0.678678	0.00355229	up-reg.	0.545875	0.315036	0.00275889	0.0200549	up-reg.	.	-0.0878848	0.723811	NA	0.355192	0.00257047	NA	0.926434	0.00197026	up-reg.	1.01432	0.571242	0.00158072
8991	SELENBP1	selenium binding protein 1 [Source:HGNC Symbol;Acc:HGNC:10719]	.	-2.57714	0.000184445	down-reg.	.	-0.0141939	0.648684	NA	0.11364	0.0441204	NA	0.321468	0.0209089	NA	0.335662	0.207828	0.0202631	0.0990011	NA	.	0.242331	0.151552	NA	0.640122	0.0232538	up-reg.	0.880674	0.00551078	up-reg.	0.638343	0.240553	0.00566526	0.100284	NA	.	0.137999	0.482341	NA	1.04063	0.000301726	up-reg.	1.86068	0.000743924	up-reg.	1.72268	0.820045	0.00121157
9700	ESPL1	extra spindle pole bodies like 1, separase [Source:HGNC Symbol;Acc:HGNC:16856]	.	-2.57322	0.00147829	down-reg.	.	-0.0613004	0.234622	NA	0.176292	0.218408	NA	0.486861	0.013905	NA	0.548162	0.310569	0.0109739	0.689635	NA	.	0.481107	0.0462299	NA	1.26824	0.00508417	up-reg.	1.15087	0.000118988	up-reg.	0.669765	-0.117364	0.0051629	0.936163	NA	.	0.135168	0.82059	NA	0.406887	0.0632113	NA	1.03937	0.0812971	NA	0.904201	0.632481	0.0985126
157570	ESCO2	establishment of sister chromatid cohesion N-acetyltransferase 2 [Source:HGNC Symbol;Acc:HGNC:27230]	.	-2.57026	7.13502e-05	down-reg.	.	-0.0287621	0.341863	NA	0.0278729	0.917885	NA	0.0530091	0.482187	NA	0.0817712	0.0251362	0.177971	0.699171	NA	.	0.119219	0.176252	NA	0.195488	0.0923644	NA	0.532646	0.00158486	NA	0.413427	0.337157	0.00123147	0.0290038	NA	.	-0.0685902	0.962819	NA	0.464151	0.018169	NA	0.0750712	0.314336	NA	0.143661	-0.38908	0.371126
580	BARD1	BRCA1 associated RING domain 1 [Source:HGNC Symbol;Acc:HGNC:952]	.	-2.56822	1.95899e-05	down-reg.	.	-0.0431464	0.686653	NA	0.143074	0.0670782	NA	0.244631	0.0135544	NA	0.287778	0.101557	0.0308479	0.642398	NA	.	-0.234985	0.665406	NA	0.148909	0.377999	NA	0.59274	0.0014574	up-reg.	0.827725	0.443831	0.0223267	0.0335879	up-reg.	.	-0.208261	0.0274675	NA	0.711661	0.005459	up-reg.	0.628495	0.14124	NA	0.836756	-0.0831661	0.0596954
4885	NPTX2	neuronal pentraxin 2 [Source:HGNC Symbol;Acc:HGNC:7953]	.	-2.56594	0.000459818	down-reg.	.	-0.112172	0.758553	NA	0.0355245	0.791943	NA	0.0235596	0.922172	NA	0.135732	-0.0119649	0.580873	0.774998	NA	.	-0.0165299	0.960665	NA	-0.0606778	0.329884	NA	-0.0339699	0.516511	NA	-0.01744	0.0267078	0.580835	0.888659	NA	.	-0.203977	0.0845993	NA	-0.140792	0.0233228	NA	-0.16543	0.00801025	NA	0.0385467	-0.0246373	0.966048
81563	C1orf21	chromosome 1 open reading frame 21 [Source:HGNC Symbol;Acc:HGNC:15494]	.	-2.56286	0.00015451	down-reg.	.	0.157426	0.387394	NA	0.0584884	0.863936	NA	0.121514	0.31271	NA	-0.0359118	0.0630255	0.950551	0.277472	NA	.	0.358449	0.0417119	NA	0.465742	0.00467412	NA	0.878751	0.00193133	up-reg.	0.520302	0.413009	0.0151171	0.00892881	up-reg.	.	0.129112	0.0438395	NA	0.668317	0.00729092	up-reg.	0.863763	0.00587784	up-reg.	0.734651	0.195446	0.0103106
3880	KRT19	keratin 19 [Source:HGNC Symbol;Acc:HGNC:6436]	.	-2.56088	0.000577265	down-reg.	.	0.146371	0.106114	NA	-0.558388	3.16615e-05	NA	0.226513	0.133328	NA	0.0801416	0.784901	0.867307	0.00097275	NA	.	0.293442	0.130218	NA	0.262196	0.317044	NA	0.423222	0.0347474	NA	0.12978	0.161026	0.0384529	0.279286	NA	.	0.468638	0.00711604	NA	-0.0009727	0.859677	NA	0.617448	0.0185407	up-reg.	0.14881	0.61842	0.729008
3070	HELLS	helicase, lymphoid specific [Source:HGNC Symbol;Acc:HGNC:4861]	.	-2.55711	0.000674123	down-reg.	.	-0.08585	0.764877	NA	-0.123798	0.923501	NA	0.0524967	0.305547	NA	0.138347	0.176294	0.103224	0.125091	NA	.	-0.0231734	0.907599	NA	-0.105316	0.129876	NA	0.215182	0.00521916	NA	0.238356	0.320498	0.0338003	0.000139513	NA	.	0.0283538	0.62212	NA	0.375854	0.00902626	NA	0.151975	0.353994	NA	0.123621	-0.22388	0.409203
80312	TET1	tet methylcytosine dioxygenase 1 [Source:HGNC Symbol;Acc:HGNC:29484]	.	-2.55675	0.000712039	down-reg.	.	0.44375	0.0198437	NA	0.521879	0.00576463	NA	0.637986	0.00359464	up-reg.	0.194236	0.116107	0.181244	0.546445	NA	.	-0.23113	0.599295	NA	-0.0603158	0.460761	NA	0.339604	0.0181144	NA	0.570735	0.39992	0.0200902	0.0586042	NA	.	0.0910844	0.333499	NA	1.18952	0.000114751	up-reg.	1.71918	6.28658e-05	up-reg.	1.6281	0.529668	7.2275e-05
5422	POLA1	DNA polymerase alpha 1, catalytic subunit [Source:HGNC Symbol;Acc:HGNC:9173]	.	-2.55476	0.000458071	down-reg.	.	0.0648145	0.145112	NA	0.108395	0.299512	NA	-0.165494	0.815357	NA	-0.230308	-0.273889	0.32856	0.419618	NA	.	-0.0258229	0.817283	NA	0.120596	0.971173	NA	0.352573	0.0348198	NA	0.378396	0.231977	0.0241867	0.055376	NA	.	-0.066976	0.978478	NA	0.248097	0.0326238	NA	0.113033	0.351363	NA	0.180009	-0.135064	0.435485
343099	CCDC18	coiled-coil domain containing 18 [Source:HGNC Symbol;Acc:HGNC:30370]	.	-2.55188	0.000534902	down-reg.	.	-0.100821	0.670286	NA	-0.261693	0.00656153	NA	-0.607162	0.0185942	NA	-0.506341	-0.345468	0.055925	0.180951	NA	.	-0.0365535	0.297319	NA	-0.0610786	0.306997	NA	0.393347	0.0244954	NA	0.4299	0.454425	0.00455834	0.0237909	NA	.	0.0994698	0.672885	NA	0.281406	0.13447	NA	0.0202787	0.696754	NA	-0.0791911	-0.261128	0.611604
3775	KCNK1	potassium two pore domain channel subfamily K member 1 [Source:HGNC Symbol;Acc:HGNC:6272]	.	-2.54721	0.000140429	down-reg.	.	0.0363449	0.850695	NA	-0.0805934	0.756123	NA	-0.0360473	0.752637	NA	-0.0723922	0.0445461	0.315858	0.937542	NA	.	-0.0143041	0.891851	NA	0.0499996	0.655106	NA	0.0667545	0.257662	NA	0.0810586	0.0167549	0.212199	0.737743	NA	.	0.123923	0.0492383	NA	-0.118674	0.0680358	NA	0.0151401	0.551518	NA	-0.108783	0.133814	0.189057
6422	SFRP1	secreted frizzled related protein 1 [Source:HGNC Symbol;Acc:HGNC:10776]	.	-2.54448	0.000129783	down-reg.	.	-0.13038	0.291971	NA	-0.109734	0.266282	NA	-0.177903	0.069129	NA	-0.047523	-0.0681683	0.224521	0.331501	NA	.	-0.004345	0.726902	NA	-0.0988354	0.123552	NA	0.14456	0.14563	NA	0.148905	0.243395	0.426294	0.0508071	NA	.	0.0874925	0.353913	NA	0.087884	0.575541	NA	0.391755	0.0764823	NA	0.304262	0.303871	0.174092
390940	PINLYP	phospholipase A2 inhibitor and LY6/PLAUR domain containing [Source:HGNC Symbol;Acc:HGNC:44206]	.	-2.54363	0.000593234	down-reg.	.	0.0525156	0.568035	NA	0.0661522	0.276342	NA	0.120354	0.244529	NA	0.067838	0.0542014	0.809284	0.633185	NA	.	0.451314	0.0456928	NA	0.272024	0.173199	NA	0.4278	0.0413246	NA	-0.0235141	0.155776	0.964999	0.728646	NA	.	0.170746	0.0591473	NA	0.262846	0.0219457	NA	0.762356	0.0162639	up-reg.	0.59161	0.49951	0.0387882
4217	MAP3K5	mitogen-activated protein kinase kinase kinase 5 [Source:HGNC Symbol;Acc:HGNC:6857]	.	-2.54041	9.48347e-05	down-reg.	.	-0.0925672	0.552126	NA	0.0253484	0.46116	NA	-0.130203	0.367608	NA	-0.037636	-0.155552	0.739706	0.111612	NA	.	0.253655	0.0478048	NA	0.0369553	0.224814	NA	0.402112	0.00451561	NA	0.148457	0.365157	0.10876	0.0234862	NA	.	0.165335	0.141243	NA	0.232627	0.133756	NA	-0.2561	0.266167	NA	-0.421435	-0.488727	0.133136
10723	SLC12A7	solute carrier family 12 member 7 [Source:HGNC Symbol;Acc:HGNC:10915]	.	-2.5272	0.00171689	down-reg.	.	0.0782047	0.85999	NA	-0.00429874	0.369862	NA	0.0217074	0.352638	NA	-0.0564973	0.0260061	0.28423	0.896844	NA	.	0.549589	0.0655115	NA	0.379379	0.0114276	NA	0.165461	0.237999	NA	-0.384128	-0.213918	0.335924	0.462133	NA	.	0.0135104	0.613214	NA	-0.361664	0.0299171	NA	-0.263703	0.182511	NA	-0.277214	0.0979607	0.141634
5982	RFC2	replication factor C subunit 2 [Source:HGNC Symbol;Acc:HGNC:9970]	.	-2.5251	0.000271735	down-reg.	.	0.0132503	0.557627	NA	0.0481904	0.793931	NA	0.0916851	0.970816	NA	0.0784348	0.0434947	0.233178	0.762464	NA	.	0.0357602	0.681017	NA	0.101015	0.657317	NA	0.57859	0.078039	NA	0.542829	0.477575	0.0574084	0.0814482	NA	.	0.0445884	0.515733	NA	0.60334	0.00311509	up-reg.	0.715878	0.00426477	up-reg.	0.671289	0.112538	0.00817023
7045	TGFBI	transforming growth factor beta induced [Source:HGNC Symbol;Acc:HGNC:11771]	.	-2.51979	0.000724962	down-reg.	.	-0.380831	0.000199602	NA	0.284407	0.00795064	NA	0.0940985	0.0310324	NA	0.47493	-0.190308	2.26848e-06	0.0191245	NA	.	0.122151	0.422369	NA	0.92154	0.00025855	up-reg.	1.10738	8.90853e-06	up-reg.	0.985231	0.185842	0.000325517	0.0330718	up-reg.	.	-0.0124816	0.804122	NA	1.46874	3.89249e-05	up-reg.	1.71957	1.07682e-05	up-reg.	1.73205	0.250831	1.60118e-05
8613	PLPP3	phospholipid phosphatase 3 [Source:HGNC Symbol;Acc:HGNC:9229]	.	-2.51486	0.000273658	down-reg.	.	0.246069	0.0389779	NA	0.368153	0.0118552	NA	0.349083	0.0456492	NA	0.103015	-0.0190697	0.396947	0.959077	NA	.	-0.123282	0.948695	NA	-0.25825	0.0671372	NA	-0.223141	0.204084	NA	-0.0998588	0.0351093	0.263245	0.980724	NA	.	0.0798536	0.696558	NA	0.0268702	0.679792	NA	0.206561	0.954539	NA	0.126708	0.179691	0.863051
1786	DNMT1	DNA methyltransferase 1 [Source:HGNC Symbol;Acc:HGNC:2976]	.	-2.51016	0.000396232	down-reg.	.	-0.161218	0.24153	NA	-0.0607633	0.833197	NA	0.0420361	0.268035	NA	0.203254	0.102799	0.00736873	0.0955015	NA	.	0.256396	0.507172	NA	0.416409	0.0012813	NA	0.818732	0.00404568	up-reg.	0.562337	0.402323	0.0306719	0.0460099	up-reg.	.	-0.00370421	0.685017	NA	0.257884	0.0662418	NA	0.302344	0.000169267	NA	0.306048	0.0444597	0.00104778
23286	WWC1	WW and C2 domain containing 1 [Source:HGNC Symbol;Acc:HGNC:29435]	.	-2.5041	0.000357029	down-reg.	.	-0.139113	0.837876	NA	-0.249871	0.320086	NA	-0.0143372	0.809179	NA	0.124776	0.235534	0.58238	0.169584	NA	.	0.0920218	0.0943721	NA	0.162957	0.000884423	NA	0.298747	0.00237134	NA	0.206725	0.13579	0.309473	0.0305549	NA	.	0.0598064	0.659347	NA	0.103346	0.707681	NA	0.175011	0.455178	NA	0.115205	0.0716655	0.803782
55966	AJAP1	adherens junctions associated protein 1 [Source:HGNC Symbol;Acc:HGNC:30801]	.	-2.48263	0.000519625	down-reg.	.	-0.064635	0.923562	NA	-0.0827704	0.726695	NA	0.0990584	0.438268	NA	0.163693	0.181829	0.465783	0.287558	NA	.	-0.11127	0.822482	NA	0.068159	0.251143	NA	0.392864	0.0288442	NA	0.504134	0.324705	0.0167424	0.0417727	NA	.	-0.00674829	0.967583	NA	0.771011	0.000567168	up-reg.	1.19386	3.30349e-07	up-reg.	1.20061	0.422854	1.73034e-06
9023	CH25H	cholesterol 25-hydroxylase [Source:HGNC Symbol;Acc:HGNC:1907]	.	-2.47959	0.000973506	down-reg.	.	0.1771	0.0709492	NA	-0.236123	0.0576522	NA	-0.341201	0.0367259	NA	-0.518301	-0.105078	0.00642236	0.34401	NA	.	0.0765891	0.588879	NA	-0.646822	5.1177e-05	NA	-0.610685	0.00757434	NA	-0.687274	0.0361371	0.0148244	0.439966	NA	.	0.0370011	0.495939	NA	-0.236435	0.0369034	NA	0.0705417	0.444972	NA	0.0335406	0.306977	0.687062
9735	KNTC1	kinetochore associated 1 [Source:HGNC Symbol;Acc:HGNC:17255]	.	-2.47574	0.000434888	down-reg.	.	0.184374	0.0785717	NA	-0.0252213	0.383233	NA	-0.252617	0.217943	NA	-0.436991	-0.227396	0.0864176	0.812914	NA	.	-0.104718	0.86928	NA	-0.103705	0.517167	NA	0.00975977	0.426916	NA	0.114478	0.113464	0.291569	0.233179	NA	.	-0.0413392	0.459942	NA	0.155597	0.0231919	NA	-0.164544	0.257971	NA	-0.123205	-0.320141	0.377968
80714	PBX4	PBX homeobox 4 [Source:HGNC Symbol;Acc:HGNC:13403]	.	-2.47193	0.000331701	down-reg.	.	0.126573	0.504955	NA	-0.0364891	0.629645	NA	0.0213226	0.702029	NA	-0.10525	0.0578116	0.59341	0.791975	NA	.	0.0180122	0.976116	NA	0.152912	0.517674	NA	0.462525	0.0921035	NA	0.444512	0.309613	0.098353	0.149089	NA	.	-0.00634213	0.362416	NA	0.410373	0.000910458	NA	0.752864	0.000655104	up-reg.	0.759206	0.34249	0.000685998
164153	UBL4B	ubiquitin like 4B [Source:HGNC Symbol;Acc:HGNC:32309]	.	-2.47122	0.00038168	down-reg.	.	-0.0138968	0.783595	NA	-0.0509482	0.779053	NA	-0.0180213	0.795098	NA	-0.00412444	0.0329269	0.992169	0.9751	NA	.	0.114611	0.0421542	NA	0.161045	0.167503	NA	-0.0333301	0.805832	NA	-0.147941	-0.194375	0.350292	0.362665	NA	.	0.112685	0.525255	NA	0.11522	0.217072	NA	-0.058916	0.548662	NA	-0.171601	-0.174136	0.358616
202	CRYBG1	crystallin beta-gamma domain containing 1 [Source:HGNC Symbol;Acc:HGNC:356]	.	-2.46904	0.000131238	down-reg.	.	0.0985551	0.400416	NA	0.13807	0.746969	NA	0.172375	0.169659	NA	0.0738201	0.0343048	0.433444	0.414415	NA	.	0.0118528	0.6488	NA	0.0927653	0.518099	NA	0.0443592	0.967838	NA	0.0325064	-0.0484061	0.796345	0.599984	NA	.	-0.0821603	0.468099	NA	-0.152037	0.179592	NA	-0.603096	0.00859144	NA	-0.520935	-0.451059	0.0123379
2175	FANCA	FA complementation group A [Source:HGNC Symbol;Acc:HGNC:3582]	.	-2.46674	0.000434176	down-reg.	.	-0.0869485	0.333624	NA	0.0377155	0.873968	NA	0.172437	0.405082	NA	0.259385	0.134721	0.088829	0.115008	NA	.	0.140499	0.275011	NA	0.217949	0.0176007	NA	0.647437	0.0033604	up-reg.	0.506938	0.429488	0.00477368	0.0115357	up-reg.	.	0.0620068	0.979056	NA	0.397973	0.00802418	NA	0.830098	0.00265208	up-reg.	0.768091	0.432125	0.00198827
1464	CSPG4	chondroitin sulfate proteoglycan 4 [Source:HGNC Symbol;Acc:HGNC:2466]	.	-2.45784	0.000187482	down-reg.	.	-0.297759	0.00582359	NA	0.0420123	0.795762	NA	0.0373923	0.906126	NA	0.335152	-0.00462005	0.00750012	0.855467	NA	.	-0.15432	0.0861958	NA	0.575619	0.000228944	NA	0.84631	0.00274255	up-reg.	1.00063	0.270691	0.00215988	0.207576	NA	.	-0.223931	0.194445	NA	1.20951	7.40416e-05	up-reg.	2.20645	0.00156302	up-reg.	2.43038	0.996933	0.00129139
79713	IGFLR1	IGF like family receptor 1 [Source:HGNC Symbol;Acc:HGNC:23620]	.	-2.45516	0.000102473	down-reg.	.	0.145134	0.0593922	NA	0.143236	0.119719	NA	0.239682	0.0179832	NA	0.0945485	0.0964467	0.0911659	0.267056	NA	.	0.0456	0.174035	NA	0.369683	0.0321013	NA	0.394492	0.00508731	NA	0.348892	0.0248091	0.0284774	0.589114	NA	.	0.0748013	0.160754	NA	0.304912	0.00602832	NA	1.32575	0.00103057	up-reg.	1.25095	1.02084	0.00149252
994	CDC25B	cell division cycle 25B [Source:HGNC Symbol;Acc:HGNC:1726]	.	-2.45307	0.000564561	down-reg.	.	-0.105942	0.0946082	NA	-0.302829	0.0250511	NA	-0.294498	0.0025071	NA	-0.188555	0.00833153	0.186477	0.778489	NA	.	0.00356541	0.292424	NA	-0.153532	0.294109	NA	0.145009	0.369656	NA	0.141443	0.29854	0.140352	0.152438	NA	.	0.0727421	0.967874	NA	0.345908	0.0832134	NA	0.872369	0.0112064	up-reg.	0.799627	0.526461	0.0072477
11270	NRM	nurim [Source:HGNC Symbol;Acc:HGNC:8003]	.	-2.44283	0.000290289	down-reg.	.	-0.0401457	0.899932	NA	0.209056	0.277339	NA	0.295993	0.0863577	NA	0.336139	0.0869371	0.100191	0.476079	NA	.	-0.0570422	0.560838	NA	0.194102	0.00789934	NA	0.368522	0.002341	NA	0.425564	0.17442	0.0266674	0.0707278	NA	.	0.0137719	0.785882	NA	0.545124	3.89567e-05	NA	1.23128	0.00992575	up-reg.	1.21751	0.686155	0.0100089
54852	PAQR5	progestin and adipoQ receptor family member 5 [Source:HGNC Symbol;Acc:HGNC:29645]	.	-2.44076	0.00080282	down-reg.	.	-0.109904	0.223183	NA	-0.0316855	0.542618	NA	-0.200752	0.0330843	NA	-0.0908477	-0.169066	0.106062	0.172315	NA	.	-0.170605	0.0855425	NA	-0.289191	0.0158529	NA	-0.155277	0.0721216	NA	0.0153283	0.133914	0.920465	0.1634	NA	.	-0.0307526	0.558767	NA	0.263948	0.0750613	NA	0.423645	0.0159923	NA	0.454397	0.159697	0.0125918
993	CDC25A	cell division cycle 25A [Source:HGNC Symbol;Acc:HGNC:1725]	.	-2.43228	0.000525696	down-reg.	.	-0.0504891	0.442516	NA	0.180501	0.403087	NA	0.269669	0.129042	NA	0.320158	0.0891678	0.0226131	0.282651	NA	.	-0.0364237	0.200353	NA	0.129571	0.728334	NA	0.387483	0.0340509	NA	0.423906	0.257912	0.00564886	0.0284174	NA	.	0.10321	0.0224389	NA	0.422726	0.0212983	NA	0.422296	0.122245	NA	0.319086	-0.000429589	0.303914
100131187	TSTD1	thiosulfate sulfurtransferase like domain containing 1 [Source:HGNC Symbol;Acc:HGNC:35410]	.	-2.43121	0.000490868	down-reg.	.	0.0539587	0.574023	NA	-0.0160668	0.429909	NA	0.105893	0.20143	NA	0.0519343	0.12196	0.438821	0.166405	NA	.	-0.20181	0.387066	NA	-0.247585	0.089783	NA	-0.0879503	0.238376	NA	0.11386	0.159635	0.894436	0.629273	NA	.	0.0281597	0.761977	NA	-0.0160788	0.85919	NA	0.0939124	0.253018	NA	0.0657527	0.109991	0.414716
27346	TMEM97	transmembrane protein 97 [Source:HGNC Symbol;Acc:HGNC:28106]	.	-2.43068	0.000333971	down-reg.	.	0.0133671	0.713282	NA	-0.210182	0.0141736	NA	-0.0213921	0.37447	NA	-0.0347591	0.18879	0.472174	0.0110508	NA	.	-0.0596902	0.29623	NA	-0.0185895	0.360671	NA	0.34367	0.0378823	NA	0.403361	0.36226	0.0117245	0.0166207	NA	.	-0.0258328	0.652583	NA	0.212832	0.047684	NA	0.590425	0.000464037	up-reg.	0.616258	0.377593	0.00195016
84823	LMNB2	lamin B2 [Source:HGNC Symbol;Acc:HGNC:6638]	.	-2.41063	0.000358283	down-reg.	.	0.0980082	0.929705	NA	0.166028	0.466423	NA	0.410206	0.0320476	NA	0.312198	0.244178	0.0186246	0.111313	NA	.	0.0573625	0.143146	NA	0.296097	0.0226019	NA	0.795855	1.3648e-05	up-reg.	0.738492	0.499757	4.07411e-06	0.0169269	up-reg.	.	0.111453	0.206268	NA	0.516272	0.0123078	NA	1.14819	0.00845429	up-reg.	1.03673	0.631913	0.0118042
9414	TJP2	tight junction protein 2 [Source:HGNC Symbol;Acc:HGNC:11828]	.	-2.40843	0.000213173	down-reg.	.	-0.156531	0.00795021	NA	0.0623295	0.937286	NA	-0.0925521	0.288271	NA	0.0639787	-0.154882	0.622071	0.404913	NA	.	-0.133439	0.197031	NA	0.200339	0.058288	NA	0.198293	0.146058	NA	0.331732	-0.00204585	0.0506884	0.689299	NA	.	-0.199675	0.111908	NA	-0.0128692	0.590075	NA	-0.273599	0.291044	NA	-0.0739237	-0.26073	0.607714
9585	KIF20B	kinesin family member 20B [Source:HGNC Symbol;Acc:HGNC:7212]	.	-2.40313	0.000623416	down-reg.	.	0.0921714	0.875468	NA	-0.137396	0.22879	NA	-0.065171	0.875953	NA	-0.157342	0.0722255	0.774868	0.431317	NA	.	-0.0323901	0.321984	NA	0.209706	0.080653	NA	0.360393	0.00648855	NA	0.392783	0.150687	0.000896325	0.0141205	NA	.	0.0681205	0.455854	NA	0.527726	0.000564077	NA	0.584102	0.172359	NA	0.515981	0.0563761	0.232215
2177	FANCD2	FA complementation group D2 [Source:HGNC Symbol;Acc:HGNC:3585]	.	-2.39972	0.000316404	down-reg.	.	-0.0484155	0.386052	NA	-0.153452	0.208327	NA	0.185226	0.0355779	NA	0.233642	0.338679	0.0150593	0.0175599	NA	.	-0.159804	0.210824	NA	-0.102558	0.429206	NA	0.328174	0.029034	NA	0.487978	0.430732	0.00780964	0.00782562	NA	.	0.0213052	0.405302	NA	0.366801	0.0747682	NA	0.345953	0.0117443	NA	0.324648	-0.0208478	0.0162234
5355	PLP2	proteolipid protein 2 [Source:HGNC Symbol;Acc:HGNC:9087]	.	-2.39886	0.000227718	down-reg.	.	0.0397312	0.857226	NA	0.0810574	0.738509	NA	0.295617	0.0178965	NA	0.255886	0.21456	0.00563726	0.0260691	NA	.	-0.0633975	0.733988	NA	0.248717	0.0494773	NA	0.478662	0.00167691	NA	0.542059	0.229945	0.00075703	0.172654	NA	.	0.0198396	0.915032	NA	0.737529	0.000325208	up-reg.	1.29282	0.00162149	up-reg.	1.27298	0.555289	0.00154012
26053	AUTS2	AUTS2, activator of transcription and developmental regulator [Source:HGNC Symbol;Acc:HGNC:14262]	.	-2.39623	0.000236827	down-reg.	.	-0.104524	0.0974625	NA	0.0529418	0.0836244	NA	-0.152228	0.00879035	NA	-0.0477034	-0.20517	0.184996	0.000738481	NA	.	-0.117796	0.067793	NA	-0.148892	0.394449	NA	-0.0227118	0.849349	NA	0.0950838	0.12618	0.116555	0.375827	NA	.	-0.0698031	0.123549	NA	-0.0169786	0.781337	NA	-0.0458401	0.896895	NA	0.023963	-0.0288614	0.479877
9918	NCAPD2	non-SMC condensin I complex subunit D2 [Source:HGNC Symbol;Acc:HGNC:24305]	.	-2.39222	0.000173067	down-reg.	.	-0.00233345	0.658977	NA	-0.0187357	0.79603	NA	0.0509795	0.395635	NA	0.053313	0.0697152	0.443709	0.430997	NA	.	0.132701	0.0235256	NA	0.310294	0.000139379	NA	0.649849	1.69997e-06	up-reg.	0.517148	0.339555	0.000283659	0.000154762	up-reg.	.	0.0976863	0.173595	NA	0.365403	0.00344261	NA	0.853353	0.00173644	up-reg.	0.755667	0.48795	0.0017908
54	ACP5	acid phosphatase 5, tartrate resistant [Source:HGNC Symbol;Acc:HGNC:124]	.	-2.39001	0.000608361	down-reg.	.	-0.465387	0.0159055	NA	-0.529245	0.00458999	NA	-0.496251	0.00442708	NA	-0.0308644	0.0329941	0.490454	0.492421	NA	.	0.0724518	0.582571	NA	-0.0868353	0.557995	NA	-0.36137	0.0188084	NA	-0.433822	-0.274535	0.0254386	0.052076	NA	.	-0.104722	0.600817	NA	0.20457	0.0632899	NA	0.330165	0.0215038	NA	0.434887	0.125595	0.0352579
8819	SAP30	Sin3A associated protein 30 [Source:HGNC Symbol;Acc:HGNC:10532]	.	-2.38618	0.000187467	down-reg.	.	0.0208715	0.93908	NA	-0.074337	0.0822405	NA	-0.182224	0.0624962	NA	-0.203096	-0.107887	0.109228	0.765096	NA	.	0.0592085	0.425774	NA	0.179525	0.0695558	NA	0.65346	0.0012851	up-reg.	0.594252	0.473936	0.00322831	0.00876477	up-reg.	.	0.0593377	0.310139	NA	0.262319	0.0166313	NA	0.177382	0.761426	NA	0.118045	-0.0849369	0.978732
10481	HOXB13	homeobox B13 [Source:HGNC Symbol;Acc:HGNC:5112]	.	-2.37968	0.000256507	down-reg.	.	0.0824053	0.933333	NA	0.0742981	0.655628	NA	-0.0271903	0.963241	NA	-0.109596	-0.101488	0.981149	0.75883	NA	.	0.066414	0.895379	NA	-0.0607443	0.122977	NA	0.12496	0.0410558	NA	0.058546	0.185704	0.108568	0.00616593	NA	.	0.0562303	0.271946	NA	-0.0464924	0.896592	NA	0.0616436	0.347035	NA	0.0054133	0.108136	0.802102
6281	S100A10	S100 calcium binding protein A10 [Source:HGNC Symbol;Acc:HGNC:10487]	.	-2.37908	0.000237554	down-reg.	.	0.516811	0.000704855	NA	0.00544899	0.48686	NA	0.638867	0.00124065	up-reg.	0.122056	0.633418	0.224081	0.00390247	NA	.	0.385027	0.0337026	NA	0.347926	0.0492076	NA	0.940814	0.00187223	up-reg.	0.555787	0.592888	0.00069767	0.00174524	up-reg.	.	0.204357	0.0154648	NA	0.734212	0.000221002	up-reg.	1.42589	0.000489473	up-reg.	1.22153	0.69168	0.000677156
5577	PRKAR2B	protein kinase cAMP-dependent type II regulatory subunit beta [Source:HGNC Symbol;Acc:HGNC:9392]	.	-2.37763	0.00026714	down-reg.	.	0.0288857	0.796498	NA	-0.00765773	0.78278	NA	0.0221788	0.947964	NA	-0.00670694	0.0298365	0.685243	0.796322	NA	.	-0.0852714	0.751826	NA	0.117037	0.631671	NA	0.295229	0.000392979	NA	0.380501	0.178192	0.0152851	0.0919174	NA	.	0.0651474	0.139861	NA	0.19228	0.0242629	NA	-0.399999	0.303981	NA	-0.465147	-0.592279	0.143968
646	BNC1	basonuclin 1 [Source:HGNC Symbol;Acc:HGNC:1081]	.	-2.37689	0.000533447	down-reg.	.	0.181127	0.0601862	NA	-0.0995136	0.000333452	NA	-0.20006	0.251315	NA	-0.381187	-0.100546	0.0743421	0.672536	NA	.	-0.0756727	0.937951	NA	-0.558413	0.00389831	NA	-0.227279	0.0628085	NA	-0.151606	0.331134	0.0615079	0.0135831	NA	.	-0.0297434	0.959728	NA	0.252819	0.148732	NA	0.314371	0.945923	NA	0.344114	0.0615512	0.950291
116832	RPL39L	ribosomal protein L39 like [Source:HGNC Symbol;Acc:HGNC:17094]	.	-2.37433	0.000609089	down-reg.	.	0.0268104	0.663788	NA	-0.0430465	0.972325	NA	0.236388	0.0618293	NA	0.209577	0.279434	0.0324087	0.0028521	NA	.	-0.0320663	0.852719	NA	0.16531	0.19566	NA	0.523008	0.0067258	NA	0.555075	0.357699	0.0543448	0.0102943	NA	.	0.0220932	0.606974	NA	0.723867	0.00107457	up-reg.	1.18707	6.29179e-05	up-reg.	1.16498	0.463208	2.17318e-05
5933	RBL1	RB transcriptional corepressor like 1 [Source:HGNC Symbol;Acc:HGNC:9893]	.	-2.37147	0.000245934	down-reg.	.	0.135338	0.769575	NA	0.0573919	0.99276	NA	-0.123957	0.274555	NA	-0.259295	-0.181349	0.274704	0.2673	NA	.	0.167546	0.229296	NA	0.109991	0.357798	NA	0.307027	0.212511	NA	0.139482	0.197037	0.566437	0.420598	NA	.	-0.0955004	0.294538	NA	0.161714	0.811409	NA	-0.0856851	0.567174	NA	0.00981526	-0.247399	0.523906
1841	DTYMK	deoxythymidylate kinase [Source:HGNC Symbol;Acc:HGNC:3061]	.	-2.37108	0.000135079	down-reg.	.	-0.111504	0.197318	NA	-0.104665	0.171683	NA	0.0815527	0.26126	NA	0.193057	0.186218	0.0665653	0.0571864	NA	.	0.0350468	0.836324	NA	0.212381	0.104133	NA	0.479274	0.00639917	NA	0.444228	0.266894	0.00353774	0.0164769	NA	.	-0.0137007	0.662769	NA	0.22779	0.029836	NA	0.373805	0.220906	NA	0.387506	0.146015	0.25741
116535	MRGPRF	MAS related GPR family member F [Source:HGNC Symbol;Acc:HGNC:24828]	.	-2.36776	0.000254016	down-reg.	.	-0.142001	0.480005	NA	-0.0280292	0.931649	NA	0.20058	0.0172819	NA	0.342581	0.228609	0.00217702	0.0107969	NA	.	-0.0567017	0.845615	NA	0.00544313	0.74472	NA	0.284652	0.00448695	NA	0.341354	0.279209	0.0353744	0.000171756	NA	.	0.119434	0.394481	NA	0.67905	0.00186214	up-reg.	1.35705	0.00248105	up-reg.	1.23762	0.678001	0.00304809
340075	ARSI	arylsulfatase family member I [Source:HGNC Symbol;Acc:HGNC:32521]	.	-2.3643	0.000221291	down-reg.	.	-0.0384061	0.477211	NA	0.330047	0.0513165	NA	0.268751	0.0151172	NA	0.307157	-0.0612966	0.028522	0.773766	NA	.	-0.0312133	0.307208	NA	0.134178	0.0241721	NA	0.434581	0.00209344	NA	0.465795	0.300403	0.00810788	0.0221661	NA	.	-0.0555526	0.422074	NA	0.89491	0.00140369	up-reg.	1.4678	0.00066226	up-reg.	1.52335	0.572892	0.000671488
51286	CEND1	cell cycle exit and neuronal differentiation 1 [Source:HGNC Symbol;Acc:HGNC:24153]	.	-2.35736	0.000304378	down-reg.	.	0.0933625	0.387875	NA	-0.000394836	0.8455	NA	0.128449	0.0975755	NA	0.035087	0.128844	0.800961	0.153386	NA	.	0.105618	0.225323	NA	0.0825054	0.115782	NA	0.228452	0.00605654	NA	0.122835	0.145947	0.0943319	0.315548	NA	.	0.0928977	0.0958132	NA	0.203888	0.0823871	NA	0.64863	0.0137973	up-reg.	0.555733	0.444743	0.0227758
148252	DIRAS1	DIRAS family GTPase 1 [Source:HGNC Symbol;Acc:HGNC:19127]	.	-2.35698	0.000273936	down-reg.	.	-0.00176216	0.755074	NA	-0.222653	0.0592289	NA	-0.0173347	0.760044	NA	-0.0155725	0.205318	0.67073	0.0720054	NA	.	-0.0217439	0.770409	NA	-0.232619	0.0407004	NA	-0.466496	0.0301582	NA	-0.444752	-0.233877	0.0376616	0.260908	NA	.	0.178711	0.192791	NA	-0.0654763	0.07881	NA	0.590767	0.0649377	NA	0.412056	0.656244	0.110899
89839	ARHGAP11B	Rho GTPase activating protein 11B [Source:HGNC Symbol;Acc:HGNC:15782]	.	-2.35511	0.000157116	down-reg.	.	0.0530405	0.412186	NA	-0.0902356	0.064935	NA	0.0496349	0.829712	NA	-0.00340561	0.13987	0.760771	0.13468	NA	.	-0.0785377	0.644007	NA	0.127456	0.343966	NA	0.402396	0.019032	NA	0.480934	0.27494	0.004647	0.125219	NA	.	-0.00424727	0.74146	NA	0.185935	0.0254365	NA	0.196684	0.159617	NA	0.200931	0.0107488	0.139628
80020	FOXRED2	FAD dependent oxidoreductase domain containing 2 [Source:HGNC Symbol;Acc:HGNC:26264]	.	-2.34938	0.000283053	down-reg.	.	-0.0783261	0.575025	NA	-0.04254	0.425882	NA	0.229174	0.183777	NA	0.3075	0.271714	0.159334	0.11575	NA	.	0.22164	0.0126757	NA	0.235626	0.0208694	NA	0.53097	0.0289029	NA	0.309329	0.295343	0.167686	0.138746	NA	.	-0.0643363	0.0588746	NA	0.261646	0.050605	NA	1.15298	0.00671213	up-reg.	1.21732	0.891335	0.00563118
5176	SERPINF1	serpin family F member 1 [Source:HGNC Symbol;Acc:HGNC:8824]	.	-2.34809	0.000239831	down-reg.	.	0.0956549	0.151298	NA	0.367735	0.000203446	NA	0.423141	0.000354832	NA	0.327486	0.0554065	0.000797518	0.350632	NA	.	0.251943	0.00527768	NA	0.370346	0.00133508	NA	0.628463	5.94411e-05	up-reg.	0.376521	0.258118	0.000450328	0.00244071	up-reg.	.	0.271729	0.0420226	NA	0.809204	0.000537891	up-reg.	1.29293	0.000620705	up-reg.	1.0212	0.483721	0.00179879
131578	LRRC15	leucine rich repeat containing 15 [Source:HGNC Symbol;Acc:HGNC:20818]	.	-2.34642	0.000203962	down-reg.	.	0.0738604	0.208529	NA	0.0876691	0.124828	NA	0.469338	0.00833509	NA	0.395477	0.381669	0.0121277	0.0262279	NA	.	-0.108959	0.667995	NA	0.302395	0.0155907	NA	0.60099	0.00180476	up-reg.	0.709949	0.298595	0.000735287	0.00114692	up-reg.	.	0.170988	0.152563	NA	0.955789	0.00346766	up-reg.	1.76206	0.000263841	up-reg.	1.59107	0.806272	0.000218783
81930	KIF18A	kinesin family member 18A [Source:HGNC Symbol;Acc:HGNC:29441]	.	-2.33628	0.000137392	down-reg.	.	0.0647795	0.523181	NA	0.0553026	0.74174	NA	-0.0663715	0.456778	NA	-0.131151	-0.121674	0.202042	0.663017	NA	.	0.0445141	0.992757	NA	0.170891	0.485212	NA	0.340772	0.0223593	NA	0.296258	0.169881	0.0734844	0.438936	NA	.	-0.0219408	0.874524	NA	0.395293	0.00382788	NA	0.125009	0.96515	NA	0.14695	-0.270283	0.998626
137075	CLDN23	claudin 23 [Source:HGNC Symbol;Acc:HGNC:17591]	.	-2.3352	0.000431143	down-reg.	.	0.148534	0.0844906	NA	0.226564	0.0219986	NA	0.0992341	0.112846	NA	-0.0492999	-0.12733	0.648779	0.0797863	NA	.	-0.183114	0.0514898	NA	-0.292864	0.110273	NA	-0.2766	0.0384343	NA	-0.0934861	0.0162634	0.278178	0.932544	NA	.	-0.194101	0.227481	NA	0.0824009	0.260379	NA	0.05138	0.216622	NA	0.245481	-0.0310209	0.0901263
4751	NEK2	NIMA related kinase 2 [Source:HGNC Symbol;Acc:HGNC:7745]	.	-2.3345	1.28797e-05	down-reg.	.	0.0465459	0.897897	NA	0.0496492	0.834509	NA	0.173471	0.0107177	NA	0.126925	0.123821	0.0401335	0.0456963	NA	.	-0.138742	0.129539	NA	0.0315754	0.553982	NA	0.424095	0.0122737	NA	0.562838	0.39252	0.00450865	0.0111017	NA	.	0.0127925	0.429496	NA	0.314909	0.00499029	NA	0.195653	0.101782	NA	0.18286	-0.119256	0.128749
3554	IL1R1	interleukin 1 receptor type 1 [Source:HGNC Symbol;Acc:HGNC:5993]	.	-2.33428	5.76654e-05	down-reg.	.	0.0799372	0.0245136	NA	0.100587	0.078748	NA	0.0934613	0.0530251	NA	0.0135241	-0.00712522	0.872967	0.608228	NA	.	-0.125707	0.607594	NA	0.0344037	0.583521	NA	0.0381624	0.389984	NA	0.163869	0.00375873	0.056	0.791521	NA	.	-0.130727	0.282405	NA	-0.00842286	0.691671	NA	0.127387	0.349412	NA	0.258115	0.13581	0.185522
5985	RFC5	replication factor C subunit 5 [Source:HGNC Symbol;Acc:HGNC:9973]	.	-2.33182	0.000430332	down-reg.	.	0.107367	0.271736	NA	0.101258	0.601938	NA	-0.0666695	0.331338	NA	-0.174037	-0.167927	0.0616717	0.160899	NA	.	-0.0148037	0.844109	NA	0.00627683	0.674705	NA	0.35344	0.00434233	NA	0.368244	0.347163	0.000347215	0.0108283	NA	.	0.0527002	0.26994	NA	0.403892	0.00438749	NA	0.74249	0.000168356	up-reg.	0.68979	0.338598	0.000241118
6470	SHMT1	serine hydroxymethyltransferase 1 [Source:HGNC Symbol;Acc:HGNC:10850]	.	-2.33088	6.04781e-06	down-reg.	.	0.00615952	0.289364	NA	0.015293	0.551705	NA	0.0842554	0.0620708	NA	0.0780959	0.0689625	0.402529	0.385549	NA	.	0.00896175	0.513439	NA	0.215698	0.0276488	NA	0.578111	0.000437532	NA	0.56915	0.362414	0.000186175	0.00467186	NA	.	0.0872973	0.188809	NA	0.634714	0.000453848	up-reg.	0.611684	0.00170915	up-reg.	0.524387	-0.0230292	0.00274544
55809	TRERF1	transcriptional regulating factor 1 [Source:HGNC Symbol;Acc:HGNC:18273]	.	-2.32908	8.729e-05	down-reg.	.	0.165942	0.0813658	NA	0.0724633	0.252025	NA	0.130262	0.0632504	NA	-0.0356805	0.0577984	0.563249	0.207529	NA	.	0.0400313	0.395051	NA	0.140274	0.0453015	NA	0.29935	0.00788806	NA	0.259319	0.159076	0.0297255	0.0615432	NA	.	0.0104734	0.303277	NA	0.372983	0.00113927	NA	0.811007	0.000161715	up-reg.	0.800533	0.438024	0.00034122
2521	FUS	FUS RNA binding protein [Source:HGNC Symbol;Acc:HGNC:4010]	.	-2.31951	0.000407563	down-reg.	.	-0.292611	0.0106785	NA	-0.100494	0.280068	NA	0.052142	0.324813	NA	0.344753	0.152636	0.0011276	0.0771327	NA	.	-0.0462535	0.528803	NA	0.00446571	0.941393	NA	0.187566	0.0281404	NA	0.233819	0.1831	0.026885	0.0282133	NA	.	-0.0409152	0.668223	NA	0.598847	0.00480532	up-reg.	0.586845	0.00158688	up-reg.	0.62776	-0.0120016	0.00047002
122769	LRR1	leucine rich repeat protein 1 [Source:HGNC Symbol;Acc:HGNC:19742]	.	-2.31744	0.000188984	down-reg.	.	0.00193089	0.618714	NA	-0.235159	0.00898151	NA	-0.154145	0.0734616	NA	-0.156076	0.081014	0.0515103	0.3548	NA	.	-0.128002	0.0781786	NA	-0.0917475	0.297368	NA	0.183513	0.039984	NA	0.311515	0.275261	0.00625594	0.030571	NA	.	0.080898	0.32091	NA	0.151163	0.0858459	NA	-0.1266	0.802789	NA	-0.207498	-0.277763	0.627405
874	CBR3	carbonyl reductase 3 [Source:HGNC Symbol;Acc:HGNC:1549]	.	-2.31082	0.000301339	down-reg.	.	-0.25639	0.0625422	NA	-0.172077	0.236305	NA	-0.0911493	0.219508	NA	0.165241	0.0809273	0.179011	0.751649	NA	.	-0.144159	0.000577851	NA	0.290542	0.000509696	NA	0.691943	3.02247e-05	up-reg.	0.836102	0.401401	1.88466e-05	0.00088148	up-reg.	.	0.180422	0.42306	NA	1.00634	0.000224197	up-reg.	1.2316	2.18773e-05	up-reg.	1.05118	0.225255	0.000253507
8336	HIST1H2AM	histone cluster 1 H2A family member m [Source:HGNC Symbol;Acc:HGNC:4735]	.	-2.30942	0.000240566	down-reg.	.	-0.00730805	0.540714	NA	-0.0196279	0.73363	NA	0.215441	0.0484417	NA	0.222749	0.235069	0.0707997	0.0723677	NA	.	-0.00246591	0.842616	NA	0.367822	0.0436405	NA	0.751615	0.00450881	up-reg.	0.754081	0.383793	0.0158286	0.193918	NA	.	0.126032	0.422817	NA	0.590463	0.00861465	up-reg.	1.49949	0.00908701	up-reg.	1.37346	0.909032	0.0101715
2178	FANCE	FA complementation group E [Source:HGNC Symbol;Acc:HGNC:3586]	.	-2.30776	0.000562997	down-reg.	.	0.127712	0.0312761	NA	0.10727	0.135211	NA	0.192061	0.0764383	NA	0.0643484	0.0847908	0.531603	0.331305	NA	.	0.153608	0.0442861	NA	0.119496	0.0411535	NA	0.461185	0.00184973	NA	0.307577	0.341689	0.00792751	0.0155027	NA	.	0.0981309	0.340502	NA	0.631414	0.00121879	up-reg.	1.27456	0.000619219	up-reg.	1.17643	0.643143	0.00219683
7291	TWIST1	twist family bHLH transcription factor 1 [Source:HGNC Symbol;Acc:HGNC:12428]	.	-2.30023	0.000135866	down-reg.	.	0.138137	0.210803	NA	0.221005	0.041801	NA	0.164206	0.0920814	NA	0.0260687	-0.0567997	0.266144	0.697802	NA	.	0.166519	0.273654	NA	0.0809001	0.678725	NA	0.0533526	0.790359	NA	-0.113167	-0.0275475	0.541996	0.990236	NA	.	0.0765047	0.650647	NA	0.0886538	0.458389	NA	0.345598	0.00450201	NA	0.269094	0.256945	0.0038582
6347	CCL2	C-C motif chemokine ligand 2 [Source:HGNC Symbol;Acc:HGNC:10618]	.	-2.29829	0.000239811	down-reg.	.	-0.0599075	0.159795	NA	0.0317035	0.649235	NA	0.0267671	0.537153	NA	0.0866745	-0.00493638	0.198228	0.608066	NA	.	0.145093	0.0418995	NA	-0.0489086	0.701808	NA	0.392513	0.0106639	NA	0.24742	0.441421	0.0939779	0.00945854	NA	.	0.310126	0.0123788	NA	1.33283	0.000124527	up-reg.	2.33543	5.1431e-06	up-reg.	2.02531	1.0026	4.82266e-06
54069	MIS18A	MIS18 kinetochore protein A [Source:HGNC Symbol;Acc:HGNC:1286]	.	-2.29337	0.000132041	down-reg.	.	-0.0569185	0.56372	NA	0.0135914	0.652068	NA	0.0403995	0.677127	NA	0.097318	0.0268081	0.753221	0.986313	NA	.	-0.14716	0.0144956	NA	-0.0671485	0.177554	NA	0.0581912	0.31822	NA	0.205352	0.12534	0.030751	0.111726	NA	.	-0.0254309	0.477606	NA	0.352353	0.0187914	NA	0.29151	0.445274	NA	0.316941	-0.0608428	0.306453
2189	FANCG	FA complementation group G [Source:HGNC Symbol;Acc:HGNC:3588]	.	-2.29104	0.000368143	down-reg.	.	-0.154679	0.299752	NA	0.0402494	0.35483	NA	0.178607	0.0988763	NA	0.333286	0.138357	0.0359169	0.216589	NA	.	-0.0405743	0.950437	NA	0.319337	0.0429324	NA	0.448511	0.00556302	NA	0.489085	0.129174	0.00347323	0.0804182	NA	.	0.00567576	0.72405	NA	0.571004	0.00908822	NA	1.50713	0.0047739	up-reg.	1.50145	0.936124	0.00530722
151246	SGO2	shugoshin 2 [Source:HGNC Symbol;Acc:HGNC:30812]	.	-2.29102	0.000442435	down-reg.	.	-0.0203702	0.704461	NA	-0.208507	0.11015	NA	-0.40912	0.00848318	NA	-0.38875	-0.200613	0.000307095	0.0302833	NA	.	0.174609	0.108564	NA	0.108985	0.243555	NA	0.572001	0.0106778	NA	0.397392	0.463016	0.0615174	0.0129072	NA	.	-0.0174572	0.3727	NA	0.289287	0.0884354	NA	-0.340719	0.576964	NA	-0.323262	-0.630006	0.724561
4175	MCM6	minichromosome maintenance complex component 6 [Source:HGNC Symbol;Acc:HGNC:6949]	.	-2.28771	0.000355976	down-reg.	.	-0.0450936	0.502408	NA	0.0276903	0.805627	NA	-0.154404	0.0109192	NA	-0.10931	-0.182094	0.0243538	0.0782368	NA	.	-0.145126	0.0223559	NA	-0.097046	0.124351	NA	0.193195	0.0336836	NA	0.338321	0.290241	0.00312281	0.00951738	NA	.	-0.115231	0.0570944	NA	0.214388	0.0376191	NA	-0.00257352	0.722274	NA	0.112658	-0.216961	0.373017
54869	EPS8L1	EPS8 like 1 [Source:HGNC Symbol;Acc:HGNC:21295]	.	-2.2843	0.0002186	down-reg.	.	0.0443724	0.984735	NA	0.150863	0.0686156	NA	0.32602	0.0231448	NA	0.281648	0.175157	0.0333839	0.186775	NA	.	0.101831	0.71227	NA	0.621625	0.00356168	up-reg.	0.735637	0.00114726	up-reg.	0.633807	0.114013	0.000683149	0.0895259	NA	.	-0.0143999	0.665534	NA	1.02675	0.000173656	up-reg.	1.7523	0.000574639	up-reg.	1.7667	0.725551	0.000688749
23136	EPB41L3	erythrocyte membrane protein band 4.1 like 3 [Source:HGNC Symbol;Acc:HGNC:3380]	.	-2.28259	6.44908e-05	down-reg.	.	-0.000870445	0.647576	NA	-0.037979	0.522867	NA	-0.0681576	0.882646	NA	-0.0672871	-0.0301786	0.390815	0.481256	NA	.	-0.115975	0.442536	NA	0.0692441	0.538355	NA	-0.0567012	0.283113	NA	0.059274	-0.125945	0.739156	0.223969	NA	.	0.0169131	0.952071	NA	-0.0976518	0.762183	NA	-0.0153119	0.681757	NA	-0.032225	0.0823399	0.764821
401387	LRRD1	leucine rich repeats and death domain containing 1 [Source:HGNC Symbol;Acc:HGNC:34300]	.	-2.28142	0.00925671	down-reg.	.	-0.0879928	0.22734	NA	-0.0324564	0.678812	NA	0.129484	0.394369	NA	0.217477	0.16194	0.165009	0.849043	NA	.	1.88067	0.170445	NA	2.25116	0.000494792	up-reg.	2.05264	0.00025155	up-reg.	0.171973	-0.198513	0.263948	0.998725	NA	.	0.115919	0.676775	NA	0.0343413	0.431023	NA	0.918369	0.0205029	up-reg.	0.80245	0.884027	0.0185214
51816	ADA2	adenosine deaminase 2 [Source:HGNC Symbol;Acc:HGNC:1839]	.	-2.28107	0.000164705	down-reg.	.	0.00784102	0.751732	NA	-0.12616	0.639163	NA	-0.0714737	0.994764	NA	-0.0793148	0.0546859	0.779903	0.705275	NA	.	-0.0407111	0.851302	NA	-0.151131	0.147917	NA	-0.00287277	0.513512	NA	0.0378383	0.148258	0.666325	0.232631	NA	.	-0.0887805	0.215398	NA	-0.029536	0.737197	NA	0.15274	0.172327	NA	0.24152	0.182276	0.0638162
253738	EBF3	EBF transcription factor 3 [Source:HGNC Symbol;Acc:HGNC:19087]	.	-2.2793	9.48825e-05	down-reg.	.	-0.0559068	0.672347	NA	0.0472122	0.726667	NA	-0.10812	0.667298	NA	-0.0522135	-0.155332	0.996259	0.321806	NA	.	0.0328885	0.21474	NA	0.00986431	0.280701	NA	0.0677858	0.146229	NA	0.0348973	0.0579215	0.523484	0.896994	NA	.	0.0322573	0.738155	NA	-0.051667	0.206498	NA	0.00698677	0.966076	NA	-0.0252706	0.0586537	0.745531
3251	HPRT1	hypoxanthine phosphoribosyltransferase 1 [Source:HGNC Symbol;Acc:HGNC:5157]	.	-2.2722	0.000140412	down-reg.	.	0.101106	0.0076011	NA	-0.0454818	0.160191	NA	0.0482599	0.0279392	NA	-0.0528458	0.0937417	0.0487891	0.013696	NA	.	0.120222	0.423309	NA	0.146998	0.026738	NA	0.634221	0.000662823	up-reg.	0.513999	0.487223	0.00355938	0.00527572	up-reg.	.	0.272766	0.0494025	NA	0.516093	0.00677991	NA	0.397304	0.434405	NA	0.124537	-0.118789	0.896536
10212	DDX39A	DExD-box helicase 39A [Source:HGNC Symbol;Acc:HGNC:17821]	.	-2.26925	0.00032106	down-reg.	.	-0.186523	0.0520587	NA	-0.0102077	0.706428	NA	-0.195607	0.106783	NA	-0.00908421	-0.185399	0.861283	0.0907638	NA	.	-0.155099	0.178377	NA	0.0587809	0.714507	NA	0.280979	0.0103782	NA	0.436078	0.222198	0.0141135	0.0645676	NA	.	-0.0575335	0.0542818	NA	0.31889	9.20292e-05	NA	0.665225	0.00013756	up-reg.	0.722759	0.346335	0.000111105
197259	MLKL	mixed lineage kinase domain like pseudokinase [Source:HGNC Symbol;Acc:HGNC:26617]	.	-2.26778	0.000286128	down-reg.	.	-0.00692389	0.770038	NA	-0.242507	0.0475902	NA	-0.146491	0.0732975	NA	-0.139567	0.0960165	0.0178506	0.240968	NA	.	-0.337731	0.020241	NA	-0.129639	0.264934	NA	0.370123	0.0242522	NA	0.707854	0.499762	0.00168086	0.00817786	NA	.	-0.127552	0.664945	NA	0.87629	0.00718206	up-reg.	1.0084	0.0035905	up-reg.	1.13595	0.132107	0.00210579
10733	PLK4	polo like kinase 4 [Source:HGNC Symbol;Acc:HGNC:11397]	.	-2.26597	0.000253489	down-reg.	.	0.0681087	0.978314	NA	-0.0327471	0.8176	NA	-0.00845218	0.702426	NA	-0.0765608	0.0242949	0.758835	0.943051	NA	.	0.00344631	0.824005	NA	0.164625	0.0358328	NA	0.307091	0.0154833	NA	0.303645	0.142467	0.0274497	0.113955	NA	.	-0.0790708	0.546006	NA	0.130218	0.108251	NA	0.0333468	0.550665	NA	0.112418	-0.096871	0.279264
3162	HMOX1	heme oxygenase 1 [Source:HGNC Symbol;Acc:HGNC:5013]	.	-2.26299	0.000115372	down-reg.	.	-0.527141	4.34972e-05	NA	-0.510782	0.000129341	NA	-0.748158	0.000313197	NA	-0.221017	-0.237376	0.0137736	0.0141321	NA	.	-0.390305	0.0377387	NA	-0.502149	0.00319267	NA	-0.797255	0.000758115	NA	-0.40695	-0.295106	0.0122446	0.0129599	NA	.	-0.0557463	0.411276	NA	0.337614	0.0541345	NA	0.654274	0.00201203	up-reg.	0.71002	0.31666	8.42066e-05
79968	WDR76	WD repeat domain 76 [Source:HGNC Symbol;Acc:HGNC:25773]	.	-2.26241	0.000135082	down-reg.	.	0.0398393	0.76419	NA	0.0114591	0.924117	NA	0.109508	0.45404	NA	0.0696686	0.0980488	0.610015	0.456749	NA	.	0.0467112	0.825547	NA	0.251689	0.0104745	NA	0.3723	0.0180064	NA	0.325589	0.120611	0.0322122	0.399565	NA	.	0.0813555	0.813668	NA	0.273551	0.109886	NA	0.27193	0.231346	NA	0.190574	-0.00162088	0.152281
1129	CHRM2	cholinergic receptor muscarinic 2 [Source:HGNC Symbol;Acc:HGNC:1951]	.	-2.25623	0.000600026	down-reg.	.	0.0957256	0.513704	NA	-0.00196074	0.736116	NA	-0.05606	0.322072	NA	-0.151786	-0.0540992	0.0692258	0.187308	NA	.	-0.144309	0.273653	NA	-0.147683	0.183203	NA	0.00423224	0.65027	NA	0.148541	0.151916	0.81307	0.616316	NA	.	0.018016	0.680507	NA	0.0696686	0.752766	NA	0.0946771	0.25252	NA	0.0766611	0.0250085	0.422245
83895	KRTAP1-5	keratin associated protein 1-5 [Source:HGNC Symbol;Acc:HGNC:16777]	.	-2.25615	0.000827474	down-reg.	.	0.058685	0.732985	NA	-0.544131	0.000171759	NA	-0.118139	0.0103744	NA	-0.176824	0.425992	0.135912	0.000279324	NA	.	0.0137065	0.521259	NA	-0.0110786	0.663769	NA	0.0747727	0.527994	NA	0.0610662	0.0858513	0.157121	0.210573	NA	.	0.259047	0.0176257	NA	-0.255366	0.0419292	NA	-0.512611	0.0153229	NA	-0.771658	-0.257245	0.00421336
5757	PTMA	prothymosin alpha [Source:HGNC Symbol;Acc:HGNC:9623]	.	-2.25047	0.000493945	down-reg.	.	0.114454	0.0872628	NA	-0.0279422	0.726986	NA	0.145057	0.0911666	NA	0.030603	0.172999	0.85851	0.0934927	NA	.	0.184803	0.0386306	NA	0.250909	0.00224814	NA	0.511514	0.000419863	NA	0.326711	0.260605	0.00201604	0.000966768	NA	.	0.311136	0.0453477	NA	0.435122	0.0159844	NA	0.317865	0.0996199	NA	0.00672879	-0.117257	0.375625
8366	HIST1H4B	histone cluster 1 H4 family member b [Source:HGNC Symbol;Acc:HGNC:4789]	.	-2.24918	0.000673356	down-reg.	.	0.187001	0.0873137	NA	0.23205	0.0635978	NA	0.69746	0.00356252	up-reg.	0.510459	0.46541	0.00925949	0.111256	NA	.	-0.19201	0.736033	NA	0.412707	0.184662	NA	0.164028	0.0440539	NA	0.356037	-0.248679	0.06153	0.884468	NA	.	0.0119397	0.679483	NA	0.264782	0.0567644	NA	1.23499	0.0228994	up-reg.	1.22306	0.970213	0.0232705
55839	CENPN	centromere protein N [Source:HGNC Symbol;Acc:HGNC:30873]	.	-2.2431	2.40927e-05	down-reg.	.	-0.11157	0.0760154	NA	-0.0553915	0.281837	NA	-0.0926833	0.234096	NA	0.0188863	-0.0372918	0.644751	0.751204	NA	.	-0.19596	0.00445376	NA	-0.0167456	0.929	NA	0.372384	0.000816205	NA	0.568344	0.38913	0.000462687	0.00390564	NA	.	-0.0682442	0.291924	NA	0.367888	0.00930528	NA	0.361269	0.182039	NA	0.429513	-0.00661874	0.135061
3181	HNRNPA2B1	heterogeneous nuclear ribonucleoprotein A2/B1 [Source:HGNC Symbol;Acc:HGNC:5033]	.	-2.23842	0.000511264	down-reg.	.	-0.057904	0.239321	NA	-0.349309	0.00548289	NA	-0.428391	0.0120122	NA	-0.370487	-0.0790811	0.0210572	0.651347	NA	.	0.0569017	0.914003	NA	0.0874859	0.487217	NA	0.332224	0.00760138	NA	0.275322	0.244738	0.0118275	0.0959872	NA	.	-0.0187876	0.956459	NA	0.0680738	0.0925208	NA	-0.70876	0.177718	NA	-0.689972	-0.776834	0.188553
64388	GREM2	gremlin 2, DAN family BMP antagonist [Source:HGNC Symbol;Acc:HGNC:17655]	.	-2.23726	0.000361318	down-reg.	.	0.0484892	0.261628	NA	0.207774	0.00746814	NA	0.0281455	0.605749	NA	-0.0203437	-0.179628	0.323626	0.00345261	NA	.	-0.000399634	0.563119	NA	-0.233067	0.247063	NA	-0.220181	0.0334552	NA	-0.219781	0.0128863	0.00792552	0.631634	NA	.	-0.0269075	0.941178	NA	-0.217627	0.000796451	NA	-0.959574	0.0223238	NA	-0.932666	-0.741947	0.0237287
10381	TUBB3	tubulin beta 3 class III [Source:HGNC Symbol;Acc:HGNC:20772]	.	-2.23504	0.000361286	down-reg.	.	-0.147763	0.0497774	NA	-0.16278	0.0119622	NA	0.138598	0.210878	NA	0.286361	0.301378	0.0281994	0.0154746	NA	.	-0.274172	0.233837	NA	0.41097	0.103334	NA	0.346215	0.131367	NA	0.620386	-0.0647552	0.00506498	0.506422	NA	.	0.0332396	0.86491	NA	0.690808	0.00109484	up-reg.	0.968915	0.00621807	up-reg.	0.935676	0.278107	0.00910035
23354	HAUS5	HAUS augmin like complex subunit 5 [Source:HGNC Symbol;Acc:HGNC:29130]	.	-2.22684	0.000562999	down-reg.	.	0.0715326	0.513859	NA	0.0675041	0.817913	NA	0.00763148	0.863357	NA	-0.0639012	-0.0598727	0.16059	0.632216	NA	.	-0.00161937	0.964851	NA	0.31529	0.0290298	NA	0.506798	0.0516753	NA	0.508417	0.191508	0.055949	0.548996	NA	.	-0.0817676	0.289053	NA	0.270002	0.00534692	NA	0.757173	0.00285671	up-reg.	0.838941	0.487171	0.00243059
6751	SSTR1	somatostatin receptor 1 [Source:HGNC Symbol;Acc:HGNC:11330]	.	-2.22439	0.00108292	down-reg.	.	-0.0688275	0.660157	NA	-0.132361	0.121816	NA	0.0909925	0.115142	NA	0.15982	0.223353	0.0466773	0.00313338	NA	.	-0.250906	0.0212923	NA	-0.0250867	0.71769	NA	0.119368	0.282921	NA	0.370274	0.144454	0.00761239	0.122503	NA	.	0.0835167	0.696861	NA	0.311006	0.00716544	NA	0.0506382	0.883112	NA	-0.0328785	-0.260368	0.896343
56944	OLFML3	olfactomedin like 3 [Source:HGNC Symbol;Acc:HGNC:24956]	.	-2.21718	0.000680935	down-reg.	.	-0.108146	0.693145	NA	0.165042	0.0860943	NA	0.21401	0.0228057	NA	0.322156	0.048968	0.0131275	0.256539	NA	.	0.0434554	0.911201	NA	0.17561	0.174202	NA	0.502503	0.0285258	NA	0.459047	0.326893	0.0669664	0.0978782	NA	.	0.0640892	0.805748	NA	1.31217	0.000820609	up-reg.	1.44522	0.00254819	up-reg.	1.38113	0.133054	0.00171073
7079	TIMP4	TIMP metallopeptidase inhibitor 4 [Source:HGNC Symbol;Acc:HGNC:11823]	.	-2.21517	0.000409114	down-reg.	.	-0.00279518	0.862336	NA	-0.030187	0.674237	NA	0.0779122	0.292479	NA	0.0807074	0.108099	0.150984	0.166116	NA	.	-0.0486263	0.851135	NA	0.0523355	0.726923	NA	0.0321983	0.609865	NA	0.0808246	-0.0201371	0.573877	0.815353	NA	.	0.127322	0.110373	NA	0.0670333	0.700548	NA	0.406489	0.0774114	NA	0.279167	0.339456	0.231464
117178	SSX2IP	SSX family member 2 interacting protein [Source:HGNC Symbol;Acc:HGNC:16509]	.	-2.2132	0.000270933	down-reg.	.	0.0912256	0.692891	NA	0.0357859	0.650071	NA	-0.178373	0.204818	NA	-0.269599	-0.214159	0.177811	0.718177	NA	.	-0.041955	0.757331	NA	-0.00570346	0.533523	NA	-0.0286022	0.745391	NA	0.0133528	-0.0228988	0.462139	0.354582	NA	.	0.0961223	0.744249	NA	0.0667565	0.0161926	NA	-0.42148	0.0757038	NA	-0.517603	-0.488237	0.0782999
5698	PSMB9	proteasome subunit beta 9 [Source:HGNC Symbol;Acc:HGNC:9546]	.	-2.2113	0.000675641	down-reg.	.	-0.0233467	0.893681	NA	0.235668	0.0600192	NA	0.249979	0.0552806	NA	0.273325	0.0143113	0.0332536	0.848907	NA	.	0.0116864	0.647652	NA	0.00705296	0.586222	NA	0.464608	0.00325808	NA	0.452922	0.457555	0.0445203	0.00288625	NA	.	-0.00982489	0.967124	NA	1.04284	0.00133253	up-reg.	1.88834	0.000302137	up-reg.	1.89816	0.845494	0.000287011
55509	BATF3	basic leucine zipper ATF-like transcription factor 3 [Source:HGNC Symbol;Acc:HGNC:28915]	.	-2.20067	0.000140989	down-reg.	.	0.0928398	0.705077	NA	0.256208	0.06049	NA	0.0961812	0.411038	NA	0.00334142	-0.160027	0.386913	0.0271533	NA	.	0.117771	0.0370427	NA	0.150067	0.0279302	NA	0.516311	0.00334862	NA	0.39854	0.366243	0.00893267	0.0181985	NA	.	-0.028767	0.638314	NA	0.544711	0.00287683	NA	0.928195	8.57888e-05	up-reg.	0.956962	0.383484	0.000137371
10036	CHAF1A	chromatin assembly factor 1 subunit A [Source:HGNC Symbol;Acc:HGNC:1910]	.	-2.19667	8.27081e-05	down-reg.	.	-0.00176486	0.703434	NA	0.0543366	0.620695	NA	0.0538423	0.107044	NA	0.0556072	-0.000494286	0.285543	0.6397	NA	.	-0.0240314	0.626772	NA	0.31553	0.0137855	NA	0.49108	0.00172734	NA	0.515112	0.17555	0.00154519	0.0797111	NA	.	0.105862	0.0595984	NA	0.24227	0.0104752	NA	0.387779	0.00329294	NA	0.281917	0.145509	0.00234561
8368	HIST1H4L	histone cluster 1 H4 family member l [Source:HGNC Symbol;Acc:HGNC:4791]	.	-2.1944	0.000268623	down-reg.	.	0.0158502	0.405328	NA	0.128836	0.0423251	NA	0.377707	0.00200404	NA	0.361857	0.248871	0.0218368	0.030656	NA	.	-0.149215	0.650171	NA	0.216973	0.101682	NA	0.327313	0.0130397	NA	0.476528	0.11034	0.0418695	0.267873	NA	.	-0.047075	0.983369	NA	0.298987	0.0145011	NA	1.13094	0.0217248	up-reg.	1.17802	0.831956	0.0204753
10052	GJC1	gap junction protein gamma 1 [Source:HGNC Symbol;Acc:HGNC:4280]	.	-2.1891	0.000337512	down-reg.	.	-0.0932515	0.129229	NA	-0.0785039	0.136963	NA	0.00195634	0.942696	NA	0.0952079	0.0804602	0.135894	0.175608	NA	.	-0.241892	0.0556766	NA	-0.159847	0.474366	NA	0.128191	0.0262981	NA	0.370083	0.288039	0.00698153	0.0669065	NA	.	0.0928417	0.0616174	NA	0.307568	0.00281991	NA	0.286063	0.106108	NA	0.193221	-0.0215053	0.27358
216	ALDH1A1	aldehyde dehydrogenase 1 family member A1 [Source:HGNC Symbol;Acc:HGNC:402]	.	-2.18677	0.000407598	down-reg.	.	0.257942	0.0296309	NA	0.0649113	0.375355	NA	0.0561304	0.209357	NA	-0.201812	-0.00878094	0.325841	0.466406	NA	.	0.275252	0.00578152	NA	0.268606	0.0186855	NA	0.375597	0.0605836	NA	0.100345	0.10699	0.439675	0.385272	NA	.	-0.028465	0.741293	NA	-0.251916	0.215733	NA	-1.26237	0.00696368	NA	-1.23391	-1.01046	0.0039407
8000	PSCA	prostate stem cell antigen [Source:HGNC Symbol;Acc:HGNC:9500]	.	-2.18582	0.000302099	down-reg.	.	0.011512	0.478641	NA	-0.0882218	0.199954	NA	-0.132	0.192436	NA	-0.143512	-0.043778	0.116209	0.933841	NA	.	0.392539	0.00181554	NA	0.391568	0.219078	NA	0.276617	0.00176888	NA	-0.115922	-0.114951	0.292427	0.358911	NA	.	0.188635	0.0675777	NA	0.0774664	0.56647	NA	0.823003	0.0874593	NA	0.634368	0.745536	0.163837
83463	MXD3	MAX dimerization protein 3 [Source:HGNC Symbol;Acc:HGNC:14008]	.	-2.18476	0.000653564	down-reg.	.	-0.0380475	0.120626	NA	0.145946	0.240054	NA	0.417284	0.00905656	NA	0.455331	0.271338	0.00576706	0.162081	NA	.	0.288613	0.000231386	NA	0.800385	0.00357083	up-reg.	0.926014	0.00134646	up-reg.	0.637401	0.125629	0.00505907	0.644489	NA	.	-0.00524715	0.813681	NA	0.373139	0.030206	NA	1.04655	0.0309351	up-reg.	1.0518	0.673415	0.031957
602	BCL3	BCL3, transcription coactivator [Source:HGNC Symbol;Acc:HGNC:998]	.	-2.18217	0.000460565	down-reg.	.	0.154505	0.0665765	NA	0.0710443	0.117266	NA	0.253891	0.0243719	NA	0.0993865	0.182847	0.162033	0.265766	NA	.	-0.0844075	0.812667	NA	-0.068801	0.519994	NA	0.0253278	0.947502	NA	0.109735	0.0941287	0.784871	0.541942	NA	.	-0.00369707	0.89426	NA	0.745778	0.000377827	up-reg.	1.56873	0.00178964	up-reg.	1.57243	0.822954	0.00178733
388610	TRNP1	TMF1-regulated nuclear protein 1 [Source:HGNC Symbol;Acc:HGNC:34348]	.	-2.18114	0.000437221	down-reg.	.	-0.127089	0.0719908	NA	-0.267798	0.00711531	NA	-0.00698018	0.623759	NA	0.120109	0.260818	0.0205679	0.00223023	NA	.	0.0745497	0.804256	NA	0.227497	0.194858	NA	0.361601	0.0418632	NA	0.287051	0.134103	0.0204067	0.0653903	NA	.	0.187138	0.197387	NA	0.581634	0.00385923	NA	0.592585	0.0221723	up-reg.	0.405446	0.0109508	0.0975413
7913	DEK	DEK proto-oncogene [Source:HGNC Symbol;Acc:HGNC:2768]	.	-2.17868	0.000843353	down-reg.	.	0.21943	0.00776658	NA	-0.0426461	0.215972	NA	-0.469221	0.0817786	NA	-0.688651	-0.426575	0.0180384	0.258277	NA	.	0.316912	0.158266	NA	0.0747508	0.392268	NA	0.495744	0.00817816	NA	0.178832	0.420993	0.164	0.0369273	NA	.	-0.0870229	0.470677	NA	0.0450365	0.340896	NA	-1.08737	0.0534621	NA	-1.00035	-1.13241	0.0765086
7468	NSD2	nuclear receptor binding SET domain protein 2 [Source:HGNC Symbol;Acc:HGNC:12766]	.	-2.17825	0.00024642	down-reg.	.	-0.0214885	0.728131	NA	-0.0505789	0.878827	NA	0.0623845	0.0746928	NA	0.083873	0.112963	0.0291985	0.0148284	NA	.	-0.0237992	0.194223	NA	0.211033	0.131706	NA	0.498751	0.000924164	NA	0.52255	0.287718	0.000289758	0.0107266	NA	.	0.0334712	0.201785	NA	0.427675	0.00294898	NA	0.62754	0.00112608	up-reg.	0.594069	0.199866	0.00136498
10383	TUBB4B	tubulin beta 4B class IVb [Source:HGNC Symbol;Acc:HGNC:20771]	.	-2.17395	0.000575123	down-reg.	.	0.104511	0.181159	NA	0.0732647	0.104831	NA	0.42084	0.00117079	NA	0.31633	0.347576	0.00416456	0.00379507	NA	.	0.0809478	0.746177	NA	0.341128	0.0285793	NA	0.581852	0.00333081	NA	0.500904	0.240724	0.00396681	0.0842202	NA	.	0.0444517	0.682145	NA	0.557703	0.000375932	NA	0.915145	0.00240517	up-reg.	0.870693	0.357442	0.00415098
8355	HIST1H3G	histone cluster 1 H3 family member g [Source:HGNC Symbol;Acc:HGNC:4772]	.	-2.17178	0.000563772	down-reg.	.	-0.10236	0.158965	NA	0.0135693	0.685396	NA	0.107245	0.0514147	NA	0.209604	0.0936752	0.00547349	0.00916965	NA	.	-0.162389	0.187168	NA	-0.0473768	0.84364	NA	0.266603	0.00163021	NA	0.428992	0.313979	0.0176651	0.0203935	NA	.	-0.0542044	0.688756	NA	0.448155	0.00264512	NA	1.02728	0.0109637	up-reg.	1.08148	0.579124	0.0104525
283643	TEDC1	tubulin epsilon and delta complex 1 [Source:HGNC Symbol;Acc:HGNC:20127]	.	-2.16854	0.000242898	down-reg.	.	0.0185117	0.91676	NA	0.0589165	0.0626708	NA	0.320739	0.00695309	NA	0.302227	0.261823	0.0136209	0.0229495	NA	.	-0.0416001	0.289872	NA	0.321202	0.04863	NA	0.47799	0.00189492	NA	0.51959	0.156787	0.00119812	0.0855777	NA	.	0.0771699	0.836298	NA	0.543391	0.00138998	NA	1.24127	0.000721122	up-reg.	1.1641	0.697882	0.000745861
3619	INCENP	inner centromere protein [Source:HGNC Symbol;Acc:HGNC:6058]	.	-2.16711	0.000364178	down-reg.	.	-0.0158692	0.617186	NA	0.288387	0.0170863	NA	0.2941	0.00880286	NA	0.309969	0.00571253	0.0364813	0.722883	NA	.	-0.178594	0.416568	NA	0.370673	0.00843237	NA	0.471774	0.495077	NA	0.650368	0.101101	0.31787	0.839193	NA	.	-0.00379193	0.760038	NA	0.413065	0.228059	NA	1.25708	0.00265989	up-reg.	1.26087	0.844018	0.00304251
145508	CEP128	centrosomal protein 128 [Source:HGNC Symbol;Acc:HGNC:20359]	.	-2.16675	3.41043e-05	down-reg.	.	0.15807	0.0308127	NA	0.0334919	0.496597	NA	0.107634	0.0742299	NA	-0.0504354	0.0741423	0.437187	0.80266	NA	.	-0.195753	0.167147	NA	-0.0418345	0.777686	NA	0.0686597	0.373667	NA	0.264412	0.110494	0.115205	0.347456	NA	.	-0.204616	0.239146	NA	0.309289	0.322512	NA	0.199785	0.496384	NA	0.404401	-0.109503	0.204356
56241	SUSD2	sushi domain containing 2 [Source:HGNC Symbol;Acc:HGNC:30667]	.	-2.16268	0.000162713	down-reg.	.	0.00159371	0.510553	NA	0.0243589	0.840726	NA	-0.124415	0.446055	NA	-0.126009	-0.148774	0.958967	0.25414	NA	.	-0.0941416	0.0990859	NA	-0.133763	0.339043	NA	-0.105442	0.737269	NA	-0.0113003	0.0283215	0.428623	0.56951	NA	.	-0.0416385	0.92816	NA	0.017247	0.55289	NA	0.326029	0.0507018	NA	0.367667	0.308782	0.073871
55388	MCM10	minichromosome maintenance 10 replication initiation factor [Source:HGNC Symbol;Acc:HGNC:18043]	.	-2.16212	0.00053107	down-reg.	.	-0.00794605	0.706328	NA	-0.0205583	0.672893	NA	0.0739149	0.173731	NA	0.0818609	0.0944731	0.0935078	0.29632	NA	.	-0.255876	0.131974	NA	-0.0877751	0.814853	NA	0.244789	0.210882	NA	0.500665	0.332564	0.0261636	0.115453	NA	.	-0.153117	0.131376	NA	0.211214	0.0611953	NA	0.395043	0.14572	NA	0.548161	0.18383	0.067988
10376	TUBA1B	tubulin alpha 1b [Source:HGNC Symbol;Acc:HGNC:18809]	.	-2.16023	0.000147992	down-reg.	.	0.0086909	0.727504	NA	-0.0408276	0.159562	NA	0.213976	0.0100307	NA	0.205285	0.254803	0.0246608	0.00373103	NA	.	-0.0654999	0.295236	NA	0.308928	0.00545553	NA	0.640397	0.000997478	up-reg.	0.705897	0.331469	0.000762412	0.00783599	up-reg.	.	0.114261	0.193502	NA	0.716711	0.000304214	up-reg.	0.819874	2.4936e-05	up-reg.	0.705613	0.103163	7.07657e-05
93323	HAUS8	HAUS augmin like complex subunit 8 [Source:HGNC Symbol;Acc:HGNC:30532]	.	-2.15835	0.000262639	down-reg.	.	-0.0443365	0.801426	NA	0.0399341	0.0836048	NA	0.18943	0.157474	NA	0.233766	0.149496	0.211387	0.300822	NA	.	-0.0412549	0.145424	NA	0.052412	0.534219	NA	0.427279	0.00678649	NA	0.468534	0.374867	0.00498455	0.0229717	NA	.	0.0556161	0.909561	NA	0.346004	0.00943369	NA	0.395222	0.0153712	NA	0.339606	0.0492183	0.0202144
7517	XRCC3	X-ray repair cross complementing 3 [Source:HGNC Symbol;Acc:HGNC:12830]	.	-2.15763	0.000897862	down-reg.	.	-0.0188931	0.950099	NA	0.0147679	0.960477	NA	0.0277225	0.897428	NA	0.0466156	0.0129546	0.907013	0.8945	NA	.	0.0688311	0.29578	NA	0.326678	0.00561758	NA	0.631932	0.00155951	up-reg.	0.563101	0.305254	0.0222495	0.0642542	NA	.	-0.0489921	0.946681	NA	0.0245806	0.290684	NA	0.40048	0.00623928	NA	0.449473	0.3759	0.00248471
8364	HIST1H4C	histone cluster 1 H4 family member c [Source:HGNC Symbol;Acc:HGNC:4787]	.	-2.15708	0.000759309	down-reg.	.	0.196492	0.237106	NA	0.32174	0.00480233	NA	0.517737	0.00845992	NA	0.321245	0.195997	0.0342257	0.108848	NA	.	0.0199177	0.6402	NA	0.632796	0.0476152	up-reg.	0.506989	0.00482589	NA	0.487071	-0.125808	0.0274602	0.824032	NA	.	0.167699	0.368384	NA	0.639609	0.0180742	up-reg.	1.44231	0.0292078	up-reg.	1.27461	0.802703	0.0368618
23580	CDC42EP4	CDC42 effector protein 4 [Source:HGNC Symbol;Acc:HGNC:17147]	.	-2.15674	0.000452716	down-reg.	.	-0.0156582	0.529116	NA	-0.0597015	0.614917	NA	0.0424236	0.763466	NA	0.0580818	0.102125	0.754056	0.42528	NA	.	0.0481355	0.590305	NA	-0.206555	0.0418477	NA	0.030142	0.804553	NA	-0.0179935	0.236697	0.419607	0.0310106	NA	.	0.255069	0.148739	NA	0.540417	0.0125661	NA	0.897861	0.00693677	up-reg.	0.642791	0.357443	0.00762198
63967	CLSPN	claspin [Source:HGNC Symbol;Acc:HGNC:19715]	.	-2.15377	0.000361304	down-reg.	.	0.0617694	0.835983	NA	-0.0401624	0.506426	NA	-0.0180568	0.373981	NA	-0.0798262	0.0221055	0.594754	0.592569	NA	.	0.225935	0.0175499	NA	0.164427	0.0280753	NA	0.3277	0.00397943	NA	0.101765	0.163273	0.0341653	0.00752871	NA	.	-0.0633003	0.622973	NA	0.216708	0.0968809	NA	0.0983593	0.284394	NA	0.16166	-0.118349	0.0619933
84790	TUBA1C	tubulin alpha 1c [Source:HGNC Symbol;Acc:HGNC:20768]	.	-2.1537	0.000497668	down-reg.	.	-0.01457	0.71082	NA	-0.106475	0.129228	NA	0.212314	0.0242389	NA	0.226884	0.318789	0.0107503	0.00640372	NA	.	-0.0651127	0.178243	NA	0.157567	0.0799894	NA	0.472722	0.00884944	NA	0.537835	0.315155	0.00708424	0.0215657	NA	.	0.0552331	0.957582	NA	0.77992	0.000301064	up-reg.	0.872668	0.0001261	up-reg.	0.817435	0.0927479	6.54397e-05
6119	RPA3	replication protein A3 [Source:HGNC Symbol;Acc:HGNC:10291]	.	-2.15027	0.000437228	down-reg.	.	0.0411373	0.83527	NA	0.0809511	0.396916	NA	0.0501244	0.564474	NA	0.00898715	-0.0308267	0.694778	0.88941	NA	.	-0.198791	0.076025	NA	-0.118362	0.0311456	NA	0.0587163	0.466375	NA	0.257507	0.177078	0.060702	0.0372086	NA	.	-0.00377629	0.709725	NA	0.147862	0.0528705	NA	-0.0563951	0.922486	NA	-0.0526188	-0.204257	0.959515
25923	ATL3	atlastin GTPase 3 [Source:HGNC Symbol;Acc:HGNC:24526]	.	-2.14428	0.00030134	down-reg.	.	-0.0476973	0.717926	NA	-0.0185716	0.581742	NA	-0.0421904	0.859276	NA	0.00550687	-0.0236188	0.630911	0.766244	NA	.	-0.0443008	0.817884	NA	0.118594	0.0817578	NA	0.31847	0.00052586	NA	0.362771	0.199876	0.00260735	0.0143924	NA	.	-0.0389885	0.399031	NA	0.42031	0.000371938	NA	0.662337	0.00049783	up-reg.	0.701325	0.242027	0.000911814
26577	PCOLCE2	procollagen C-endopeptidase enhancer 2 [Source:HGNC Symbol;Acc:HGNC:8739]	.	-2.14389	0.000364307	down-reg.	.	-0.0618691	0.527294	NA	0.00239361	0.983	NA	0.0895481	0.421446	NA	0.151417	0.0871545	0.267667	0.40915	NA	.	-0.241123	0.24817	NA	-0.0881957	0.546271	NA	-0.251325	0.290062	NA	-0.0102016	-0.163129	0.952455	0.812875	NA	.	0.152191	0.0915266	NA	0.111329	0.223485	NA	-0.0411882	0.846131	NA	-0.193379	-0.152518	0.282099
2250	FGF5	fibroblast growth factor 5 [Source:HGNC Symbol;Acc:HGNC:3683]	.	-2.14365	0.000305073	down-reg.	.	-0.0650519	0.407007	NA	-0.201466	0.0997939	NA	-0.131958	0.107492	NA	-0.0669056	0.069508	0.279172	0.738713	NA	.	0.0502478	0.856305	NA	0.248327	0.0553312	NA	0.664861	0.00155389	up-reg.	0.614613	0.416534	0.00127246	0.0110873	up-reg.	.	-0.0325311	0.511837	NA	0.606596	0.051194	NA	0.55134	0.0262093	NA	0.583871	-0.0552556	0.0247887
79980	DSN1	DSN1 homolog, MIS12 kinetochore complex component [Source:HGNC Symbol;Acc:HGNC:16165]	.	-2.14162	0.000600826	down-reg.	.	0.192868	0.159728	NA	0.0551097	0.914192	NA	0.0236379	0.483016	NA	-0.16923	-0.0314718	0.0375731	0.442899	NA	.	0.0667652	0.299212	NA	0.0446497	0.726414	NA	0.144631	0.192342	NA	0.0778656	0.0999811	0.318251	0.244703	NA	.	0.129268	0.418781	NA	0.297351	0.0538946	NA	-0.184634	0.702977	NA	-0.313901	-0.481984	0.504298
8360	HIST1H4D	histone cluster 1 H4 family member d [Source:HGNC Symbol;Acc:HGNC:4782]	.	-2.13658	0.000724981	down-reg.	.	0.104317	0.032183	NA	0.139624	0.121159	NA	0.487285	0.0021271	NA	0.382969	0.347662	0.0076229	0.237218	NA	.	0.0771729	0.635051	NA	0.465234	0.0914399	NA	0.362198	0.0166688	NA	0.285025	-0.103036	0.0248993	0.893894	NA	.	-0.0369153	0.931432	NA	0.097644	0.274148	NA	0.958283	0.0589336	NA	0.995198	0.860639	0.0504331
25894	PLEKHG4	pleckstrin homology and RhoGEF domain containing G4 [Source:HGNC Symbol;Acc:HGNC:24501]	.	-2.13566	0.000811931	down-reg.	.	-0.229772	0.00593511	NA	-0.332912	0.00290166	NA	-0.34421	0.00109135	NA	-0.114438	-0.0112986	0.163921	0.605778	NA	.	-0.0921888	0.203945	NA	0.139794	0.506135	NA	0.174376	0.0764831	NA	0.266565	0.0345822	0.0277549	0.429379	NA	.	-0.198581	0.0212371	NA	0.277597	0.0184865	NA	0.425885	0.00228288	NA	0.624466	0.148288	0.000174729
55789	DEPDC1B	DEP domain containing 1B [Source:HGNC Symbol;Acc:HGNC:24902]	.	-2.13103	0.000184444	down-reg.	.	-0.0110832	0.755749	NA	0.0526006	0.827676	NA	-0.0366309	0.950529	NA	-0.0255477	-0.0892315	0.755871	0.851916	NA	.	-0.152265	0.374834	NA	0.0687858	0.561745	NA	0.391037	0.0850101	NA	0.543303	0.322251	0.0362742	0.127253	NA	.	-0.0167955	0.734804	NA	0.391543	0.0340787	NA	0.161195	0.0396018	NA	0.177991	-0.230347	0.0697582
374897	SBSN	suprabasin [Source:HGNC Symbol;Acc:HGNC:24950]	.	-2.1292	0.000844911	down-reg.	.	-0.21656	0.0678816	NA	-0.193563	0.000137983	NA	-0.562506	0.00331114	NA	-0.345946	-0.368942	0.0380333	0.0146121	NA	.	-0.434775	0.00142846	NA	-0.556167	0.00545815	NA	-1.02052	5.80117e-05	NA	-0.585742	-0.46435	0.000169778	0.0076334	NA	.	-0.326136	0.00615616	NA	-0.163803	0.070058	NA	0.162984	0.051438	NA	0.48912	0.326787	0.00425228
50486	G0S2	G0/G1 switch 2 [Source:HGNC Symbol;Acc:HGNC:30229]	.	-2.12872	0.00118698	down-reg.	.	-0.4503	0.0016468	NA	-0.48098	0.000740984	NA	-0.273918	0.00132847	NA	0.176383	0.207062	0.0265677	0.00757846	NA	.	-0.397707	0.0198708	NA	0.341203	0.0106071	NA	0.927271	0.000300273	up-reg.	1.32498	0.586067	0.000131798	0.0011138	up-reg.	.	-0.0555308	0.793256	NA	1.66186	0.00354189	up-reg.	2.16625	2.59688e-05	up-reg.	2.22178	0.504394	1.30754e-06
10926	DBF4	DBF4 zinc finger [Source:HGNC Symbol;Acc:HGNC:17364]	.	-2.1286	0.000767568	down-reg.	.	0.00922359	0.965319	NA	-0.178138	0.62916	NA	-0.0594513	0.266454	NA	-0.0686749	0.118686	0.229609	0.532044	NA	.	0.0934721	0.651326	NA	0.00764201	0.628804	NA	0.467805	0.00258172	NA	0.374333	0.460163	0.0228386	0.0403175	NA	.	0.0853169	0.0688771	NA	0.278873	0.0312626	NA	0.0396825	0.626014	NA	-0.0456345	-0.239191	0.943645
8354	HIST1H3I	histone cluster 1 H3 family member i [Source:HGNC Symbol;Acc:HGNC:4771]	.	-2.12628	4.01372e-05	down-reg.	.	0.0416814	0.167448	NA	-0.0430398	0.098551	NA	-0.0337865	0.726644	NA	-0.0754678	0.0092533	0.235954	0.506487	NA	.	-0.0676559	0.777569	NA	0.0642188	0.211703	NA	0.561915	0.00528914	NA	0.629571	0.497697	0.00542686	0.0208863	NA	.	-0.0796021	0.181307	NA	0.352087	0.0205938	NA	0.678362	0.00166329	up-reg.	0.757964	0.326275	0.00107364
9760	TOX	thymocyte selection associated high mobility group box [Source:HGNC Symbol;Acc:HGNC:18988]	.	-2.12467	8.49683e-05	down-reg.	.	0.104697	0.879423	NA	0.086684	0.582741	NA	0.0501968	0.783307	NA	-0.0545004	-0.0364872	0.912694	0.752205	NA	.	0.0872362	0.164265	NA	0.0317339	0.096335	NA	0.0646235	0.0385983	NA	-0.0226127	0.0328896	0.957068	0.107696	NA	.	0.0338444	0.655607	NA	0.0748356	0.928684	NA	-0.0400515	0.218455	NA	-0.073896	-0.114887	0.0141372
84733	CBX2	chromobox 2 [Source:HGNC Symbol;Acc:HGNC:1552]	.	-2.12039	0.000411348	down-reg.	.	-0.154029	0.300391	NA	-0.129339	0.801595	NA	-0.20931	0.19674	NA	-0.0552818	-0.0799718	0.341078	0.222793	NA	.	0.00892457	0.525217	NA	0.10178	0.334081	NA	0.298523	0.0308772	NA	0.289598	0.196742	0.0481114	0.0761634	NA	.	-0.136699	0.5072	NA	0.295318	0.0165027	NA	0.902264	0.00263641	up-reg.	1.03896	0.606946	0.001317
114769	CARD16	caspase recruitment domain family member 16 [Source:HGNC Symbol;Acc:HGNC:33701]	.	-2.11033	0.000474238	down-reg.	.	-0.104759	0.295871	NA	-0.186232	0.0918205	NA	-0.313095	0.0320377	NA	-0.208337	-0.126863	0.0723696	0.325251	NA	.	0.0931078	0.674114	NA	-0.189164	0.0453988	NA	-0.105826	0.221251	NA	-0.198934	0.083338	0.173248	0.231642	NA	.	-0.15001	0.488398	NA	0.025152	0.770651	NA	0.0193368	0.6114	NA	0.169347	-0.0058152	0.422687
8836	GGH	gamma-glutamyl hydrolase [Source:HGNC Symbol;Acc:HGNC:4248]	.	-2.11027	0.000760065	down-reg.	.	0.19864	0.18904	NA	0.170888	0.563601	NA	-0.0725411	0.570169	NA	-0.271181	-0.243429	0.0661488	0.234591	NA	.	0.177317	0.412273	NA	0.624912	0.000826955	up-reg.	0.983541	0.000288079	up-reg.	0.806225	0.35863	0.00144386	0.0073854	up-reg.	.	0.174759	0.270774	NA	0.514977	0.00957038	NA	-0.367805	0.384461	NA	-0.542564	-0.882781	0.299249
79075	DSCC1	DNA replication and sister chromatid cohesion 1 [Source:HGNC Symbol;Acc:HGNC:24453]	.	-2.10892	0.000349928	down-reg.	.	0.0829428	0.834808	NA	0.0157069	0.837279	NA	-0.0361042	0.208587	NA	-0.119047	-0.0518111	0.0329064	0.154514	NA	.	-0.214429	0.0271223	NA	-0.163325	0.0359576	NA	-0.134431	0.793671	NA	0.0799978	0.0288939	0.168769	0.264856	NA	.	-0.216933	0.277372	NA	0.335614	0.0959888	NA	-0.210806	0.88544	NA	0.00612649	-0.54642	0.808751
81035	COLEC12	collectin subfamily member 12 [Source:HGNC Symbol;Acc:HGNC:16016]	.	-2.10085	0.00129255	down-reg.	.	0.352809	0.0187411	NA	0.383426	0.0226452	NA	0.373779	0.0499154	NA	0.0209701	-0.00964714	0.54047	0.671869	NA	.	0.121743	0.396632	NA	-0.252833	0.546633	NA	-0.108771	0.788464	NA	-0.230514	0.144062	0.369424	0.161402	NA	.	-0.0997243	0.0310301	NA	-0.42726	0.00502567	NA	-1.25314	0.0100347	NA	-1.15341	-0.825878	0.0140416
8910	SGCE	sarcoglycan epsilon [Source:HGNC Symbol;Acc:HGNC:10808]	.	-2.10046	0.000401465	down-reg.	.	0.210046	0.0299171	NA	0.171681	0.0896653	NA	0.12725	0.537153	NA	-0.0827953	-0.0444312	0.490476	0.739804	NA	.	-0.208842	0.220546	NA	-0.357124	0.100543	NA	-0.00090342	0.318521	NA	0.207939	0.356221	0.106711	0.06132	NA	.	0.140418	0.568451	NA	0.835413	0.00112314	up-reg.	0.290559	0.441581	NA	0.150141	-0.544854	0.543116
54962	TIPIN	TIMELESS interacting protein [Source:HGNC Symbol;Acc:HGNC:30750]	.	-2.09943	0.000581272	down-reg.	.	-0.0996431	0.32715	NA	-0.151291	0.0405821	NA	-0.243554	0.00152028	NA	-0.14391	-0.0922625	0.0556401	0.548215	NA	.	-0.0170773	0.21789	NA	-0.0712572	0.0893938	NA	0.168578	0.117471	NA	0.185655	0.239835	0.0390216	0.0261894	NA	.	0.0274296	0.473083	NA	0.0764792	0.446271	NA	-0.342608	0.0864715	NA	-0.370037	-0.419087	0.0635725
115572	TENT5B	terminal nucleotidyltransferase 5B [Source:HGNC Symbol;Acc:HGNC:28273]	.	-2.09786	0.000333217	down-reg.	.	-0.0477647	0.196791	NA	0.0688095	0.461095	NA	-0.0975076	0.00495824	NA	-0.0497429	-0.166317	0.967336	0.0433078	NA	.	-0.109036	0.787171	NA	0.00258088	0.41511	NA	0.273702	0.0469929	NA	0.382738	0.271121	0.0174449	0.0466585	NA	.	0.00210593	0.317242	NA	0.440636	0.000494376	NA	0.491677	0.0121072	NA	0.489571	0.0510405	0.0165405
7056	THBD	thrombomodulin [Source:HGNC Symbol;Acc:HGNC:11784]	.	-2.09702	0.000876084	down-reg.	.	-0.0995145	0.285732	NA	0.070904	0.583075	NA	0.00956824	0.866787	NA	0.109083	-0.0613357	0.696679	0.614046	NA	.	-0.135887	0.0591347	NA	-0.187319	0.0474883	NA	-0.0369134	0.593014	NA	0.0989734	0.150406	0.129403	0.0919451	NA	.	0.0192034	0.860278	NA	-0.0425928	0.933751	NA	-0.0454875	0.267859	NA	-0.0646909	-0.00289464	0.350397
5165	PDK3	pyruvate dehydrogenase kinase 3 [Source:HGNC Symbol;Acc:HGNC:8811]	.	-2.09636	0.000116837	down-reg.	.	-0.056847	0.471435	NA	-0.0287388	0.566304	NA	-0.18702	0.326219	NA	-0.130173	-0.158281	0.483505	0.50228	NA	.	0.022791	0.829514	NA	0.0527381	0.119535	NA	0.0596884	0.19485	NA	0.0368974	0.00695032	0.292709	0.961772	NA	.	-0.095717	0.123999	NA	-0.0707252	0.196816	NA	-0.119059	0.314489	NA	-0.0233424	-0.0483342	0.767907
5983	RFC3	replication factor C subunit 3 [Source:HGNC Symbol;Acc:HGNC:9971]	.	-2.08983	0.000559883	down-reg.	.	-0.0377318	0.225416	NA	0.015769	0.506714	NA	-0.0757596	0.251793	NA	-0.0380278	-0.0915286	0.773219	0.434752	NA	.	0.014506	0.63759	NA	0.257048	0.166348	NA	0.329983	0.0392163	NA	0.315477	0.0729355	0.0670667	0.169526	NA	.	-0.0383139	0.717423	NA	0.405444	0.0422617	NA	0.106774	0.205497	NA	0.145087	-0.298671	0.164871
79000	AUNIP	aurora kinase A and ninein interacting protein [Source:HGNC Symbol;Acc:HGNC:28363]	.	-2.08792	0.000305107	down-reg.	.	-0.0599717	0.631272	NA	0.0116552	0.603239	NA	0.232276	0.10661	NA	0.292248	0.220621	0.106507	0.20245	NA	.	0.068405	0.490434	NA	0.471075	0.000636754	NA	0.709485	0.000255523	up-reg.	0.64108	0.23841	0.00123581	0.0096566	up-reg.	.	-0.0629402	0.914039	NA	0.400143	0.00548688	NA	0.700889	0.0002481	up-reg.	0.763829	0.300746	0.000165758
387882	C12orf75	chromosome 12 open reading frame 75 [Source:HGNC Symbol;Acc:HGNC:35164]	.	-2.08376	0.000933589	down-reg.	.	-0.0543763	0.955365	NA	-0.0181896	0.976093	NA	0.0347043	0.157407	NA	0.0890806	0.0528939	0.245689	0.148726	NA	.	-0.572311	0.0785522	NA	-0.265073	0.00739771	NA	0.113186	0.391578	NA	0.685497	0.37826	0.058358	0.0277252	NA	.	0.0772461	0.12052	NA	0.719608	0.000844836	up-reg.	0.25954	0.48737	NA	0.182294	-0.460068	0.664843
114787	GPRIN1	G protein regulated inducer of neurite outgrowth 1 [Source:HGNC Symbol;Acc:HGNC:24835]	.	-2.08251	0.000797421	down-reg.	.	-0.134707	0.220567	NA	-0.136495	0.259325	NA	-0.144253	0.162353	NA	-0.00954624	-0.0077578	0.460196	0.761777	NA	.	0.0321845	0.243221	NA	0.0304933	0.581429	NA	0.292711	0.016239	NA	0.260527	0.262218	0.0279428	0.0438272	NA	.	-0.0863521	0.88161	NA	0.272509	0.142024	NA	0.718208	0.000417086	up-reg.	0.80456	0.4457	0.000553872
653604	HIST2H3D	histone cluster 2 H3 family member d [Source:HGNC Symbol;Acc:HGNC:25311]	.	-2.081	0.000213963	down-reg.	.	-0.0229996	0.820012	NA	-0.104974	0.28092	NA	-0.0666336	0.344388	NA	-0.0436341	0.0383407	0.120605	0.634145	NA	.	-0.0574546	0.482328	NA	0.083751	0.104933	NA	0.441991	0.000784885	NA	0.499446	0.35824	0.00109814	0.00981863	NA	.	-0.055243	0.188727	NA	0.384493	0.0141029	NA	0.657175	0.00287627	up-reg.	0.712418	0.272682	0.00203112
3015	H2AFZ	H2A histone family member Z [Source:HGNC Symbol;Acc:HGNC:4741]	.	-2.0805	0.000135031	down-reg.	.	0.0938238	0.0438486	NA	0.0433926	0.427128	NA	-0.0120549	0.497976	NA	-0.105879	-0.0554475	0.0995742	0.30453	NA	.	-0.145683	0.0773836	NA	-0.112068	0.302544	NA	0.13734	0.0808353	NA	0.283023	0.249408	0.0225604	0.0624961	NA	.	0.00561271	0.90464	NA	0.136578	0.387526	NA	-0.3107	0.263305	NA	-0.316313	-0.447278	0.268759
195828	ZNF367	zinc finger protein 367 [Source:HGNC Symbol;Acc:HGNC:18320]	.	-2.07896	0.000493097	down-reg.	.	-0.0203658	0.715924	NA	0.0984445	0.695557	NA	0.203863	0.0903844	NA	0.224229	0.105418	0.03044	0.0993068	NA	.	-0.104792	0.759473	NA	0.0363646	0.543911	NA	0.161517	0.0743866	NA	0.266309	0.125152	0.11839	0.24606	NA	.	0.0430666	0.922961	NA	0.182677	0.185312	NA	0.183181	0.243373	NA	0.140114	0.000503303	0.221094
5468	PPARG	peroxisome proliferator activated receptor gamma [Source:HGNC Symbol;Acc:HGNC:9236]	.	-2.0783	0.000448426	down-reg.	.	0.149815	0.278659	NA	0.0620251	0.922103	NA	-0.0438059	0.82227	NA	-0.193621	-0.105831	0.360463	0.794961	NA	.	0.039936	0.885466	NA	-0.0517825	0.524389	NA	-0.0267962	0.24704	NA	-0.0667323	0.0249862	0.480744	0.600799	NA	.	-0.0215964	0.83298	NA	-0.0562197	0.778831	NA	-0.18976	0.209307	NA	-0.168164	-0.13354	0.0627899
57664	PLEKHA4	pleckstrin homology domain containing A4 [Source:HGNC Symbol;Acc:HGNC:14339]	.	-2.07514	0.000160919	down-reg.	.	-0.19677	0.0689835	NA	-0.154942	0.0701876	NA	-0.0735515	0.228597	NA	0.123219	0.0813904	0.457056	0.662789	NA	.	-0.0669362	0.96295	NA	-0.510664	0.00492717	NA	-0.389631	0.188853	NA	-0.322694	0.121033	0.161981	0.320283	NA	.	-0.0942455	0.220353	NA	0.831364	0.0166968	up-reg.	1.83365	0.000592319	up-reg.	1.92789	1.00228	0.00053313
347240	KIF24	kinesin family member 24 [Source:HGNC Symbol;Acc:HGNC:19916]	.	-2.07284	0.000187484	down-reg.	.	-0.0682879	0.604374	NA	-0.136432	0.242962	NA	-0.0510696	0.702418	NA	0.0172182	0.0853625	0.518176	0.347935	NA	.	-0.0353291	0.292998	NA	0.0738625	0.923675	NA	0.205351	0.180158	NA	0.240681	0.131489	0.0296113	0.106599	NA	.	0.0216884	0.977503	NA	0.197529	0.0454924	NA	0.317017	0.00864831	NA	0.295329	0.119488	0.0174699
387923	SERP2	stress associated endoplasmic reticulum protein family member 2 [Source:HGNC Symbol;Acc:HGNC:20607]	.	-2.06903	0.00079244	down-reg.	.	0.335131	0.0354883	NA	0.122291	0.935959	NA	0.15045	0.809432	NA	-0.184681	0.0281588	0.0863545	0.850735	NA	.	0.294001	0.0548214	NA	-0.059534	0.431833	NA	-0.039758	0.550731	NA	-0.333759	0.019776	0.000583834	0.644796	NA	.	0.160061	0.0327492	NA	-0.110924	0.103282	NA	0.104336	0.186507	NA	-0.0557249	0.21526	0.915659
55329	MNS1	meiosis specific nuclear structural 1 [Source:HGNC Symbol;Acc:HGNC:29636]	.	-2.06003	0.000443248	down-reg.	.	0.094911	0.643958	NA	-0.0576888	0.285988	NA	-0.165282	0.23974	NA	-0.260193	-0.107593	0.0904454	0.593631	NA	.	-0.0237321	0.508134	NA	-0.0488238	0.673124	NA	0.0255944	0.610642	NA	0.0493264	0.0744181	0.859376	0.333703	NA	.	-0.183928	0.311442	NA	0.00767215	0.813333	NA	-0.859766	0.0323985	NA	-0.675838	-0.867439	0.0532765
154043	CNKSR3	CNKSR family member 3 [Source:HGNC Symbol;Acc:HGNC:23034]	.	-2.05805	0.00023683	down-reg.	.	0.0251011	0.329205	NA	-0.140201	0.150348	NA	0.0675503	0.125004	NA	0.0424493	0.207751	0.549899	0.037077	NA	.	-0.00523346	0.423747	NA	-0.246299	0.0711711	NA	0.144084	0.0239932	NA	0.149318	0.390383	0.0228921	0.0118664	NA	.	0.0407478	0.185901	NA	0.0433832	0.547506	NA	0.249584	0.00642543	NA	0.208836	0.206201	0.00493439
3236	HOXD10	homeobox D10 [Source:HGNC Symbol;Acc:HGNC:5133]	.	-2.05766	0.000862388	down-reg.	.	0.0570566	0.515063	NA	0.223902	0.017467	NA	0.260675	0.00887646	NA	0.203619	0.0367733	0.0605276	0.334103	NA	.	-0.0534316	0.853362	NA	0.244789	0.10981	NA	0.368994	0.0113779	NA	0.422426	0.124205	0.013883	0.498898	NA	.	0.181746	0.0151828	NA	0.391064	0.0164242	NA	0.327561	0.0284836	NA	0.145815	-0.0635022	0.165932
26289	AK5	adenylate kinase 5 [Source:HGNC Symbol;Acc:HGNC:365]	.	-2.05632	0.000131223	down-reg.	.	0.0392169	0.589883	NA	0.00726064	0.923978	NA	-0.130149	0.206287	NA	-0.169366	-0.13741	0.042744	0.0729761	NA	.	-0.0129677	0.626651	NA	-0.025325	0.988444	NA	0.0995892	0.185601	NA	0.112557	0.124914	0.347864	0.0784068	NA	.	0.0225691	0.556129	NA	0.138498	0.0564082	NA	0.298061	0.105421	NA	0.275492	0.159563	0.129365
773	CACNA1A	calcium voltage-gated channel subunit alpha1 A [Source:HGNC Symbol;Acc:HGNC:1388]	.	-2.05335	0.000391647	down-reg.	.	0.0221865	0.63688	NA	-0.0545069	0.477384	NA	-0.0080397	0.657697	NA	-0.0302262	0.0464672	0.804247	0.893445	NA	.	0.0680495	0.872398	NA	0.00138057	0.772795	NA	0.117029	0.768992	NA	0.0489797	0.115649	0.836619	0.525194	NA	.	-0.106797	0.840624	NA	0.0333978	0.270767	NA	0.242652	0.0216544	NA	0.349449	0.209254	0.000752265
57709	SLC7A14	solute carrier family 7 member 14 [Source:HGNC Symbol;Acc:HGNC:29326]	.	-2.05158	0.000531924	down-reg.	.	-0.0587585	0.276828	NA	-0.21634	0.00408861	NA	-0.342795	0.0342086	NA	-0.284036	-0.126455	0.302693	0.855045	NA	.	0.16738	0.0455291	NA	0.332133	0.0247989	NA	0.332542	0.0291247	NA	0.165162	0.000408758	0.306162	0.80895	NA	.	0.0625971	0.126393	NA	0.0817297	0.061605	NA	0.436377	0.00377409	NA	0.37378	0.354647	0.00685168
4088	SMAD3	SMAD family member 3 [Source:HGNC Symbol;Acc:HGNC:6769]	.	-2.04205	0.000297546	down-reg.	.	-0.0544456	0.838615	NA	-0.0172053	0.92783	NA	0.0209193	0.646953	NA	0.0753649	0.0381246	0.622345	0.744782	NA	.	-0.000255641	0.849918	NA	0.106029	0.419363	NA	0.0137397	0.593356	NA	0.0139953	-0.0922889	0.515113	0.526868	NA	.	-0.032512	0.354027	NA	0.13071	0.0632722	NA	0.552541	0.00323018	NA	0.585053	0.421831	0.00199714
6241	RRM2	ribonucleotide reductase regulatory subunit M2 [Source:HGNC Symbol;Acc:HGNC:10452]	.	-2.0418	0.000335387	down-reg.	.	-0.0293784	0.893664	NA	-0.0319972	0.75647	NA	0.0967501	0.15182	NA	0.126129	0.128747	0.0886186	0.0489368	NA	.	0.191374	0.237518	NA	0.541367	0.0011559	NA	0.861996	0.000623792	up-reg.	0.670622	0.320629	0.00639149	0.0168592	up-reg.	.	-0.0423517	0.734991	NA	0.234838	0.109694	NA	0.451046	0.0120795	NA	0.493398	0.216207	0.00120404
4212	MEIS2	Meis homeobox 2 [Source:HGNC Symbol;Acc:HGNC:7001]	.	-2.0401	0.000242869	down-reg.	.	0.0210771	0.590896	NA	-0.113514	0.583401	NA	-0.179865	0.083944	NA	-0.200942	-0.0663515	0.00628807	0.0309343	NA	.	-0.00988534	0.578992	NA	-0.100867	0.82975	NA	0.20163	0.0195179	NA	0.211515	0.302497	0.326257	0.0767959	NA	.	0.0391023	0.487595	NA	0.0321158	0.332721	NA	-0.116983	0.639748	NA	-0.156085	-0.149099	0.421564
79866	BORA	bora, aurora kinase A activator [Source:HGNC Symbol;Acc:HGNC:24724]	.	-2.0373	0.000190499	down-reg.	.	-0.0656534	0.902262	NA	-0.118979	0.443821	NA	-0.096019	0.923882	NA	-0.0303656	0.0229598	0.986861	0.459993	NA	.	-0.206249	0.0962651	NA	0.0532562	0.496277	NA	0.37117	0.134154	NA	0.577419	0.317914	0.0306543	0.168547	NA	.	-0.0140181	0.356859	NA	0.241876	0.0535235	NA	0.353225	0.619671	NA	0.367243	0.111349	0.83743
1434	CSE1L	chromosome segregation 1 like [Source:HGNC Symbol;Acc:HGNC:2431]	.	-2.02901	0.000401444	down-reg.	.	0.0968998	0.343624	NA	-0.0433013	0.242038	NA	-0.327566	0.0680945	NA	-0.424466	-0.284264	0.0252316	0.157804	NA	.	-0.112159	0.080001	NA	-0.306876	0.0290692	NA	-0.0127933	0.251463	NA	0.0993654	0.294082	0.667955	0.117811	NA	.	-0.0119348	0.495099	NA	0.093865	0.903226	NA	-0.790816	0.0549788	NA	-0.778881	-0.884681	0.0871419
23310	NCAPD3	non-SMC condensin II complex subunit D3 [Source:HGNC Symbol;Acc:HGNC:28952]	.	-2.02865	0.000361287	down-reg.	.	-0.102133	0.650084	NA	-0.117486	0.369761	NA	-0.0523499	0.913712	NA	0.0497829	0.0651364	0.566286	0.0126562	NA	.	-0.0287262	0.49746	NA	0.097698	0.072352	NA	0.47732	0.00260961	NA	0.506046	0.379622	0.00353159	0.00896116	NA	.	0.052673	0.754528	NA	0.20096	0.13619	NA	0.197399	0.0190833	NA	0.144726	-0.0035611	0.00822388
89797	NAV2	neuron navigator 2 [Source:HGNC Symbol;Acc:HGNC:15997]	.	-2.02569	0.000781009	down-reg.	.	0.0373766	0.79747	NA	0.234663	0.194378	NA	-0.00587455	0.51072	NA	-0.0432512	-0.240538	0.174182	0.0659151	NA	.	0.341483	0.475062	NA	0.344268	0.00868736	NA	0.573845	0.0948012	NA	0.232363	0.229577	0.35407	0.600748	NA	.	0.0728536	0.0572735	NA	0.0303619	0.133302	NA	0.117985	0.390657	NA	0.0451313	0.087623	0.856828
3690	ITGB3	integrin subunit beta 3 [Source:HGNC Symbol;Acc:HGNC:6156]	.	-2.0253	0.000297554	down-reg.	.	-0.331348	0.00873035	NA	-0.0126835	0.360482	NA	0.0166944	0.714304	NA	0.348042	0.0293779	0.0295407	0.520182	NA	.	-0.38181	0.0301664	NA	-0.0178547	0.764694	NA	0.366757	0.0175119	NA	0.748568	0.384612	0.000243597	0.0022579	NA	.	-0.359614	0.179319	NA	0.899344	0.000279774	up-reg.	1.20009	0.000432062	up-reg.	1.55971	0.300749	0.00142241
55166	CENPQ	centromere protein Q [Source:HGNC Symbol;Acc:HGNC:21347]	.	-2.02234	0.000588669	down-reg.	.	0.0615453	0.141885	NA	-0.00588527	0.967829	NA	-0.21019	0.285704	NA	-0.271736	-0.204305	0.119918	0.284598	NA	.	-0.155992	0.425446	NA	-0.507545	0.0159907	NA	-0.127479	0.873285	NA	0.0285128	0.380066	0.492323	0.0160091	NA	.	0.00599008	0.592791	NA	0.208717	0.528905	NA	-0.617756	0.140579	NA	-0.623746	-0.826472	0.190897
142	PARP1	poly(ADP-ribose) polymerase 1 [Source:HGNC Symbol;Acc:HGNC:270]	.	-2.02076	0.000511278	down-reg.	.	-0.0658024	0.838426	NA	-0.165953	0.184891	NA	-0.00264565	0.75417	NA	0.0631567	0.163307	0.413756	0.0494061	NA	.	0.235751	0.00722245	NA	0.297223	0.00444104	NA	0.62084	0.00173728	up-reg.	0.38509	0.323618	0.0172641	0.01535	up-reg.	.	0.222532	0.0202502	NA	0.361817	0.00597959	NA	0.779292	0.00385492	up-reg.	0.556759	0.417475	0.00871126
80119	PIF1	PIF1 5'-to-3' DNA helicase [Source:HGNC Symbol;Acc:HGNC:26220]	.	-2.02025	0.000401517	down-reg.	.	-0.0926032	0.137151	NA	-0.0606917	0.0963972	NA	0.0302702	0.861582	NA	0.122873	0.0909619	0.365256	0.416791	NA	.	0.0870842	0.467102	NA	0.295857	0.119546	NA	0.510107	0.00269828	NA	0.423022	0.21425	0.00141378	0.0567852	NA	.	0.0586664	0.657259	NA	0.507203	0.00667858	NA	0.977863	0.00079717	up-reg.	0.919197	0.470661	0.000235286
79733	E2F8	E2F transcription factor 8 [Source:HGNC Symbol;Acc:HGNC:24727]	.	-2.01944	0.000274766	down-reg.	.	-0.0182111	0.245885	NA	0.0468263	0.846555	NA	-0.042761	0.513298	NA	-0.0245499	-0.0895873	0.518973	0.253659	NA	.	-0.0220521	0.997648	NA	0.0688414	0.787314	NA	0.190677	0.0191941	NA	0.212729	0.121835	0.0319148	0.0629067	NA	.	0.00811317	0.791676	NA	0.13495	0.0789412	NA	0.140629	0.102263	NA	0.132516	0.00567864	0.0817256
55612	FERMT1	fermitin family member 1 [Source:HGNC Symbol;Acc:HGNC:15889]	.	-2.01881	0.000308083	down-reg.	.	0.0794615	0.725878	NA	-0.149807	0.225492	NA	0.0681936	0.391948	NA	-0.0112679	0.218001	0.958547	0.106777	NA	.	-0.0415433	0.494264	NA	0.10018	0.401945	NA	0.58114	0.00718502	NA	0.622683	0.48096	0.000831401	0.00467086	NA	.	-0.0419038	0.156209	NA	0.638982	0.000329945	up-reg.	0.922389	0.00551468	up-reg.	0.964292	0.283407	0.00431839
2009	EML1	EMAP like 1 [Source:HGNC Symbol;Acc:HGNC:3330]	.	-2.0142	0.000680947	down-reg.	.	-0.270783	0.00585217	NA	-0.177419	0.0293687	NA	-0.425292	0.000131215	NA	-0.154509	-0.247872	0.108904	0.0652733	NA	.	-0.178546	0.254451	NA	-0.18694	0.0918892	NA	-0.161797	0.0930279	NA	0.0167494	0.0251428	0.948834	0.978276	NA	.	-0.0128906	0.673393	NA	0.0815122	0.36163	NA	0.276262	0.22982	NA	0.289153	0.19475	0.135919
55816	DOK5	docking protein 5 [Source:HGNC Symbol;Acc:HGNC:16173]	.	-2.01272	0.000329413	down-reg.	.	-0.235542	0.0316875	NA	-0.383844	0.0540355	NA	-0.0855025	0.154383	NA	0.15004	0.298342	0.536218	0.35646	NA	.	0.164932	0.329545	NA	0.284906	0.197948	NA	0.159647	0.150836	NA	-0.0052849	-0.125259	0.425891	0.846998	NA	.	0.0682227	0.946219	NA	-0.0272943	0.685816	NA	-0.167213	0.673494	NA	-0.235436	-0.139919	0.653496
2091	FBL	fibrillarin [Source:HGNC Symbol;Acc:HGNC:3599]	.	-2.01236	0.000240593	down-reg.	.	-0.057406	0.358588	NA	-0.00647102	0.594253	NA	0.171902	0.0921858	NA	0.229308	0.178373	0.0419942	0.109425	NA	.	0.0211774	0.913107	NA	0.242549	0.0388513	NA	0.378647	0.00160796	NA	0.35747	0.136098	0.000460828	0.0248378	NA	.	0.117815	0.202205	NA	0.585625	0.00135472	up-reg.	1.04372	0.00019764	up-reg.	0.92591	0.4581	0.000223964
144983	HNRNPA1L2	heterogeneous nuclear ribonucleoprotein A1-like 2 [Source:HGNC Symbol;Acc:HGNC:27067]	.	-2.00979	0.000139663	down-reg.	.	-0.0357264	0.879202	NA	-0.0690166	0.502238	NA	0.00834082	0.543895	NA	0.0440672	0.0773574	0.300581	0.102143	NA	.	-0.00107169	0.923294	NA	0.116537	0.000495501	NA	0.342904	0.0063097	NA	0.343976	0.226367	0.0140531	0.030085	NA	.	-0.0101962	0.99357	NA	0.315953	0.00410949	NA	0.478307	0.00107744	NA	0.488503	0.162354	0.00241107
84532	ACSS1	acyl-CoA synthetase short chain family member 1 [Source:HGNC Symbol;Acc:HGNC:16091]	.	-2.00821	0.000443244	down-reg.	.	0.10369	0.649177	NA	-0.0622961	0.676517	NA	-0.0293424	0.591203	NA	-0.133032	0.0329538	0.292365	0.896273	NA	.	0.0900079	0.857335	NA	-0.0742513	0.482927	NA	0.218223	0.125112	NA	0.128216	0.292475	0.0130653	0.0151984	NA	.	0.135728	0.0305167	NA	0.663454	0.00258951	up-reg.	1.07925	0.00193389	up-reg.	0.943519	0.415792	0.00319144
1734	DIO2	iodothyronine deiodinase 2 [Source:HGNC Symbol;Acc:HGNC:2884]	.	-2.00748	0.000220088	down-reg.	.	0.210775	0.000599187	NA	0.311974	0.00701039	NA	0.287433	0.00321883	NA	0.0766576	-0.0245412	0.0672713	0.739335	NA	.	0.00771106	0.947575	NA	0.139945	0.133522	NA	0.253801	0.035239	NA	0.24609	0.113855	0.0844047	0.214733	NA	.	0.0764979	0.472699	NA	0.203234	0.228883	NA	-0.521238	0.134912	NA	-0.597736	-0.724472	0.089374
168667	BMPER	BMP binding endothelial regulator [Source:HGNC Symbol;Acc:HGNC:24154]	.	-2.00692	0.000619794	down-reg.	.	-0.308261	0.0691494	NA	0.0854596	0.509355	NA	-0.0956798	0.0275999	NA	0.212581	-0.181139	0.296767	0.0866302	NA	.	-0.0627886	0.119424	NA	-0.122466	0.446271	NA	0.0957103	0.197943	NA	0.158499	0.218177	0.0442769	0.141337	NA	.	-0.242476	0.00827179	NA	0.0567514	0.45392	NA	0.147854	0.27746	NA	0.39033	0.0911022	0.014159
6839	SUV39H1	suppressor of variegation 3-9 homolog 1 [Source:HGNC Symbol;Acc:HGNC:11479]	.	-2.00585	0.00033396	down-reg.	.	0.193663	0.10448	NA	-0.0346587	0.94586	NA	0.23519	0.264103	NA	0.0415273	0.269849	0.970571	0.331673	NA	.	0.0965745	0.0448613	NA	0.00339154	0.375357	NA	0.259065	0.0321178	NA	0.162491	0.255674	0.0712907	0.251797	NA	.	0.0292017	0.476939	NA	0.322679	0.0114819	NA	0.735576	0.000744826	up-reg.	0.706374	0.412897	0.000819594
219844	HYLS1	HYLS1, centriolar and ciliogenesis associated [Source:HGNC Symbol;Acc:HGNC:26558]	.	-2.00134	0.000455513	down-reg.	.	-0.0148534	0.676411	NA	-0.0554447	0.272189	NA	0.00383863	0.702895	NA	0.018692	0.0592833	0.996053	0.343205	NA	.	-0.179734	0.116339	NA	-0.180873	0.0226767	NA	0.201971	0.316178	NA	0.381704	0.382844	0.0933181	0.0797849	NA	.	0.159505	0.474912	NA	0.367303	0.0331682	NA	0.266445	0.0862684	NA	0.106939	-0.100859	0.18503
3187	HNRNPH1	heterogeneous nuclear ribonucleoprotein H1 [Source:HGNC Symbol;Acc:HGNC:5041]	.	-2.00104	0.000859384	down-reg.	.	-0.0438604	0.344334	NA	-0.00582596	0.957781	NA	-0.0350996	0.945891	NA	0.00876079	-0.0292737	0.439906	0.987024	NA	.	-0.462274	0.00701201	NA	-0.491206	0.00990874	NA	-0.254694	0.0136835	NA	0.20758	0.236512	0.0407617	0.0537403	NA	.	0.0333027	0.788025	NA	0.377311	0.155454	NA	-0.014536	0.639084	NA	-0.0478386	-0.391847	0.713511
3835	KIF22	kinesin family member 22 [Source:HGNC Symbol;Acc:HGNC:6391]	.	-1.99931	6.60398e-05	down-reg.	.	0.0735132	0.835478	NA	0.102282	0.380921	NA	0.289293	0.0168722	NA	0.21578	0.187011	0.00944026	0.0374002	NA	.	0.0535807	0.270317	NA	0.313413	0.0119871	NA	0.684851	5.84896e-05	up-reg.	0.63127	0.371437	0.000254233	0.0313478	up-reg.	.	0.0529571	0.150152	NA	0.388912	0.00184415	NA	0.804484	0.00168299	up-reg.	0.751527	0.415572	0.00265595
5902	RANBP1	RAN binding protein 1 [Source:HGNC Symbol;Acc:HGNC:9847]	.	-1.99824	0.000354459	down-reg.	.	-0.0226698	0.970738	NA	-0.166342	0.0453855	NA	-0.00653826	0.505991	NA	0.0161315	0.159804	0.501379	0.0131185	NA	.	-0.0054164	0.527227	NA	0.0482897	0.0646216	NA	0.208437	0.00038062	NA	0.213854	0.160148	0.00146598	0.000358635	NA	.	0.0702811	0.185803	NA	0.371561	0.00326962	NA	0.507272	0.0110201	NA	0.43699	0.13571	0.0139253
7398	USP1	ubiquitin specific peptidase 1 [Source:HGNC Symbol;Acc:HGNC:12607]	.	-1.99638	0.000398501	down-reg.	.	0.201255	0.00242384	NA	-0.104998	0.342606	NA	-0.278215	0.0474136	NA	-0.47947	-0.173217	0.00889585	0.151504	NA	.	-0.114936	0.134199	NA	-0.389716	0.0306302	NA	-0.0182825	0.660535	NA	0.096654	0.371434	0.144147	0.0329587	NA	.	-0.105384	0.312691	NA	0.076614	0.264896	NA	-0.746555	0.132668	NA	-0.641171	-0.823168	0.1909
481	ATP1B1	ATPase Na+/K+ transporting subunit beta 1 [Source:HGNC Symbol;Acc:HGNC:804]	.	-1.99335	0.000169264	down-reg.	.	0.0214539	0.772378	NA	0.115516	0.29355	NA	0.12768	0.00902042	NA	0.106227	0.012164	0.0116281	0.823317	NA	.	-0.349101	0.0241664	NA	-0.250582	0.0172885	NA	0.0953984	0.0733374	NA	0.444499	0.345981	0.00718673	0.00480442	NA	.	-0.0906818	0.573992	NA	0.361695	0.00492132	NA	0.452527	0.198838	NA	0.543209	0.0908326	0.164786
55775	TDP1	tyrosyl-DNA phosphodiesterase 1 [Source:HGNC Symbol;Acc:HGNC:18884]	.	-1.98923	0.000586968	down-reg.	.	-0.164245	0.200594	NA	-0.335485	0.053502	NA	-0.195326	0.223548	NA	-0.0310808	0.140159	0.945121	0.134829	NA	.	-0.122297	0.271363	NA	-0.0328317	0.762199	NA	0.344291	0.0243178	NA	0.466588	0.377122	0.00758157	0.0123774	NA	.	-0.0109169	0.573694	NA	0.18819	0.128892	NA	0.396697	0.00437459	NA	0.407614	0.208507	0.00263562
201799	TMEM154	transmembrane protein 154 [Source:HGNC Symbol;Acc:HGNC:26489]	.	-1.98759	0.000710529	down-reg.	.	-0.0967917	0.31801	NA	-0.118792	0.0926992	NA	-0.0875157	0.363657	NA	0.00927593	0.0312761	0.908005	0.431879	NA	.	-0.0239735	0.432276	NA	0.0168994	0.431769	NA	0.121434	0.874885	NA	0.145407	0.104534	0.443622	0.424335	NA	.	0.0214533	0.706828	NA	0.248759	0.156919	NA	-0.172983	0.479823	NA	-0.194436	-0.421742	0.449515
10635	RAD51AP1	RAD51 associated protein 1 [Source:HGNC Symbol;Acc:HGNC:16956]	.	-1.98537	0.000190378	down-reg.	.	0.0456774	0.502721	NA	-0.0296303	0.734078	NA	-0.183719	0.200733	NA	-0.229397	-0.154089	0.0292097	0.295067	NA	.	0.0432862	0.816084	NA	0.170344	0.0248999	NA	0.446829	0.0156382	NA	0.403543	0.276485	0.0201554	0.073895	NA	.	0.0377394	0.793235	NA	0.192858	0.569521	NA	0.301611	0.101827	NA	0.263871	0.108753	0.0264138
25801	GCA	grancalcin [Source:HGNC Symbol;Acc:HGNC:15990]	.	-1.98536	0.00051138	down-reg.	.	0.178686	0.174596	NA	0.126244	0.0987814	NA	0.0562864	0.408463	NA	-0.122399	-0.0699575	0.303327	0.127548	NA	.	0.133886	0.489404	NA	-0.0689509	0.487256	NA	0.0635054	0.733033	NA	-0.0703811	0.132456	0.607971	0.218379	NA	.	-0.0987612	0.0948358	NA	0.310233	0.0503509	NA	0.124956	0.495352	NA	0.223717	-0.185277	0.306249
54596	L1TD1	LINE1 type transposase domain containing 1 [Source:HGNC Symbol;Acc:HGNC:25595]	.	-1.9852	0.000307372	down-reg.	.	-0.0409984	0.806735	NA	0.0531684	0.190352	NA	-0.0939445	0.470767	NA	-0.0529461	-0.147113	0.739874	0.00906128	NA	.	0.0149584	0.567566	NA	0.158285	0.355204	NA	0.160519	0.330175	NA	0.145561	0.00223376	0.202748	0.972916	NA	.	0.00935129	0.920447	NA	0.177653	0.0169632	NA	0.21461	0.0852288	NA	0.205258	0.0369566	0.172066
54821	ERCC6L	ERCC excision repair 6 like, spindle assembly checkpoint helicase [Source:HGNC Symbol;Acc:HGNC:20794]	.	-1.97981	0.000390874	down-reg.	.	0.0765544	0.0862191	NA	0.0247121	0.206612	NA	0.0722824	0.264583	NA	-0.00427201	0.0475702	0.762	0.815881	NA	.	-0.00797061	0.28266	NA	0.115885	0.140371	NA	0.269735	0.0330647	NA	0.277705	0.15385	0.0712419	0.150704	NA	.	-0.025735	0.872536	NA	0.0368196	0.229448	NA	0.121745	0.202726	NA	0.14748	0.0849259	0.152699
9935	MAFB	MAF bZIP transcription factor B [Source:HGNC Symbol;Acc:HGNC:6408]	.	-1.97761	0.000333936	down-reg.	.	-0.102041	0.1714	NA	0.127399	0.90706	NA	-0.0889375	0.203863	NA	0.0131039	-0.216337	0.821273	0.429246	NA	.	-0.386359	0.0287882	NA	-0.0973635	0.470865	NA	-0.384145	0.065622	NA	0.00221435	-0.286781	0.811586	0.129119	NA	.	-0.253714	0.895583	NA	-0.188168	0.301516	NA	-0.18915	0.102201	NA	0.064564	-0.000982378	0.622788
5050	PAFAH1B3	platelet activating factor acetylhydrolase 1b catalytic subunit 3 [Source:HGNC Symbol;Acc:HGNC:8576]	.	-1.97759	0.000385598	down-reg.	.	-0.0545907	0.925681	NA	-0.108846	0.318037	NA	0.203874	0.014104	NA	0.258464	0.312719	0.0011552	0.000217505	NA	.	0.0549431	0.842494	NA	0.361998	0.144763	NA	0.454019	0.00178742	NA	0.399076	0.092021	0.000508512	0.473124	NA	.	0.0162254	0.912513	NA	0.553532	0.0255657	NA	1.68918	0.00692072	up-reg.	1.67296	1.13565	0.00569105
27338	UBE2S	ubiquitin conjugating enzyme E2 S [Source:HGNC Symbol;Acc:HGNC:17895]	.	-1.97659	0.000733329	down-reg.	.	-0.010292	0.477371	NA	0.0647428	0.19251	NA	0.24882	0.00236927	NA	0.259112	0.184077	0.00341898	0.0438539	NA	.	-0.309064	0.331804	NA	-0.102495	0.900624	NA	0.166397	0.0342142	NA	0.475462	0.268892	0.0667658	0.125287	NA	.	0.0985569	0.357433	NA	0.339154	0.0161816	NA	0.722664	0.011411	up-reg.	0.624107	0.383511	0.0180134
84002	B3GNT5	UDP-GlcNAc:betaGal beta-1,3-N-acetylglucosaminyltransferase 5 [Source:HGNC Symbol;Acc:HGNC:15684]	.	-1.97448	0.000757727	down-reg.	.	-0.139757	0.0932668	NA	-0.113804	0.370563	NA	-0.28902	0.0146109	NA	-0.149262	-0.175216	0.0211055	0.00970976	NA	.	-0.0251532	0.637043	NA	0.0546232	0.850098	NA	0.00131531	0.668717	NA	0.0264685	-0.0533079	0.995397	0.324799	NA	.	-0.225891	0.0270287	NA	-0.290295	0.0914892	NA	-0.509682	0.0456264	NA	-0.283791	-0.219387	0.19179
8458	TTF2	transcription termination factor 2 [Source:HGNC Symbol;Acc:HGNC:12398]	.	-1.97144	0.000246669	down-reg.	.	0.00388134	0.90376	NA	-0.14024	0.368764	NA	-0.0796691	0.964205	NA	-0.0835505	0.0605708	0.842381	0.20882	NA	.	0.0840119	0.579497	NA	0.00531425	0.741627	NA	0.443453	0.000631791	NA	0.359441	0.438139	0.0101132	0.00752252	NA	.	-0.106913	0.162024	NA	0.0156068	0.755838	NA	-0.228447	0.330155	NA	-0.121534	-0.244053	0.466844
5393	EXOSC9	exosome component 9 [Source:HGNC Symbol;Acc:HGNC:9137]	.	-1.96683	0.000259595	down-reg.	.	-0.0569776	0.908469	NA	-0.174104	0.253042	NA	-0.274086	0.0834378	NA	-0.217108	-0.0999821	0.0502448	0.428795	NA	.	-0.0534729	0.666745	NA	0.0177003	0.815788	NA	0.0969997	0.467533	NA	0.150473	0.0792994	0.223133	0.357264	NA	.	-0.119464	0.187307	NA	0.00273506	0.956221	NA	-1.00086	0.0831337	NA	-0.881393	-1.00359	0.150715
5424	POLD1	DNA polymerase delta 1, catalytic subunit [Source:HGNC Symbol;Acc:HGNC:9175]	.	-1.96644	0.0004099	down-reg.	.	-0.039348	0.240436	NA	0.10433	0.0520616	NA	0.177311	0.204302	NA	0.216659	0.0729808	0.0970981	0.891044	NA	.	-0.103733	0.660988	NA	0.0688853	0.384698	NA	0.329743	0.00428771	NA	0.433476	0.260858	0.0154587	0.208969	NA	.	0.140383	0.196191	NA	0.564177	0.00211254	NA	1.37471	0.00632114	up-reg.	1.23432	0.810528	0.00793615
55893	ZNF395	zinc finger protein 395 [Source:HGNC Symbol;Acc:HGNC:18737]	.	-1.95628	0.000578994	down-reg.	.	0.281133	0.00630532	NA	0.0901881	0.0864674	NA	0.407786	0.00371634	NA	0.126653	0.317598	0.0634436	0.0126712	NA	.	0.296031	0.00247835	NA	0.106721	0.132554	NA	0.447277	0.000958559	NA	0.151246	0.340556	0.0304361	0.00351348	NA	.	0.263443	0.0215839	NA	0.51451	0.003177	NA	1.06636	0.000187563	up-reg.	0.802914	0.551848	0.000261148
7443	VRK1	VRK serine/threonine kinase 1 [Source:HGNC Symbol;Acc:HGNC:12718]	.	-1.9555	0.000261687	down-reg.	.	0.188925	0.01823	NA	-0.00242071	0.738915	NA	-0.170988	0.30931	NA	-0.359913	-0.168567	0.0556098	0.507898	NA	.	0.0356698	0.973159	NA	-0.0418871	0.251049	NA	0.53036	0.00567685	NA	0.49469	0.572247	0.00763857	0.0041326	NA	.	0.0576737	0.71515	NA	0.127276	0.0994418	NA	-0.197224	0.297112	NA	-0.254898	-0.3245	0.277715
80115	BAIAP2L2	BAI1 associated protein 2 like 2 [Source:HGNC Symbol;Acc:HGNC:26203]	.	-1.95258	0.0010016	down-reg.	.	-0.277184	0.00152069	NA	-0.286702	0.0171879	NA	-0.106373	0.259635	NA	0.170811	0.180329	0.149165	0.171263	NA	.	0.0426704	0.755836	NA	0.473165	0.0649501	NA	0.520862	0.0376081	NA	0.478191	0.0476964	0.00538058	0.164994	NA	.	-0.101394	0.553668	NA	0.135874	0.122602	NA	0.554348	0.0396809	NA	0.655742	0.418474	0.0270522
219855	SLC37A2	solute carrier family 37 member 2 [Source:HGNC Symbol;Acc:HGNC:20644]	.	-1.95172	0.000286582	down-reg.	.	-0.136108	0.374598	NA	0.0171426	0.991839	NA	0.038071	0.791772	NA	0.174179	0.0209284	0.313967	0.75155	NA	.	0.0432539	0.331055	NA	0.0931778	0.24044	NA	0.280956	0.000411101	NA	0.237702	0.187778	0.0160771	0.286922	NA	.	-0.0381895	0.264374	NA	0.13074	0.417371	NA	0.293514	0.0935007	NA	0.331703	0.162774	0.0400122
3838	KPNA2	karyopherin subunit alpha 2 [Source:HGNC Symbol;Acc:HGNC:6395]	.	-1.95077	8.04462e-05	down-reg.	.	-0.0812402	0.0627235	NA	-0.204906	0.0111678	NA	-0.232517	0.00151078	NA	-0.151277	-0.0276108	0.00510831	0.478473	NA	.	-0.0611055	0.161537	NA	-0.0050963	0.697118	NA	0.426993	0.00172921	NA	0.488099	0.43209	0.00257292	0.013001	NA	.	-0.0826123	0.140792	NA	0.169467	0.339656	NA	0.140808	0.0729168	NA	0.22342	-0.0286595	0.0326305
121268	RHEBL1	RHEB like 1 [Source:HGNC Symbol;Acc:HGNC:21166]	.	-1.94916	0.000516729	down-reg.	.	-0.311159	0.19381	NA	0.0125637	0.510729	NA	0.127787	0.3063	NA	0.438946	0.115224	0.111964	0.540414	NA	.	-0.0982563	0.883414	NA	0.141818	0.281194	NA	0.503287	0.000802947	NA	0.601544	0.361469	0.0141621	0.0151377	NA	.	-0.228297	0.227253	NA	0.65836	0.0119315	up-reg.	0.97076	0.000862588	up-reg.	1.19906	0.3124	0.0017216
9021	SOCS3	suppressor of cytokine signaling 3 [Source:HGNC Symbol;Acc:HGNC:19391]	.	-1.94454	0.000690803	down-reg.	.	0.307164	0.0109255	NA	0.324076	0.00885802	NA	0.456818	0.00168357	NA	0.149654	0.132742	0.00619185	0.0400719	NA	.	0.185147	0.104739	NA	0.176521	0.079972	NA	0.0173231	0.971697	NA	-0.167823	-0.159198	0.0585834	0.0501231	NA	.	-0.0935568	0.962159	NA	0.122106	0.485989	NA	0.708237	0.00674209	up-reg.	0.801794	0.586131	0.0079598
10105	PPIF	peptidylprolyl isomerase F [Source:HGNC Symbol;Acc:HGNC:9259]	.	-1.94187	0.000641423	down-reg.	.	-0.158025	0.0129329	NA	-0.238815	0.00382937	NA	-0.132776	0.105786	NA	0.0252491	0.106039	0.893607	0.487611	NA	.	-0.101221	0.0753926	NA	0.0745383	0.134163	NA	0.225414	0.0155027	NA	0.326635	0.150876	0.00199461	0.0393086	NA	.	0.0259448	0.0834675	NA	0.354903	0.00883503	NA	0.57285	0.00120278	NA	0.546905	0.217946	0.00135476
115273	RAB42	RAB42, member RAS oncogene family [Source:HGNC Symbol;Acc:HGNC:28702]	.	-1.93987	0.000462856	down-reg.	.	0.0539525	0.979791	NA	-0.171961	0.107256	NA	0.0896064	0.172991	NA	0.0356538	0.261567	0.357499	0.0185151	NA	.	-0.157869	0.110591	NA	-0.283779	0.00224836	NA	-0.12199	0.0310902	NA	0.0358783	0.161789	0.7449	0.0354939	NA	.	-0.0421513	0.876144	NA	0.0551445	0.140599	NA	0.331905	0.0326546	NA	0.374056	0.276761	0.0429802
81611	ANP32E	acidic nuclear phosphoprotein 32 family member E [Source:HGNC Symbol;Acc:HGNC:16673]	.	-1.9333	0.000266431	down-reg.	.	0.107221	0.0722454	NA	-0.158165	0.0539107	NA	-0.161485	0.222997	NA	-0.268707	-0.00332029	0.0226668	0.822679	NA	.	0.0412903	0.130533	NA	-0.0159508	0.744716	NA	0.241813	1.03175e-05	NA	0.200523	0.257764	0.00148995	0.0478679	NA	.	0.0493539	0.859757	NA	-0.00494065	0.804528	NA	-0.755094	0.0603887	NA	-0.804447	-0.750153	0.0601822
26153	KIF26A	kinesin family member 26A [Source:HGNC Symbol;Acc:HGNC:20226]	.	-1.93142	0.00039083	down-reg.	.	0.278699	0.382583	NA	0.128622	0.762412	NA	0.707744	0.0819188	NA	0.429044	0.579121	0.138305	0.0689514	NA	.	0.0755602	0.66083	NA	0.251914	0.125424	NA	0.17811	0.385542	NA	0.10255	-0.0738035	0.590936	0.716578	NA	.	0.0479461	0.87571	NA	-0.0663663	0.434432	NA	0.152384	0.314685	NA	0.104438	0.218751	0.301966
4900	NRGN	neurogranin [Source:HGNC Symbol;Acc:HGNC:8000]	.	-1.92895	0.000212462	down-reg.	.	0.00327289	0.644312	NA	0.0355415	0.991715	NA	-0.049961	0.993502	NA	-0.0532339	-0.0855025	0.704101	0.997428	NA	.	0.0373889	0.773179	NA	-0.0699027	0.821598	NA	0.177039	0.0529788	NA	0.13965	0.246941	0.125323	0.0489888	NA	.	-0.173484	0.14661	NA	0.0800374	0.34289	NA	0.537333	0.00985964	NA	0.710817	0.457296	0.00125538
2176	FANCC	FA complementation group C [Source:HGNC Symbol;Acc:HGNC:3584]	.	-1.92772	0.000562265	down-reg.	.	0.132928	0.0347184	NA	0.121098	0.476662	NA	0.274065	0.00605846	NA	0.141137	0.152967	0.101436	0.0503802	NA	.	0.219805	0.0600168	NA	-0.083855	0.386782	NA	0.275091	0.00681584	NA	0.0552865	0.358946	0.249069	0.0156549	NA	.	0.136047	0.109	NA	0.101435	0.189421	NA	0.568456	0.000381081	NA	0.432409	0.467021	0.000495329
11213	IRAK3	interleukin 1 receptor associated kinase 3 [Source:HGNC Symbol;Acc:HGNC:17020]	.	-1.92718	0.000155569	down-reg.	.	0.0356393	0.688895	NA	0.0150594	0.600658	NA	0.101481	0.337956	NA	0.0658415	0.0864214	0.382935	0.239652	NA	.	0.013767	0.50039	NA	-0.0249891	0.806749	NA	-0.126988	0.0307113	NA	-0.140755	-0.101999	0.135045	0.219495	NA	.	0.145697	0.427546	NA	0.18273	0.701399	NA	0.230089	0.631167	NA	0.0843922	0.0473588	0.962007
1903	S1PR3	sphingosine-1-phosphate receptor 3 [Source:HGNC Symbol;Acc:HGNC:3167]	.	-1.92689	0.000108505	down-reg.	.	-0.312634	0.0169578	NA	-0.00511611	0.716492	NA	-0.350907	0.0149605	NA	-0.0382728	-0.345791	0.874842	0.0117568	NA	.	-0.23442	0.0092529	NA	-0.113302	0.432758	NA	-0.029242	0.92439	NA	0.205178	0.0840601	0.00189322	0.429817	NA	.	-0.126462	0.0252089	NA	0.305911	0.011877	NA	0.374089	0.00665983	NA	0.500552	0.0681787	0.00156961
29980	DONSON	downstream neighbor of SON [Source:HGNC Symbol;Acc:HGNC:2993]	.	-1.92688	0.000335321	down-reg.	.	0.0424668	0.682072	NA	-0.0495722	0.382209	NA	-0.210225	0.148419	NA	-0.252692	-0.160653	0.117677	0.488716	NA	.	-0.0100092	0.589022	NA	0.0290614	0.937581	NA	0.255771	0.0456306	NA	0.26578	0.226709	0.0467834	0.088895	NA	.	0.0362382	0.855185	NA	0.255722	0.244313	NA	-0.202544	0.636445	NA	-0.238783	-0.458267	0.592832
5731	PTGER1	prostaglandin E receptor 1 [Source:HGNC Symbol;Acc:HGNC:9593]	.	-1.92408	0.000668027	down-reg.	.	-0.251367	0.422254	NA	-0.0517672	0.864211	NA	0.103663	0.181929	NA	0.35503	0.15543	0.0174062	0.0453448	NA	.	0.124757	0.28645	NA	0.0608825	0.676299	NA	0.458278	0.0366549	NA	0.333521	0.397395	0.0354346	0.0250226	NA	.	-0.00873416	0.523338	NA	0.617869	0.00303377	up-reg.	1.27377	0.00780644	up-reg.	1.28251	0.655906	0.009057
25791	NGEF	neuronal guanine nucleotide exchange factor [Source:HGNC Symbol;Acc:HGNC:7807]	.	-1.92297	0.000511429	down-reg.	.	0.182019	0.230449	NA	-0.0433917	0.556169	NA	0.101879	0.645029	NA	-0.0801399	0.145271	0.466023	0.313662	NA	.	0.173507	0.136477	NA	0.0868609	0.31443	NA	0.130381	0.554953	NA	-0.0431265	0.0435199	0.350714	0.746884	NA	.	-0.156682	0.233966	NA	-0.0993903	0.519564	NA	-0.197258	0.161466	NA	-0.0405758	-0.0978672	0.455535
23234	DNAJC9	DnaJ heat shock protein family (Hsp40) member C9 [Source:HGNC Symbol;Acc:HGNC:19123]	.	-1.91972	0.00024054	down-reg.	.	-0.0434013	0.387459	NA	-0.169392	0.00602487	NA	-0.265465	0.00401604	NA	-0.222064	-0.0960727	0.00946733	0.164391	NA	.	-0.0802381	0.446424	NA	-0.14298	0.542303	NA	0.163527	0.0154421	NA	0.243765	0.306508	0.0860735	0.115962	NA	.	0.00538572	0.566331	NA	-0.145612	0.377192	NA	-0.782353	0.0689506	NA	-0.787738	-0.63674	0.0629553
10940	POP1	POP1 homolog, ribonuclease P/MRP subunit [Source:HGNC Symbol;Acc:HGNC:30129]	.	-1.91725	0.000286777	down-reg.	.	-0.18703	0.0020307	NA	-0.0102428	0.747783	NA	0.141017	0.00791528	NA	0.328047	0.15126	0.000513358	0.159464	NA	.	-0.297502	0.00025778	NA	-0.119127	0.249305	NA	0.117753	0.00694304	NA	0.415256	0.236881	3.76967e-05	0.0395713	NA	.	0.189118	0.162276	NA	0.447257	0.00106904	NA	0.424523	0.0166159	NA	0.235406	-0.0227332	0.0651451
57559	STAMBPL1	STAM binding protein like 1 [Source:HGNC Symbol;Acc:HGNC:24105]	.	-1.91254	0.000215573	down-reg.	.	0.0359072	0.677411	NA	-0.0862959	0.173728	NA	0.138817	0.174092	NA	0.10291	0.225113	0.157941	0.000883351	NA	.	-0.206921	0.224421	NA	-0.446215	0.0478193	NA	-0.11936	0.790205	NA	0.0875615	0.326856	0.598942	0.141164	NA	.	-0.00614627	0.580686	NA	0.0465206	0.43359	NA	-0.324135	0.0219375	NA	-0.317989	-0.370656	0.0370312
23649	POLA2	DNA polymerase alpha 2, accessory subunit [Source:HGNC Symbol;Acc:HGNC:30073]	.	-1.91001	0.00066643	down-reg.	.	-0.115048	0.0670467	NA	-0.143626	0.0443598	NA	0.0809763	0.338646	NA	0.196024	0.224603	0.0493667	0.0362113	NA	.	0.021222	0.79111	NA	0.0793229	0.400416	NA	0.369086	0.0361062	NA	0.347864	0.289763	0.0557727	0.0472701	NA	.	0.151555	0.168885	NA	0.366674	0.0181274	NA	0.573633	0.0676549	NA	0.422077	0.206959	0.183001
834	CASP1	caspase 1 [Source:HGNC Symbol;Acc:HGNC:1499]	.	-1.90915	0.000901828	down-reg.	.	-0.0247782	0.742412	NA	-0.38025	0.0049035	NA	-0.573958	0.0014729	NA	-0.54918	-0.193708	0.00589763	0.0475622	NA	.	-0.156218	0.17871	NA	-0.869648	0.000657557	NA	-0.639601	0.00634154	NA	-0.483382	0.230047	0.0496134	0.11637	NA	.	-0.149423	0.117349	NA	0.232191	0.358736	NA	-0.311861	0.908773	NA	-0.162438	-0.544052	0.656871
10592	SMC2	structural maintenance of chromosomes 2 [Source:HGNC Symbol;Acc:HGNC:14011]	.	-1.90837	0.000190364	down-reg.	.	0.0987653	0.104549	NA	-0.110973	0.225399	NA	-0.432042	0.00917565	NA	-0.530808	-0.32107	0.00482404	0.042415	NA	.	-0.0190813	0.319453	NA	-0.00821749	0.261072	NA	0.161923	0.252788	NA	0.181004	0.17014	0.0584046	0.0725188	NA	.	-0.0381291	0.574253	NA	0.0985213	0.894636	NA	-0.750488	0.0270737	NA	-0.712359	-0.849009	0.033041
3146	HMGB1	high mobility group box 1 [Source:HGNC Symbol;Acc:HGNC:4983]	.	-1.90793	0.00158393	down-reg.	.	0.237009	0.45572	NA	-0.184076	0.336802	NA	-0.187869	0.341306	NA	-0.424878	-0.00379337	0.0333066	0.9935	NA	.	0.00764837	0.789964	NA	-0.202555	0.163969	NA	-0.0426488	0.768638	NA	-0.0502972	0.159906	0.386407	0.1364	NA	.	0.469196	0.354376	NA	0.262971	0.668188	NA	-0.505093	0.523756	NA	-0.97429	-0.768064	0.245873
9824	ARHGAP11A	Rho GTPase activating protein 11A [Source:HGNC Symbol;Acc:HGNC:15783]	.	-1.90669	0.000390836	down-reg.	.	0.135123	0.27769	NA	0.110032	0.0343592	NA	0.0450542	0.224079	NA	-0.0900692	-0.0649777	0.41537	0.0499554	NA	.	-0.0381432	0.522729	NA	0.0654192	0.466922	NA	0.115703	0.128401	NA	0.153846	0.0502838	0.260168	0.34608	NA	.	-0.104445	0.0854603	NA	0.112158	0.808628	NA	0.0772311	0.922802	NA	0.181676	-0.0349269	0.251412
6414	SELENOP	selenoprotein P [Source:HGNC Symbol;Acc:HGNC:10751]	.	-1.90517	0.000916054	down-reg.	.	-0.0615176	0.198833	NA	-0.139043	0.0769853	NA	-0.266824	0.00499005	NA	-0.205306	-0.12778	0.00713298	0.0562765	NA	.	0.0854281	0.510674	NA	0.0186917	0.698724	NA	-0.0831457	0.774474	NA	-0.168574	-0.101837	0.260082	0.312157	NA	.	0.0207291	0.20524	NA	0.0675112	0.0799806	NA	-0.121523	0.496249	NA	-0.142252	-0.189034	0.111562
253714	MMS22L	MMS22 like, DNA repair protein [Source:HGNC Symbol;Acc:HGNC:21475]	.	-1.90295	0.00027244	down-reg.	.	0.207264	0.0265016	NA	0.0629864	0.221174	NA	-0.0770767	0.0666329	NA	-0.284341	-0.140063	0.00178565	0.00546429	NA	.	-0.152103	0.0410716	NA	-0.0241589	0.470463	NA	0.223534	0.195368	NA	0.375637	0.247693	0.0284426	0.0996041	NA	.	-0.107103	0.331736	NA	0.0218345	0.209875	NA	-0.466548	0.249559	NA	-0.359445	-0.488383	0.512907
1634	DCN	decorin [Source:HGNC Symbol;Acc:HGNC:2705]	.	-1.90001	0.00079638	down-reg.	.	0.237398	0.0144303	NA	0.310897	0.00972411	NA	0.104673	0.111714	NA	-0.132725	-0.206224	0.454924	0.107171	NA	.	-0.0457091	0.71922	NA	0.128522	0.358967	NA	-0.000853	0.481199	NA	0.0448561	-0.129375	0.629516	0.870939	NA	.	-0.356514	0.0405703	NA	0.119654	0.123954	NA	-0.846165	0.218914	NA	-0.489651	-0.965819	0.435637
4070	TACSTD2	tumor associated calcium signal transducer 2 [Source:HGNC Symbol;Acc:HGNC:11530]	.	-1.89999	0.000335408	down-reg.	.	0.131178	0.0584928	NA	-0.0138233	0.762923	NA	0.200364	0.0195693	NA	0.0691866	0.214188	0.275609	0.00422651	NA	.	-0.114985	0.310373	NA	0.0196948	0.47036	NA	0.042257	0.175396	NA	0.157242	0.0225621	0.0780379	0.673423	NA	.	0.0629807	0.110553	NA	0.00217498	0.695327	NA	0.0316503	0.443447	NA	-0.0313304	0.0294754	0.951012
55034	MOCOS	molybdenum cofactor sulfurase [Source:HGNC Symbol;Acc:HGNC:18234]	.	-1.8909	0.000589446	down-reg.	.	-0.330035	0.0124982	NA	-0.0651815	0.114061	NA	-0.0938496	0.236422	NA	0.236186	-0.0286681	0.072336	0.850152	NA	.	0.0780191	0.769558	NA	0.0645219	0.92568	NA	0.045333	0.825335	NA	-0.0326862	-0.0191889	0.972337	0.785624	NA	.	0.102656	0.295874	NA	0.379898	0.00316292	NA	0.866963	0.00686139	up-reg.	0.764307	0.487066	0.0099116
54843	SYTL2	synaptotagmin like 2 [Source:HGNC Symbol;Acc:HGNC:15585]	.	-1.89079	0.000203224	down-reg.	.	0.065429	0.452349	NA	-0.0456136	0.6462	NA	-0.15742	0.103284	NA	-0.222849	-0.111806	0.00143775	0.00544299	NA	.	-0.207501	0.135809	NA	-0.0512829	0.380766	NA	-0.0272601	0.841799	NA	0.18024	0.0240229	0.261658	0.417095	NA	.	-0.041475	0.594426	NA	-0.000369398	0.717043	NA	-0.448802	0.0814066	NA	-0.407327	-0.448432	0.11436
1002	CDH4	cadherin 4 [Source:HGNC Symbol;Acc:HGNC:1763]	.	-1.88751	0.000270232	down-reg.	.	0.160186	0.00168631	NA	0.062054	0.192388	NA	0.456944	3.61464e-05	NA	0.296758	0.39489	0.000211476	0.00106223	NA	.	0.118712	0.455158	NA	0.349101	0.0235511	NA	0.963889	6.01685e-06	up-reg.	0.845177	0.614788	0.000433164	0.00158541	up-reg.	.	0.3373	0.0871004	NA	0.838253	0.00176892	up-reg.	1.83886	0.000125631	up-reg.	1.50156	1.0006	0.00108119
6491	STIL	STIL, centriolar assembly protein [Source:HGNC Symbol;Acc:HGNC:10879]	.	-1.88607	0.000981107	down-reg.	.	-0.153666	0.50812	NA	-0.366161	0.152812	NA	-0.207858	0.238122	NA	-0.0541919	0.158303	0.337046	0.984452	NA	.	0.0663792	0.96502	NA	0.260585	0.214216	NA	0.462425	0.0260887	NA	0.396046	0.20184	0.0123182	0.238759	NA	.	0.202292	0.374016	NA	0.412163	0.03857	NA	0.69566	0.023076	up-reg.	0.493367	0.283497	0.0272593
55835	CENPJ	centromere protein J [Source:HGNC Symbol;Acc:HGNC:17272]	.	-1.8855	0.000641471	down-reg.	.	-0.0115103	0.687963	NA	-0.08302	0.0389174	NA	-0.42525	0.0207964	NA	-0.41374	-0.34223	0.0234379	0.0698788	NA	.	-0.530631	0.024605	NA	-0.587637	0.0184325	NA	-0.365347	0.0192264	NA	0.165284	0.22229	0.35761	0.164622	NA	.	-0.100383	0.426157	NA	0.200663	0.346966	NA	-0.551519	0.129234	NA	-0.451136	-0.752182	0.199678
6421	SFPQ	splicing factor proline and glutamine rich [Source:HGNC Symbol;Acc:HGNC:10774]	.	-1.88434	0.000140886	down-reg.	.	-0.073771	0.558072	NA	0.023519	0.992606	NA	0.0418407	0.364671	NA	0.115612	0.0183217	0.151147	0.482524	NA	.	0.039201	0.865149	NA	0.0483985	0.187691	NA	0.283762	0.0177984	NA	0.244561	0.235364	0.0651593	0.127793	NA	.	-0.034494	0.760488	NA	0.121976	0.0808095	NA	-0.124182	0.812104	NA	-0.0896877	-0.246158	0.864951
55698	RADIL	Rap associating with DIL domain [Source:HGNC Symbol;Acc:HGNC:22226]	.	-1.88145	0.00102734	down-reg.	.	0.0720321	0.157834	NA	0.148541	0.0250297	NA	0.0883245	0.309244	NA	0.0162924	-0.0602165	0.680015	0.924663	NA	.	0.183502	0.121842	NA	0.124095	0.678687	NA	0.301482	0.0294611	NA	0.11798	0.177387	0.0138889	0.0537919	NA	.	0.197064	0.0952021	NA	0.454625	0.00323388	NA	0.787713	0.0183476	up-reg.	0.590649	0.333088	0.0530939
50509	COL5A3	collagen type V alpha 3 chain [Source:HGNC Symbol;Acc:HGNC:14864]	.	-1.87979	0.000519632	down-reg.	.	-0.0259415	0.685479	NA	0.183169	0.0892105	NA	0.255921	0.0919363	NA	0.281862	0.0727515	0.0529372	0.907097	NA	.	-0.0654288	0.517713	NA	-0.107739	0.354981	NA	-0.326473	0.0809796	NA	-0.261044	-0.218734	0.0775782	0.114609	NA	.	-0.355849	0.188785	NA	-0.0851301	0.539816	NA	0.485678	0.0153668	NA	0.841527	0.570808	0.0113462
29015	SLC43A3	solute carrier family 43 member 3 [Source:HGNC Symbol;Acc:HGNC:17466]	.	-1.87419	0.000374223	down-reg.	.	-0.126151	0.407396	NA	-0.0523905	0.18576	NA	-0.0497704	0.166651	NA	0.0763811	0.00262016	0.664838	0.719295	NA	.	0.124723	0.321516	NA	0.137168	0.112276	NA	0.24844	0.0861008	NA	0.123717	0.111272	0.355113	0.358162	NA	.	-0.0460192	0.777539	NA	0.0711482	0.475911	NA	-0.0693016	0.630249	NA	-0.0232824	-0.14045	0.199908
3184	HNRNPD	heterogeneous nuclear ribonucleoprotein D [Source:HGNC Symbol;Acc:HGNC:5036]	.	-1.87321	0.000220875	down-reg.	.	0.108549	0.139956	NA	-0.056725	0.243667	NA	0.0363701	0.989582	NA	-0.0721794	0.0930951	0.16578	0.25202	NA	.	0.00457697	0.863296	NA	-0.0305434	0.942428	NA	0.282884	0.00846735	NA	0.278307	0.313427	0.000406269	0.014252	NA	.	0.0755257	0.121675	NA	0.415743	0.00553061	NA	0.405863	0.001311	NA	0.330337	-0.00987969	0.00046629
3159	HMGA1	high mobility group AT-hook 1 [Source:HGNC Symbol;Acc:HGNC:5010]	.	-1.87282	0.0014515	down-reg.	.	-0.056432	0.207778	NA	-0.408535	0.00262308	NA	-0.107208	0.0299044	NA	-0.0507757	0.301327	0.295892	0.00547085	NA	.	0.0335943	0.745309	NA	0.237377	0.547731	NA	0.43439	0.0678614	NA	0.400796	0.197014	0.0243374	0.0382739	NA	.	0.346064	0.063617	NA	0.759219	0.00369582	up-reg.	1.49998	0.000924726	up-reg.	1.15391	0.740756	0.00135126
4439	MSH5	mutS homolog 5 [Source:HGNC Symbol;Acc:HGNC:7328]	.	-1.8718	0.000766886	down-reg.	.	-0.0862782	0.309003	NA	-0.146917	0.446622	NA	-0.162704	0.149272	NA	-0.0764257	-0.0157865	0.986384	0.644825	NA	.	0.0937491	0.164378	NA	0.170562	0.0153317	NA	0.223791	0.000414184	NA	0.130041	0.0532283	0.0363229	0.646581	NA	.	-0.105968	0.769348	NA	0.0267691	0.89398	NA	0.0895904	0.323038	NA	0.195558	0.0628213	0.266184
80179	MYO19	myosin XIX [Source:HGNC Symbol;Acc:HGNC:26234]	.	-1.87135	0.000533453	down-reg.	.	-0.0508466	0.0560981	NA	0.03804	0.55885	NA	0.18288	0.00776442	NA	0.233727	0.14484	0.00179989	0.0667738	NA	.	-0.0547469	0.398735	NA	0.145894	0.0138741	NA	0.501428	0.00200514	NA	0.556175	0.355534	0.00176801	0.00408605	NA	.	0.0517407	0.178215	NA	0.586718	0.00011494	up-reg.	1.17845	0.000141902	up-reg.	1.12671	0.591735	0.000184036
55103	RALGPS2	Ral GEF with PH domain and SH3 binding motif 2 [Source:HGNC Symbol;Acc:HGNC:30279]	.	-1.86463	0.000910922	down-reg.	.	0.12624	0.323344	NA	0.146148	0.147629	NA	0.0451624	0.276975	NA	-0.081078	-0.100986	0.902665	0.322709	NA	.	-0.056063	0.95382	NA	-0.0953859	0.991717	NA	0.0759818	0.231154	NA	0.132045	0.171368	0.393726	0.301735	NA	.	0.174376	0.0515154	NA	0.136972	0.0102962	NA	-0.224396	0.436418	NA	-0.398772	-0.361368	0.190497
3178	HNRNPA1	heterogeneous nuclear ribonucleoprotein A1 [Source:HGNC Symbol;Acc:HGNC:5031]	.	-1.86439	0.000482589	down-reg.	.	0.107295	0.21177	NA	-0.0461041	0.600132	NA	-0.0263002	0.773694	NA	-0.133595	0.0198038	0.0325355	0.717241	NA	.	-0.0991894	0.357795	NA	0.0120266	0.632937	NA	0.154393	0.0170682	NA	0.253582	0.142366	0.011199	0.00794302	NA	.	0.0442547	0.872243	NA	0.244837	0.0830767	NA	0.0283463	0.634994	NA	-0.0159084	-0.216491	0.651424
51537	MTFP1	mitochondrial fission process 1 [Source:HGNC Symbol;Acc:HGNC:26945]	.	-1.86436	0.00108678	down-reg.	.	-0.0570154	0.51066	NA	-0.0964799	0.281555	NA	-0.0745067	0.223243	NA	-0.0174912	0.0219732	0.665305	0.600496	NA	.	-0.00777754	0.837669	NA	0.221535	0.0216452	NA	0.524103	0.00292469	NA	0.531881	0.302569	0.016751	0.00462956	NA	.	-0.0908648	0.807619	NA	0.713796	0.00104293	up-reg.	1.64327	0.000760362	up-reg.	1.73414	0.929475	0.001641
10714	POLD3	DNA polymerase delta 3, accessory subunit [Source:HGNC Symbol;Acc:HGNC:20932]	.	-1.86103	0.000802817	down-reg.	.	0.0866946	0.0252302	NA	0.0509627	0.227878	NA	-0.0302315	0.624664	NA	-0.116926	-0.0811942	0.0391364	0.178149	NA	.	0.119962	0.779365	NA	0.0571986	0.677538	NA	0.188873	0.386694	NA	0.0689107	0.131674	0.508879	0.247991	NA	.	-0.00540846	0.572693	NA	0.12224	0.447188	NA	0.0213994	0.979667	NA	0.0268078	-0.100841	0.757722
6932	TCF7	transcription factor 7 [Source:HGNC Symbol;Acc:HGNC:11639]	.	-1.85831	0.000536403	down-reg.	.	-0.247863	0.11625	NA	-0.138146	0.414034	NA	-0.113382	0.407485	NA	0.134481	0.0247642	0.205726	0.922501	NA	.	0.0222993	0.748744	NA	0.0722232	0.965223	NA	0.00323764	0.519312	NA	-0.0190617	-0.0689856	0.440769	0.650962	NA	.	-0.0106105	0.797671	NA	0.0953876	0.698258	NA	-0.059317	0.634393	NA	-0.0487065	-0.154705	0.699929
91607	SLFN11	schlafen family member 11 [Source:HGNC Symbol;Acc:HGNC:26633]	.	-1.85611	0.000471207	down-reg.	.	0.00733691	0.84869	NA	-0.056377	0.804931	NA	0.0755378	0.667769	NA	0.0682008	0.131915	0.203604	0.43097	NA	.	-0.205769	0.202801	NA	-0.197506	0.436872	NA	0.336674	0.0193988	NA	0.542443	0.53418	0.0033162	0.00621452	NA	.	-0.0386923	0.528134	NA	1.0199	0.000693671	up-reg.	0.850113	0.0135953	up-reg.	0.888805	-0.169786	0.0140663
7123	CLEC3B	C-type lectin domain family 3 member B [Source:HGNC Symbol;Acc:HGNC:11891]	.	-1.85436	0.000948491	down-reg.	.	0.454636	9.2543e-05	NA	0.155096	0.0319219	NA	0.838552	0.000150852	up-reg.	0.383916	0.683456	0.00347768	0.00235508	up-reg.	.	0.36056	0.0837664	NA	0.442984	0.0615851	NA	0.476257	0.0208221	NA	0.115697	0.0332725	0.082025	0.291188	NA	.	-0.0533508	0.936373	NA	0.0832438	0.816977	NA	0.771184	0.0171887	up-reg.	0.824535	0.687941	0.0130359
2650	GCNT1	glucosaminyl (N-acetyl) transferase 1 [Source:HGNC Symbol;Acc:HGNC:4203]	.	-1.85354	0.000198106	down-reg.	.	0.0332773	0.974457	NA	0.082099	0.681659	NA	0.00875318	0.561277	NA	-0.0245241	-0.0733459	0.55206	0.903662	NA	.	-0.115743	0.274908	NA	-0.307877	0.364036	NA	-0.121235	0.0685909	NA	-0.00549209	0.186642	0.856493	0.729258	NA	.	-0.0777303	0.114982	NA	0.18253	0.121537	NA	-0.229066	0.463245	NA	-0.151336	-0.411596	0.677336
79611	ACSS3	acyl-CoA synthetase short chain family member 3 [Source:HGNC Symbol;Acc:HGNC:24723]	.	-1.85282	0.000410408	down-reg.	.	0.121224	0.00720217	NA	-0.00651065	0.549403	NA	-0.0559039	0.243915	NA	-0.177128	-0.0493932	0.0651705	0.21693	NA	.	0.28228	0.567743	NA	0.109621	0.469333	NA	0.199997	0.541515	NA	-0.0822822	0.0903766	0.876073	0.994607	NA	.	-0.130564	0.250302	NA	0.0168378	0.801622	NA	-0.0724724	0.888718	NA	0.0580918	-0.0893102	0.673533
8338	HIST2H2AC	histone cluster 2 H2A family member c [Source:HGNC Symbol;Acc:HGNC:4738]	.	-1.84638	0.000809532	down-reg.	.	0.0032386	0.878098	NA	0.115799	0.610906	NA	0.25307	0.222313	NA	0.249832	0.137271	0.196674	0.440624	NA	.	-0.0582953	0.774373	NA	0.218245	0.362038	NA	0.0798154	0.650684	NA	0.138111	-0.13843	0.588845	0.716203	NA	.	-0.0947311	0.980809	NA	0.181066	0.308794	NA	1.29268	0.0298066	up-reg.	1.38741	1.11162	0.0227509
10278	EFS	embryonal Fyn-associated substrate [Source:HGNC Symbol;Acc:HGNC:16898]	.	-1.84494	0.000232887	down-reg.	.	-0.0862906	0.115185	NA	0.0884591	0.356667	NA	0.0650887	0.64152	NA	0.151379	-0.0233704	0.0386698	0.610771	NA	.	0.139171	0.0535725	NA	0.345531	0.00536422	NA	0.392684	0.00482516	NA	0.253513	0.0471531	0.00953745	0.13641	NA	.	-0.0560784	0.891178	NA	0.610371	0.000760794	up-reg.	1.00268	0.000504708	up-reg.	1.05876	0.392312	0.000645651
3007	HIST1H1D	histone cluster 1 H1 family member d [Source:HGNC Symbol;Acc:HGNC:4717]	.	-1.84462	0.000750967	down-reg.	.	-0.0436789	0.532864	NA	-0.090165	0.469242	NA	0.124457	0.155098	NA	0.168136	0.214622	0.188271	0.155918	NA	.	-0.25758	0.26269	NA	-0.111232	0.364319	NA	-0.0266803	0.653453	NA	0.2309	0.0845515	0.232499	0.311005	NA	.	0.0479381	0.593331	NA	-0.0641998	0.347749	NA	0.563984	0.0695174	NA	0.516046	0.628184	0.0833657
94239	H2AFV	H2A histone family member V [Source:HGNC Symbol;Acc:HGNC:20664]	.	-1.84242	0.000490919	down-reg.	.	0.00176613	0.792338	NA	0.133446	0.316438	NA	0.0496765	0.594112	NA	0.0479104	-0.0837698	0.257215	0.702771	NA	.	-0.187923	0.00255389	NA	-0.172744	0.181852	NA	0.146654	0.0430407	NA	0.334577	0.319398	0.00494978	0.0523382	NA	.	-0.0720247	0.888222	NA	0.0762811	0.129686	NA	-0.237273	0.446197	NA	-0.165248	-0.313554	0.472557
84230	LRRC8C	leucine rich repeat containing 8 VRAC subunit C [Source:HGNC Symbol;Acc:HGNC:25075]	.	-1.83846	0.00021661	down-reg.	.	-0.0539531	0.293808	NA	-0.108905	0.0220564	NA	0.0064204	0.720152	NA	0.0603735	0.115325	0.657447	0.387403	NA	.	-0.250543	0.402165	NA	-0.146981	0.370823	NA	-0.102265	0.839908	NA	0.148278	0.0447155	0.414815	0.447992	NA	.	-0.0413814	0.343664	NA	0.310835	0.392278	NA	-0.0423714	0.775705	NA	-0.000990037	-0.353206	0.476886
10630	PDPN	podoplanin [Source:HGNC Symbol;Acc:HGNC:29602]	.	-1.83779	0.000104741	down-reg.	.	-0.133032	0.0207645	NA	-0.0658709	0.791392	NA	-0.0467089	0.279186	NA	0.0863229	0.019162	0.129967	0.756557	NA	.	-0.0601236	0.502502	NA	-0.0637954	0.638988	NA	-0.113732	0.479315	NA	-0.0536081	-0.0499363	0.697724	0.749787	NA	.	-0.107944	0.406536	NA	-0.101365	0.000573434	NA	-0.0571758	0.223973	NA	0.050768	0.044189	0.657501
3294	HSD17B2	hydroxysteroid 17-beta dehydrogenase 2 [Source:HGNC Symbol;Acc:HGNC:5211]	.	-1.83727	0.000611419	down-reg.	.	0.0163205	0.979051	NA	-0.0935482	0.444084	NA	-0.00474786	0.860847	NA	-0.0210684	0.0888004	0.81293	0.0772979	NA	.	0.0272141	0.933956	NA	-0.0443337	0.640662	NA	0.0841194	0.186969	NA	0.0569053	0.128453	0.262177	0.182693	NA	.	0.0594485	0.355031	NA	-0.198607	0.31346	NA	-0.532343	0.0947291	NA	-0.591792	-0.333736	0.0542836
7739	ZNF185	zinc finger protein 185 with LIM domain [Source:HGNC Symbol;Acc:HGNC:12976]	.	-1.83666	0.000542537	down-reg.	.	0.0873328	0.306585	NA	0.0533829	0.49537	NA	0.220904	0.0733577	NA	0.133571	0.167521	0.120932	0.0782927	NA	.	0.617638	0.00842093	up-reg.	0.585679	0.000979459	up-reg.	0.876884	0.00386838	up-reg.	0.259246	0.291205	0.0782756	0.059564	NA	.	0.21967	0.186305	NA	0.673445	0.000224141	up-reg.	1.08927	0.000130971	up-reg.	0.869597	0.415822	0.00174301
9368	SLC9A3R1	SLC9A3 regulator 1 [Source:HGNC Symbol;Acc:HGNC:11075]	.	-1.83659	0.000706767	down-reg.	.	-0.131855	0.687248	NA	-0.00656042	0.671588	NA	0.227027	0.246342	NA	0.358882	0.233588	0.249476	0.139441	NA	.	-0.0389834	0.817048	NA	-0.0319404	0.865195	NA	0.0462651	0.20412	NA	0.0852485	0.0782055	0.318087	0.324657	NA	.	0.0464337	0.204925	NA	0.617015	0.00175762	up-reg.	1.62541	0.00194429	up-reg.	1.57898	1.0084	0.00227633
6913	TBX15	T-box 15 [Source:HGNC Symbol;Acc:HGNC:11594]	.	-1.8304	0.000994592	down-reg.	.	0.108422	0.276793	NA	0.0595355	0.47143	NA	0.0141298	0.893301	NA	-0.0942924	-0.0454057	0.173961	0.285783	NA	.	0.524335	0.108056	NA	0.114916	0.0207059	NA	0.301838	0.0285165	NA	-0.222497	0.186922	0.632438	0.222511	NA	.	-0.0922688	0.0677005	NA	-0.122581	0.602578	NA	-0.217885	0.527957	NA	-0.125617	-0.0953048	0.93711
1893	ECM1	extracellular matrix protein 1 [Source:HGNC Symbol;Acc:HGNC:3153]	.	-1.83003	0.000718149	down-reg.	.	-0.00235879	0.861413	NA	-0.0283573	0.65352	NA	0.257405	0.0144319	NA	0.259763	0.285762	0.00660495	0.040989	NA	.	0.298362	0.0645387	NA	0.524627	0.00803945	NA	0.917668	0.0077453	up-reg.	0.619306	0.393041	0.0165362	0.125415	NA	.	0.0630798	0.267858	NA	0.989502	0.000222563	up-reg.	1.89643	0.00271422	up-reg.	1.83335	0.906926	0.00304914
4000	LMNA	lamin A/C [Source:HGNC Symbol;Acc:HGNC:6636]	.	-1.82994	0.000330958	down-reg.	.	-0.00882295	0.449431	NA	-0.212555	0.00412181	NA	0.13255	0.0201341	NA	0.141373	0.345104	0.0174779	0.00216873	NA	.	0.0417322	0.901844	NA	0.198094	0.160046	NA	0.341114	0.00749847	NA	0.299382	0.14302	0.00547285	0.120363	NA	.	0.02264	0.778738	NA	0.266475	0.00191438	NA	0.884334	0.00686401	up-reg.	0.861694	0.617859	0.00931892
1789	DNMT3B	DNA methyltransferase 3 beta [Source:HGNC Symbol;Acc:HGNC:2979]	.	-1.82866	0.000411389	down-reg.	.	-0.143742	0.53021	NA	-0.211485	0.263633	NA	-0.237598	0.255345	NA	-0.0938557	-0.0261132	0.375823	0.593678	NA	.	-0.153936	0.0827149	NA	-0.0863769	0.465665	NA	0.211707	0.549602	NA	0.365643	0.298084	0.174808	0.341626	NA	.	-0.166611	0.0203064	NA	0.309424	0.14943	NA	0.6964	0.000701145	up-reg.	0.863011	0.386975	0.000461909
113	ADCY7	adenylate cyclase 7 [Source:HGNC Symbol;Acc:HGNC:238]	.	-1.82574	0.000555441	down-reg.	.	0.00306488	0.832727	NA	-0.0552972	0.290983	NA	0.113428	0.161679	NA	0.110363	0.168725	0.183282	0.0966604	NA	.	-0.00248453	0.71278	NA	0.107274	0.131903	NA	0.427493	0.000735938	NA	0.429978	0.320219	0.0171491	0.0555	NA	.	0.136733	0.223492	NA	0.657844	0.0217187	up-reg.	0.794901	0.000528635	up-reg.	0.658168	0.137057	0.000883551
4741	NEFM	neurofilament medium [Source:HGNC Symbol;Acc:HGNC:7734]	.	-1.82337	0.000199479	down-reg.	.	-0.109889	0.252386	NA	0.113404	0.554882	NA	0.0157701	0.61327	NA	0.125659	-0.097634	0.127012	0.717527	NA	.	-0.0277145	0.58598	NA	-0.0412492	0.238055	NA	-0.0391001	0.291817	NA	-0.0113856	0.0021491	0.621136	0.632468	NA	.	-0.141252	0.00665682	NA	-0.096885	0.0223457	NA	0.0439269	0.153568	NA	0.185179	0.140812	0.005549
9126	SMC3	structural maintenance of chromosomes 3 [Source:HGNC Symbol;Acc:HGNC:2468]	.	-1.82313	0.00108285	down-reg.	.	0.0622415	0.0986139	NA	-0.368616	0.00142827	NA	-0.71403	0.0165448	NA	-0.776272	-0.345414	0.0115702	0.176883	NA	.	0.0867945	0.157038	NA	-0.0721582	0.312261	NA	0.112237	0.0437618	NA	0.0254426	0.184395	0.246119	0.103729	NA	.	-0.0794433	0.395624	NA	0.144444	0.900825	NA	-0.868999	0.0580382	NA	-0.789556	-1.01344	0.11741
55344	PLCXD1	phosphatidylinositol specific phospholipase C X domain containing 1 [Source:HGNC Symbol;Acc:HGNC:23148]	.	-1.81993	0.00049138	down-reg.	.	-0.194458	0.0728541	NA	-0.0354574	0.876005	NA	0.058363	0.252165	NA	0.252821	0.0938204	0.00278486	0.069277	NA	.	-0.0627191	0.419065	NA	0.126769	0.08746	NA	0.352621	0.011963	NA	0.415341	0.225853	0.00499875	0.020624	NA	.	0.00267139	0.897083	NA	0.643266	0.00103635	up-reg.	1.47557	0.00319407	up-reg.	1.4729	0.832304	0.00305103
64858	DCLRE1B	DNA cross-link repair 1B [Source:HGNC Symbol;Acc:HGNC:17641]	.	-1.81884	0.000821802	down-reg.	.	-0.0213208	0.83031	NA	-0.0566112	0.777405	NA	0.0187572	0.69447	NA	0.040078	0.0753684	0.84852	0.250903	NA	.	-0.0871013	0.830494	NA	0.130607	0.189027	NA	0.263722	0.0113721	NA	0.350823	0.133115	0.00952574	0.164105	NA	.	0.00473613	0.547379	NA	0.388634	0.0948186	NA	0.514895	0.0161739	NA	0.510159	0.126261	0.0124293
8994	LIMD1	LIM domains containing 1 [Source:HGNC Symbol;Acc:HGNC:6612]	.	-1.81536	0.000556911	down-reg.	.	-0.126401	0.293125	NA	0.0491658	0.844909	NA	-0.0281034	0.709549	NA	0.0982972	-0.0772692	0.438077	0.983117	NA	.	0.0149366	0.954609	NA	0.235477	0.00303178	NA	0.44018	0.027564	NA	0.425243	0.204703	0.0285312	0.186391	NA	.	0.117166	0.475599	NA	0.491735	0.00431731	NA	1.22947	0.00224909	up-reg.	1.1123	0.737733	0.0025628
341	APOC1	apolipoprotein C1 [Source:HGNC Symbol;Acc:HGNC:607]	.	-1.81399	0.000187468	down-reg.	.	0.0134746	0.316334	NA	-0.0618883	0.148001	NA	0.143108	0.478147	NA	0.129633	0.204996	0.186334	0.130195	NA	.	-0.0932576	0.496066	NA	0.0136434	0.446778	NA	-0.208932	0.192447	NA	-0.115675	-0.222576	0.483644	0.139588	NA	.	-0.0213197	0.26204	NA	0.458044	0.00540997	NA	0.720314	0.00087521	up-reg.	0.741633	0.262269	0.00038257
4774	NFIA	nuclear factor I A [Source:HGNC Symbol;Acc:HGNC:7784]	.	-1.81089	0.000690813	down-reg.	.	-0.156376	0.522363	NA	-0.268288	0.0324674	NA	-0.247714	0.208804	NA	-0.0913377	0.0205742	0.537064	0.435067	NA	.	-0.144655	0.124701	NA	-0.163468	0.610429	NA	0.26048	0.00600831	NA	0.405135	0.423948	0.00599823	0.0429727	NA	.	0.0104275	0.516906	NA	0.357671	0.0287284	NA	0.183512	0.228314	NA	0.173085	-0.174159	0.344276
83990	BRIP1	BRCA1 interacting protein C-terminal helicase 1 [Source:HGNC Symbol;Acc:HGNC:20473]	.	-1.81015	0.000507575	down-reg.	.	0.0422596	0.282826	NA	0.101446	0.113071	NA	-0.0051494	0.690076	NA	-0.047409	-0.106596	0.239945	0.0524517	NA	.	0.0743953	0.139317	NA	0.178366	0.00629856	NA	0.100193	0.357547	NA	0.0257974	-0.0781729	0.860746	0.193917	NA	.	0.123564	0.589264	NA	0.579942	0.0134862	NA	0.187524	0.143772	NA	0.0639606	-0.392417	0.22211
58489	ABHD17C	abhydrolase domain containing 17C [Source:HGNC Symbol;Acc:HGNC:26925]	.	-1.80829	0.000335335	down-reg.	.	0.16021	0.482927	NA	-0.0972814	0.241959	NA	-0.0374327	0.997681	NA	-0.197643	0.0598487	0.507161	0.274841	NA	.	-0.0288419	0.639429	NA	-0.104354	0.758392	NA	0.102129	0.266825	NA	0.130971	0.206483	0.134918	0.363321	NA	.	-0.0683152	0.878893	NA	0.114273	0.377785	NA	0.208834	0.0359693	NA	0.277149	0.0945612	0.0269676
2922	GRP	gastrin releasing peptide [Source:HGNC Symbol;Acc:HGNC:4605]	.	-1.80572	0.000301313	down-reg.	.	-0.203958	0.0318889	NA	-0.231633	0.209126	NA	-0.0424885	0.92593	NA	0.161469	0.189144	0.1305	0.331375	NA	.	0.106326	0.216731	NA	0.0168338	0.326324	NA	-0.0333301	0.465587	NA	-0.139656	-0.0501639	0.101931	0.0815282	NA	.	-0.0772857	0.862523	NA	0.0111754	0.923051	NA	-0.0137831	0.8244	NA	0.0635026	-0.0249585	0.732773
4121	MAN1A1	mannosidase alpha class 1A member 1 [Source:HGNC Symbol;Acc:HGNC:6821]	.	-1.80528	0.000273219	down-reg.	.	0.0160216	0.608665	NA	-0.0121762	0.81259	NA	0.0575705	0.495213	NA	0.0415488	0.0697467	0.677277	0.488326	NA	.	-0.265671	0.00910182	NA	-0.0819821	0.380757	NA	-0.311814	0.0396985	NA	-0.0461425	-0.229832	0.684701	0.670952	NA	.	-0.0894949	0.382723	NA	0.129969	0.143123	NA	-0.060987	0.365054	NA	0.0285079	-0.190956	0.626667
7846	TUBA1A	tubulin alpha 1a [Source:HGNC Symbol;Acc:HGNC:20766]	.	-1.80284	0.000946966	down-reg.	.	-0.0189259	0.805376	NA	-0.084554	0.712978	NA	0.355135	0.028312	NA	0.37406	0.439689	0.00228981	0.00193221	NA	.	-0.230074	0.15099	NA	0.158579	0.164999	NA	0.443807	0.0268024	NA	0.673881	0.285228	0.0101637	0.0404348	NA	.	0.0420387	0.571249	NA	0.688997	0.000765479	up-reg.	0.883229	0.000104827	up-reg.	0.84119	0.194232	0.000393685
26586	CKAP2	cytoskeleton associated protein 2 [Source:HGNC Symbol;Acc:HGNC:1990]	.	-1.80149	0.00054919	down-reg.	.	-0.069548	0.516895	NA	-0.259848	0.0279173	NA	-0.450173	0.0318417	NA	-0.380625	-0.190326	0.0330883	0.156103	NA	.	-0.0252111	0.317297	NA	0.118623	0.0518635	NA	0.517568	0.000234978	NA	0.542779	0.398945	0.000465775	0.000806375	NA	.	-0.166109	0.191332	NA	0.119242	0.533151	NA	-0.717567	0.103436	NA	-0.551458	-0.836809	0.176667
10606	PAICS	phosphoribosylaminoimidazole carboxylase and phosphoribosylaminoimidazolesuccinocarboxamide synthase [Source:HGNC Symbol;Acc:HGNC:8587]	.	-1.79985	0.000292239	down-reg.	.	0.115358	0.366531	NA	-0.0365526	0.227627	NA	-0.0414846	0.189794	NA	-0.156842	-0.00493197	0.0490136	0.557928	NA	.	0.0814825	0.970375	NA	-0.0482443	0.852574	NA	0.259958	0.000197034	NA	0.178476	0.308203	0.0535297	0.0077493	NA	.	0.0491173	0.768271	NA	0.157367	0.118441	NA	-0.15858	0.515638	NA	-0.207698	-0.315947	0.467092
284611	FAM102B	family with sequence similarity 102 member B [Source:HGNC Symbol;Acc:HGNC:27637]	.	-1.79751	0.000305098	down-reg.	.	0.126869	0.464243	NA	-0.134075	0.118562	NA	-0.128867	0.220841	NA	-0.255737	0.0052077	0.174394	0.991883	NA	.	0.0395997	0.154813	NA	0.0098302	0.680552	NA	0.29503	0.0210845	NA	0.25543	0.2852	0.0689168	0.0313705	NA	.	-0.0293383	0.915449	NA	0.24415	0.0249942	NA	0.144457	0.467085	NA	0.173795	-0.0996933	0.489759
81624	DIAPH3	diaphanous related formin 3 [Source:HGNC Symbol;Acc:HGNC:15480]	.	-1.7937	0.00061979	down-reg.	.	0.00391389	0.664024	NA	0.0289842	0.451045	NA	0.0159413	0.925742	NA	0.0120274	-0.0130429	0.650505	0.485893	NA	.	0.0397392	0.86573	NA	0.217532	0.168467	NA	0.548422	0.00355963	NA	0.508683	0.33089	0.000960915	0.0847705	NA	.	0.0106382	0.819466	NA	0.115275	0.402858	NA	-0.147448	0.618263	NA	-0.158086	-0.262723	0.660163
2139	EYA2	EYA transcriptional coactivator and phosphatase 2 [Source:HGNC Symbol;Acc:HGNC:3520]	.	-1.79062	0.000445567	down-reg.	.	0.058066	0.409378	NA	0.20128	0.0187676	NA	0.0497957	0.351862	NA	-0.00827027	-0.151485	0.72463	0.106092	NA	.	0.0824265	0.455666	NA	0.273491	0.00668746	NA	0.294671	0.00455489	NA	0.212244	0.0211804	0.143277	0.823285	NA	.	-0.0438739	0.895451	NA	0.105131	0.364847	NA	0.349426	0.0527616	NA	0.3933	0.244295	0.0378979
1032	CDKN2D	cyclin dependent kinase inhibitor 2D [Source:HGNC Symbol;Acc:HGNC:1790]	.	-1.78681	0.000710503	down-reg.	.	-0.00643764	0.783842	NA	0.23177	0.022301	NA	0.230277	0.037829	NA	0.236715	-0.00149324	0.0118299	0.860661	NA	.	-0.0890138	0.181458	NA	0.234346	0.00258866	NA	0.406332	0.00114243	NA	0.495346	0.171987	0.000963696	0.00720036	NA	.	-0.0437104	0.687342	NA	0.412305	0.000810731	NA	0.415082	0.0795958	NA	0.458793	0.00277769	0.150934
2023	ENO1	enolase 1 [Source:HGNC Symbol;Acc:HGNC:3350]	.	-1.78609	0.000349901	down-reg.	.	-0.0422404	0.71023	NA	-0.166677	0.416078	NA	0.0742176	0.146293	NA	0.116458	0.240895	0.0818082	0.100921	NA	.	0.105532	0.35967	NA	0.231789	0.00186783	NA	0.484152	0.00545388	NA	0.37862	0.252362	0.023535	0.048617	NA	.	0.142166	0.292344	NA	0.634079	0.00097286	up-reg.	0.935509	0.000497989	up-reg.	0.793344	0.30143	0.00176236
10622	POLR3G	RNA polymerase III subunit G [Source:HGNC Symbol;Acc:HGNC:30075]	.	-1.78586	0.000417442	down-reg.	.	0.184813	0.00575103	NA	-0.0363919	0.109842	NA	0.0707634	0.494633	NA	-0.11405	0.107155	0.0743257	0.179935	NA	.	-0.161205	0.129729	NA	-0.378647	0.0269952	NA	-0.0210241	0.795121	NA	0.140181	0.357623	0.0877662	0.020596	NA	.	0.00706881	0.481752	NA	0.122952	0.349236	NA	0.0547959	0.868499	NA	0.0477271	-0.0681561	0.557264
55704	CCDC88A	coiled-coil domain containing 88A [Source:HGNC Symbol;Acc:HGNC:25523]	.	-1.78345	0.00133031	down-reg.	.	-0.0198579	0.429815	NA	-0.270662	0.0207408	NA	-0.543558	0.00606898	NA	-0.5237	-0.272896	0.0122319	0.11032	NA	.	0.0215989	0.848388	NA	0.0506069	0.180946	NA	0.29362	0.00249297	NA	0.272021	0.243013	0.0440988	0.140395	NA	.	-0.270558	0.272797	NA	0.173538	0.0909235	NA	-0.701006	0.153969	NA	-0.430448	-0.874545	0.415463
55706	NDC1	NDC1 transmembrane nucleoporin [Source:HGNC Symbol;Acc:HGNC:25525]	.	-1.77209	0.000462855	down-reg.	.	0.124656	0.0140616	NA	-0.0134768	0.40328	NA	-0.205666	0.00420333	NA	-0.330321	-0.192189	0.0018258	0.221876	NA	.	-0.114937	0.248285	NA	-0.0448447	0.336221	NA	-0.0537351	0.964873	NA	0.0612015	-0.00889037	0.449662	0.575908	NA	.	-0.0474968	0.203235	NA	-0.0222435	0.373421	NA	-0.147685	0.352679	NA	-0.100188	-0.125441	0.589754
3710	ITPR3	inositol 1,4,5-trisphosphate receptor type 3 [Source:HGNC Symbol;Acc:HGNC:6182]	.	-1.76566	0.0007758	down-reg.	.	-0.203581	0.23433	NA	-0.182682	0.411699	NA	-0.113716	0.725542	NA	0.0898655	0.0689665	0.358614	0.580448	NA	.	-0.0761111	0.47678	NA	-0.08566	0.114251	NA	0.239322	0.0222079	NA	0.315433	0.324982	0.0144283	0.000502004	NA	.	0.01971	0.319087	NA	0.91016	0.0019909	up-reg.	1.5267	0.000320543	up-reg.	1.50699	0.616536	0.000258806
1728	NQO1	NAD(P)H quinone dehydrogenase 1 [Source:HGNC Symbol;Acc:HGNC:2874]	.	-1.76453	0.000757682	down-reg.	.	-0.302707	0.0587896	NA	-0.426382	0.00127372	NA	-0.450014	0.000819746	NA	-0.147307	-0.023632	0.0794795	0.37351	NA	.	-0.0302903	0.838441	NA	-0.0189464	0.541207	NA	-0.195579	0.544051	NA	-0.165289	-0.176633	0.631872	0.752382	NA	.	-0.100148	0.159847	NA	-0.173837	0.0481682	NA	-0.409249	0.0976646	NA	-0.3091	-0.235412	0.176676
11116	FGFR1OP	FGFR1 oncogene partner [Source:HGNC Symbol;Acc:HGNC:17012]	.	-1.76303	0.000613676	down-reg.	.	-0.126884	0.0606843	NA	-0.243012	0.00581187	NA	-0.416596	0.00399446	NA	-0.289712	-0.173584	0.00973269	0.0799667	NA	.	-0.108494	0.374347	NA	-0.23502	0.222135	NA	-0.113973	0.345439	NA	-0.00547876	0.121047	0.717968	0.557914	NA	.	-0.147902	0.22579	NA	-0.180014	0.388241	NA	-0.691092	0.105351	NA	-0.54319	-0.511078	0.186887
348235	SKA2	spindle and kinetochore associated complex subunit 2 [Source:HGNC Symbol;Acc:HGNC:28006]	.	-1.7594	0.0003613	down-reg.	.	0.182088	0.0174263	NA	0.0344178	0.538354	NA	0.127406	0.0771315	NA	-0.0546818	0.0929886	0.811313	0.134773	NA	.	0.0733486	0.383187	NA	0.063565	0.450036	NA	0.334971	0.00780576	NA	0.261622	0.271406	0.0426536	0.022974	NA	.	0.0125022	0.338448	NA	0.00420942	0.520944	NA	-0.470444	0.126727	NA	-0.482947	-0.474654	0.0949161
26091	HERC4	HECT and RLD domain containing E3 ubiquitin protein ligase 4 [Source:HGNC Symbol;Acc:HGNC:24521]	.	-1.75888	0.000661223	down-reg.	.	-0.0712863	0.856262	NA	-0.247245	0.0278662	NA	-0.281729	0.0257871	NA	-0.210442	-0.0344838	0.0337842	0.724368	NA	.	-0.0987024	0.454533	NA	-0.262573	0.0679549	NA	-0.13922	0.554165	NA	-0.0405172	0.123353	0.863324	0.0957957	NA	.	0.0264528	0.88328	NA	-0.00783031	0.569616	NA	-0.227148	0.0639432	NA	-0.253601	-0.219318	0.144742
28231	SLCO4A1	solute carrier organic anion transporter family member 4A1 [Source:HGNC Symbol;Acc:HGNC:10953]	.	-1.75302	0.000622845	down-reg.	.	0.117986	0.133093	NA	0.128481	0.175118	NA	0.0703294	0.29382	NA	-0.047657	-0.0581513	0.954364	0.863494	NA	.	-0.0582647	0.27711	NA	0.0572143	0.0549537	NA	-0.0551575	0.58163	NA	0.00310727	-0.112372	0.835013	0.220939	NA	.	0.0170482	0.92341	NA	-0.0638477	0.537058	NA	-0.0949428	0.925282	NA	-0.111991	-0.0310951	0.842533
54882	ANKHD1	ankyrin repeat and KH domain containing 1 [Source:HGNC Symbol;Acc:HGNC:24714]	.	-1.75219	0.000269123	down-reg.	.	0.125988	0.429653	NA	0.0472501	0.0709571	NA	-0.106378	0.148663	NA	-0.232367	-0.153628	0.153846	0.0446474	NA	.	-0.0243246	0.585186	NA	-0.0947622	0.0143943	NA	-0.0502217	0.226597	NA	-0.025897	0.0445405	0.681148	0.532701	NA	.	-0.0887683	0.771185	NA	0.225396	0.0391347	NA	0.174059	0.171842	NA	0.262827	-0.0513368	0.126308
9590	AKAP12	A-kinase anchoring protein 12 [Source:HGNC Symbol;Acc:HGNC:370]	.	-1.75092	0.00127298	down-reg.	.	-0.205039	0.673336	NA	-0.486121	0.105091	NA	-0.343151	0.108864	NA	-0.138112	0.14297	0.116647	0.567375	NA	.	0.125292	0.110227	NA	-0.161034	0.0757965	NA	0.0578074	0.887	NA	-0.0674848	0.218841	0.198864	0.0918875	NA	.	0.223146	0.0586645	NA	-0.161997	0.253715	NA	-0.313195	0.27325	NA	-0.53634	-0.151198	0.0853696
10468	FST	follistatin [Source:HGNC Symbol;Acc:HGNC:3971]	.	-1.75081	0.000941681	down-reg.	.	0.104995	0.0427234	NA	0.444914	0.000584501	NA	0.0713116	0.128077	NA	-0.0336838	-0.373602	0.0965962	4.41389e-05	NA	.	-0.20519	0.155971	NA	-0.486184	0.0231941	NA	-0.753535	0.00573302	NA	-0.548345	-0.267351	0.0122385	0.0702897	NA	.	-0.237318	0.0135261	NA	-0.578767	0.000583927	NA	-1.35667	0.000487003	NA	-1.11935	-0.777906	0.000814008
92745	SLC38A5	solute carrier family 38 member 5 [Source:HGNC Symbol;Acc:HGNC:18070]	.	-1.75041	0.000410572	down-reg.	.	-0.143708	0.192006	NA	-0.0354375	0.597027	NA	0.0396783	0.889784	NA	0.183387	0.0751157	0.122626	0.500617	NA	.	0.15099	0.646121	NA	0.169143	0.0128197	NA	0.153786	0.152477	NA	0.00279553	-0.0153573	0.788708	0.575501	NA	.	0.097445	0.107185	NA	-0.0264789	0.649859	NA	0.119478	0.0359464	NA	0.0220326	0.145956	0.835717
4603	MYBL1	MYB proto-oncogene like 1 [Source:HGNC Symbol;Acc:HGNC:7547]	.	-1.74758	0.00115884	down-reg.	.	-0.205789	0.127519	NA	-0.398758	0.00560935	NA	-0.445786	0.0141208	NA	-0.239997	-0.0470276	0.102723	0.898469	NA	.	-0.205561	0.015	NA	0.251632	0.237546	NA	0.186803	0.0230454	NA	0.392364	-0.064829	0.00385981	0.837628	NA	.	0.157673	0.987225	NA	0.19183	0.533423	NA	-0.636941	0.0925964	NA	-0.794613	-0.828771	0.0891661
83648	FAM167A	family with sequence similarity 167 member A [Source:HGNC Symbol;Acc:HGNC:15549]	.	-1.74694	0.000390153	down-reg.	.	0.0116272	0.725154	NA	-0.0341137	0.387323	NA	-0.243958	0.051192	NA	-0.255585	-0.209844	0.0213007	0.169076	NA	.	0.0473035	0.944554	NA	0.146672	0.593987	NA	0.125213	0.386343	NA	0.0779092	-0.0214596	0.496181	0.910622	NA	.	0.0229509	0.535157	NA	0.536231	0.0341793	NA	0.75971	0.038466	up-reg.	0.736759	0.22348	0.00832385
5558	PRIM2	DNA primase subunit 2 [Source:HGNC Symbol;Acc:HGNC:9370]	.	-1.74264	2.42477e-05	down-reg.	.	-0.00930828	0.637598	NA	-0.0574599	0.0405763	NA	-0.000488013	0.72914	NA	0.00882026	0.0569719	0.325262	0.0179143	NA	.	-0.094497	0.0434654	NA	-0.155086	0.0179698	NA	0.00097995	0.544247	NA	0.095477	0.156066	0.0724992	0.0315034	NA	.	-0.0392847	0.621117	NA	0.105848	0.288308	NA	-0.184187	0.517761	NA	-0.144902	-0.290035	0.632209
60489	APOBEC3G	apolipoprotein B mRNA editing enzyme catalytic subunit 3G [Source:HGNC Symbol;Acc:HGNC:17357]	.	-1.74103	0.000774122	down-reg.	.	0.0589477	0.906304	NA	0.0182416	0.74252	NA	0.0909255	0.989658	NA	0.0319778	0.0726839	0.900578	0.692509	NA	.	-0.193889	0.0118227	NA	-0.269921	0.00273691	NA	-0.106668	0.0940402	NA	0.0872206	0.163254	0.957085	0.391642	NA	.	-0.0795092	0.367902	NA	0.530392	0.0308813	NA	0.402215	0.199268	NA	0.481724	-0.128177	0.150928
79172	CENPO	centromere protein O [Source:HGNC Symbol;Acc:HGNC:28152]	.	-1.7402	0.000241387	down-reg.	.	-0.143047	0.0253473	NA	-0.0508799	0.504055	NA	0.116433	0.0276977	NA	0.25948	0.167313	0.0018607	0.0464141	NA	.	-0.0571676	0.997441	NA	-0.0551404	0.704035	NA	0.265263	0.0136209	NA	0.322431	0.320404	0.0108708	0.0563852	NA	.	0.000909358	0.457965	NA	0.300848	0.00440381	NA	0.534734	0.00832724	NA	0.533825	0.233886	0.00963333
11335	CBX3	chromobox 3 [Source:HGNC Symbol;Acc:HGNC:1553]	.	-1.73707	0.000587902	down-reg.	.	0.0497015	0.463947	NA	-0.0440328	0.134334	NA	-0.191303	0.00708827	NA	-0.241004	-0.14727	0.00460612	0.227509	NA	.	-0.10743	0.454167	NA	-0.0889973	0.660904	NA	0.147476	0.117903	NA	0.254906	0.236473	0.0520822	0.0775971	NA	.	-0.00990347	0.63262	NA	0.108368	0.198103	NA	-0.709239	0.0526628	NA	-0.699335	-0.817607	0.0723819
57122	NUP107	nucleoporin 107 [Source:HGNC Symbol;Acc:HGNC:29914]	.	-1.73414	0.000329412	down-reg.	.	-0.0301851	0.928145	NA	-0.114963	0.264783	NA	-0.352877	0.0664988	NA	-0.322692	-0.237914	0.0626386	0.203572	NA	.	-0.0244107	0.758004	NA	-0.154477	0.415994	NA	0.0456577	0.318833	NA	0.0700683	0.200135	0.232477	0.141447	NA	.	-0.190516	0.0241325	NA	-0.199438	0.51613	NA	-0.973861	0.070623	NA	-0.783345	-0.774423	0.11931
57211	ADGRG6	adhesion G protein-coupled receptor G6 [Source:HGNC Symbol;Acc:HGNC:13841]	.	-1.73354	0.000339614	down-reg.	.	-0.0687858	0.718748	NA	-0.0327234	0.755319	NA	-0.0790821	0.524526	NA	-0.0102964	-0.0463587	0.839623	0.801451	NA	.	-0.0693	0.563329	NA	0.0676628	0.275769	NA	0.185264	0.039579	NA	0.254564	0.117602	0.0263671	0.0918395	NA	.	0.153777	0.0705782	NA	0.540596	0.0257953	NA	0.490262	0.00772278	NA	0.336485	-0.0503347	0.0349643
53947	A4GALT	alpha 1,4-galactosyltransferase (P blood group) [Source:HGNC Symbol;Acc:HGNC:18149]	.	-1.73298	0.017995	down-reg.	.	-0.246338	0.321699	NA	0.092129	0.257935	NA	0.163702	0.208218	NA	0.41004	0.0715731	0.0984186	0.820931	NA	.	1.68655	0.0989553	NA	2.03847	0.0429312	up-reg.	2.06573	3.75935e-05	up-reg.	0.379173	0.0272589	0.184345	0.456578	NA	.	0.163245	0.969321	NA	0.206827	0.333988	NA	1.03961	0.166389	NA	0.876363	0.832781	0.165355
29781	NCAPH2	non-SMC condensin II complex subunit H2 [Source:HGNC Symbol;Acc:HGNC:25071]	.	-1.73255	0.000297559	down-reg.	.	-0.0294419	0.283316	NA	0.014444	0.405885	NA	0.0765891	0.292836	NA	0.106031	0.0621452	0.124596	0.483585	NA	.	0.0583293	0.152088	NA	0.245445	0.0886559	NA	0.359607	0.00645653	NA	0.301278	0.114162	0.0115494	0.345732	NA	.	0.0388114	0.76146	NA	0.340541	0.0137347	NA	1.0221	0.00941669	up-reg.	0.983288	0.681558	0.00968001
7222	TRPC3	transient receptor potential cation channel subfamily C member 3 [Source:HGNC Symbol;Acc:HGNC:12335]	.	-1.72994	0.000390826	down-reg.	.	-0.0591376	0.747308	NA	-0.1451	0.784737	NA	-0.0302227	0.674936	NA	0.028915	0.114877	0.406422	0.359677	NA	.	-0.231021	0.352325	NA	-0.213427	0.00929334	NA	-0.214678	0.0297053	NA	0.0163429	-0.00125057	0.521927	0.645002	NA	.	-0.137331	0.649267	NA	-0.165553	0.0445869	NA	-0.0994969	0.266486	NA	0.0378339	0.0660557	0.543038
771	CA12	carbonic anhydrase 12 [Source:HGNC Symbol;Acc:HGNC:1371]	.	-1.72554	0.000831954	down-reg.	.	-0.158426	0.257752	NA	-0.242847	0.223573	NA	-0.350535	0.114307	NA	-0.192109	-0.107688	0.446139	0.304034	NA	.	-0.222322	0.0254695	NA	-0.0846329	0.264238	NA	-0.210495	0.0979797	NA	0.0118273	-0.125862	0.471248	0.708919	NA	.	-0.0729375	0.258898	NA	0.153632	0.780177	NA	-0.229232	0.078867	NA	-0.156294	-0.382864	0.201387
58527	ABRACL	ABRA C-terminal like [Source:HGNC Symbol;Acc:HGNC:21230]	.	-1.72549	0.000691212	down-reg.	.	-0.0496979	0.283463	NA	-0.105047	0.0431912	NA	-0.104413	0.0113331	NA	-0.054715	0.00063435	0.713048	0.954364	NA	.	-0.376592	0.0175849	NA	-0.220834	0.0452116	NA	-0.0852721	0.580537	NA	0.29132	0.135562	0.0489156	0.174238	NA	.	0.00829274	0.964157	NA	0.369017	0.0158524	NA	0.263234	0.378345	NA	0.254941	-0.105784	0.38298
55071	C9orf40	chromosome 9 open reading frame 40 [Source:HGNC Symbol;Acc:HGNC:23433]	.	-1.72468	0.000135057	down-reg.	.	0.0209726	0.601337	NA	-0.00494169	0.79715	NA	0.0477121	0.168591	NA	0.0267396	0.0526538	0.583911	0.399073	NA	.	-0.0770366	0.0305263	NA	0.0372044	0.424361	NA	0.207343	0.0184736	NA	0.28438	0.170139	0.00856846	0.0434439	NA	.	-0.0538012	0.0627687	NA	0.27164	0.00765624	NA	0.154027	0.514729	NA	0.207829	-0.117613	0.279784
128178	EDARADD	EDAR associated death domain [Source:HGNC Symbol;Acc:HGNC:14341]	.	-1.72153	0.000316467	down-reg.	.	-0.0812398	0.322793	NA	-0.124937	0.184616	NA	0.138574	0.0394416	NA	0.219814	0.263511	0.0275961	0.0215713	NA	.	0.140986	0.0752126	NA	0.357076	0.00260123	NA	0.494655	0.000787289	NA	0.353669	0.137579	0.00106309	0.0147975	NA	.	0.104572	0.185392	NA	0.530067	1.65106e-05	NA	0.742563	0.00135674	up-reg.	0.637991	0.212495	0.00307533
3306	HSPA2	heat shock protein family A (Hsp70) member 2 [Source:HGNC Symbol;Acc:HGNC:5235]	.	-1.7212	0.000632363	down-reg.	.	-0.0226345	0.770385	NA	0.360252	0.00783302	NA	0.342727	0.0235244	NA	0.365361	-0.0175259	0.0226123	0.757414	NA	.	0.073892	0.0556542	NA	0.477126	2.02453e-05	NA	0.67475	0.00265215	up-reg.	0.600858	0.197624	0.0058366	0.0681439	NA	.	-0.0955304	0.576214	NA	0.550353	0.00525585	NA	0.321527	0.0410596	NA	0.417057	-0.228826	0.0124765
55890	GPRC5C	G protein-coupled receptor class C group 5 member C [Source:HGNC Symbol;Acc:HGNC:13309]	.	-1.71173	0.000728276	down-reg.	.	-0.280469	0.0117934	NA	-0.278604	0.0964158	NA	-0.306342	0.02063	NA	-0.0258732	-0.0277372	0.481868	0.676947	NA	.	-0.095517	0.104456	NA	-0.288184	0.00999695	NA	-0.382465	0.00146502	NA	-0.286948	-0.0942806	0.0226721	0.14198	NA	.	-0.15086	0.00478431	NA	-0.584249	0.00585605	NA	-0.751443	0.0191453	NA	-0.600583	-0.167194	0.0460006
203328	SUSD3	sushi domain containing 3 [Source:HGNC Symbol;Acc:HGNC:28391]	.	-1.71111	0.000711308	down-reg.	.	-0.132971	0.549705	NA	-0.0507141	0.989296	NA	-0.138506	0.574632	NA	-0.00553507	-0.087792	0.924809	0.454684	NA	.	0.18384	0.742915	NA	0.48907	0.0498133	NA	0.455178	0.0511386	NA	0.271338	-0.0338928	0.0262555	0.841793	NA	.	-0.0290192	0.69777	NA	0.181907	0.247894	NA	0.480817	0.0304751	NA	0.509837	0.29891	0.0103861
4436	MSH2	mutS homolog 2 [Source:HGNC Symbol;Acc:HGNC:7325]	.	-1.70853	0.000790228	down-reg.	.	0.0336507	0.938707	NA	0.0173324	0.557196	NA	-0.281216	0.0292994	NA	-0.314867	-0.298548	0.025894	0.0538883	NA	.	-0.316172	0.0221726	NA	-0.503329	0.00121121	NA	-0.283773	0.0155231	NA	0.0323992	0.219556	0.599498	0.047324	NA	.	-0.0716825	0.453263	NA	0.0681126	0.7654	NA	-0.731296	0.125622	NA	-0.659614	-0.799409	0.161767
124222	PAQR4	progestin and adipoQ receptor family member 4 [Source:HGNC Symbol;Acc:HGNC:26386]	.	-1.70656	0.000392359	down-reg.	.	0.0290995	0.927099	NA	-0.00338255	0.6763	NA	0.0869821	0.353296	NA	0.0578826	0.0903646	0.521121	0.551547	NA	.	0.141111	0.150556	NA	0.215459	0.0821824	NA	0.229516	0.0498993	NA	0.0884052	0.0140575	0.249449	0.886309	NA	.	0.250571	0.290496	NA	0.395671	0.034567	NA	0.638529	0.0438032	up-reg.	0.387958	0.242858	0.0831435
26278	SACS	sacsin molecular chaperone [Source:HGNC Symbol;Acc:HGNC:10519]	.	-1.7056	0.00049879	down-reg.	.	0.0361247	0.661032	NA	-0.076506	0.262517	NA	-0.293601	0.201277	NA	-0.329726	-0.217095	0.294385	0.632401	NA	.	-0.190888	0.0231389	NA	-0.0987323	0.207606	NA	0.10097	0.156777	NA	0.291859	0.199703	0.00574488	0.055402	NA	.	-0.106075	0.33944	NA	0.204135	0.048587	NA	-0.31172	0.280738	NA	-0.205645	-0.515855	0.463883
117854	TRIM6	tripartite motif containing 6 [Source:HGNC Symbol;Acc:HGNC:16277]	.	-1.70426	0.00104861	down-reg.	.	0.0285935	0.649891	NA	0.0678503	0.136603	NA	0.221335	0.010344	NA	0.192742	0.153485	0.016039	0.0529869	NA	.	-0.154572	0.11651	NA	-0.148798	0.159089	NA	0.343967	0.0280853	NA	0.498539	0.492766	0.00676604	0.00691317	NA	.	0.0171991	0.885691	NA	0.927835	0.00183915	up-reg.	1.10653	0.0119154	up-reg.	1.08933	0.178697	0.0112392
83999	KREMEN1	kringle containing transmembrane protein 1 [Source:HGNC Symbol;Acc:HGNC:17550]	.	-1.70354	0.000646801	down-reg.	.	-0.187307	0.0258526	NA	0.0987268	0.163429	NA	0.211966	0.0491304	NA	0.399274	0.113239	0.00356059	0.842919	NA	.	0.000919116	0.877536	NA	0.204009	0.0416495	NA	0.0510798	0.0887209	NA	0.0501606	-0.152929	0.328939	0.271289	NA	.	0.0508164	0.271973	NA	0.108159	0.0463357	NA	0.381019	0.00618916	NA	0.330202	0.272859	0.0106015
9022	CLIC3	chloride intracellular channel 3 [Source:HGNC Symbol;Acc:HGNC:2064]	.	-1.70314	0.000616614	down-reg.	.	0.301966	0.0520378	NA	0.457741	0.0033101	NA	0.996349	0.00184096	up-reg.	0.694382	0.538608	0.0122687	0.0107318	up-reg.	.	0.48492	0.00123708	NA	0.577238	0.0106392	NA	0.81703	0.00583948	up-reg.	0.33211	0.239792	0.0842034	0.58425	NA	.	0.225644	0.0839451	NA	0.747098	0.00341916	up-reg.	1.66275	0.00692999	up-reg.	1.4371	0.915648	0.0123576
3151	HMGN2	high mobility group nucleosomal binding domain 2 [Source:HGNC Symbol;Acc:HGNC:4986]	.	-1.70286	0.000225271	down-reg.	.	0.0105937	0.399323	NA	-0.143581	0.071385	NA	-0.148091	0.000187226	NA	-0.158684	-0.00450932	0.000183433	0.5506	NA	.	0.00664233	0.841155	NA	-0.0945438	0.201853	NA	0.165177	0.0436076	NA	0.158535	0.259721	0.0390099	0.0155228	NA	.	0.0315015	0.32383	NA	-0.0553747	0.960038	NA	-0.0469603	0.414353	NA	-0.0784618	0.00841437	0.287462
2564	GABRE	gamma-aminobutyric acid type A receptor epsilon subunit [Source:HGNC Symbol;Acc:HGNC:4085]	.	-1.70055	0.00120685	down-reg.	.	0.0363893	0.811092	NA	0.270647	0.426233	NA	-0.0912995	0.128066	NA	-0.127689	-0.361947	0.0326642	0.0444602	NA	.	-0.059098	0.589369	NA	-0.337903	0.052341	NA	-0.453209	0.00672534	NA	-0.394111	-0.115307	0.00766647	0.324135	NA	.	0.0247991	0.867003	NA	-0.454474	0.0115847	NA	-0.209316	0.239139	NA	-0.234115	0.245158	0.176014
10371	SEMA3A	semaphorin 3A [Source:HGNC Symbol;Acc:HGNC:10723]	.	-1.6997	0.000580457	down-reg.	.	0.0148326	0.477696	NA	-0.315865	0.0053106	NA	-0.0969422	0.310241	NA	-0.111775	0.218923	0.143683	0.0949713	NA	.	0.110405	0.0523093	NA	0.134903	0.0801593	NA	-0.0427436	0.835021	NA	-0.153148	-0.177647	0.0681488	0.086521	NA	.	0.0620466	0.820554	NA	0.139182	0.467396	NA	-0.138644	0.736199	NA	-0.20069	-0.277825	0.616186
1645	AKR1C1	aldo-keto reductase family 1 member C1 [Source:HGNC Symbol;Acc:HGNC:384]	.	-1.69907	0.000988685	down-reg.	.	-0.352364	0.00145885	NA	-0.45977	0.000383385	NA	-0.746076	0.000300193	NA	-0.393711	-0.286306	0.00244975	0.00899203	NA	.	0.0330889	0.594523	NA	-0.278784	0.0121837	NA	-0.297982	0.00706465	NA	-0.331071	-0.0191986	0.00863206	0.756827	NA	.	0.0929267	0.388356	NA	-0.34336	0.00405503	NA	-0.769201	0.00128741	NA	-0.862128	-0.425841	0.000459596
2201	FBN2	fibrillin 2 [Source:HGNC Symbol;Acc:HGNC:3604]	.	-1.69768	0.000479534	down-reg.	.	0.11925	0.0498552	NA	0.0771995	0.114042	NA	0.127732	0.0143911	NA	0.00848228	0.0505329	0.734473	0.0800077	NA	.	-0.0613663	0.219342	NA	-0.358815	0.0857528	NA	-0.1364	0.0730177	NA	-0.0750333	0.222416	0.620383	0.368112	NA	.	0.357908	0.269333	NA	0.278345	0.284297	NA	0.554837	0.0669088	NA	0.196929	0.276492	0.0440761
5443	POMC	proopiomelanocortin [Source:HGNC Symbol;Acc:HGNC:9201]	.	-1.69693	0.000355241	down-reg.	.	0.0949677	0.81607	NA	0.192077	0.311977	NA	0.0805194	0.55905	NA	-0.0144483	-0.111557	0.764821	0.723207	NA	.	0.176284	0.0885959	NA	0.0841519	0.20895	NA	0.0861103	0.184088	NA	-0.0901738	0.00195838	0.973556	0.478552	NA	.	-0.0759089	0.376256	NA	-0.176138	0.19487	NA	-0.0579911	0.874813	NA	0.0179178	0.118147	0.677248
401251	SAPCD1	suppressor APC domain containing 1 [Source:HGNC Symbol;Acc:HGNC:13938]	.	-1.6967	0.00172531	down-reg.	.	-0.127604	0.546565	NA	0.034257	0.58381	NA	-0.177903	0.558175	NA	-0.0502989	-0.21216	0.922725	0.146139	NA	.	-0.153823	0.447278	NA	-0.12296	0.100202	NA	0.0557365	0.562204	NA	0.209559	0.178696	0.270242	0.0352931	NA	.	0.00456758	0.534067	NA	-0.211272	0.0659205	NA	-0.0122343	0.73223	NA	-0.0168019	0.199038	0.488318
133584	EGFLAM	EGF like, fibronectin type III and laminin G domains [Source:HGNC Symbol;Acc:HGNC:26810]	.	-1.69603	0.000251227	down-reg.	.	-0.229713	0.053213	NA	-0.148891	0.0862795	NA	-0.219276	0.01627	NA	0.0104373	-0.0703849	0.530403	0.740018	NA	.	0.026271	0.790282	NA	0.20757	0.167015	NA	0.204202	0.123918	NA	0.177931	-0.00336785	0.0881213	0.847557	NA	.	0.0301071	0.362711	NA	0.210435	0.0842247	NA	0.250915	0.00141522	NA	0.220808	0.0404801	0.00267341
3224	HOXC8	homeobox C8 [Source:NCBI gene;Acc:3224]	.	-1.69484	0.000926957	down-reg.	.	-0.0513912	0.613829	NA	-0.0336756	0.821693	NA	-0.105467	0.244557	NA	-0.0540762	-0.0717919	0.510955	0.104518	NA	.	-0.0813963	0.647121	NA	0.0797459	0.410567	NA	0.0131577	0.999355	NA	0.094554	-0.0665882	0.572098	0.26179	NA	.	-0.202317	0.512729	NA	-0.220284	0.162375	NA	-0.393189	0.0180635	NA	-0.190872	-0.172905	0.104619
7514	XPO1	exportin 1 [Source:HGNC Symbol;Acc:HGNC:12825]	.	-1.69063	0.000897621	down-reg.	.	0.121724	0.248388	NA	0.0166628	0.521047	NA	-0.250052	0.0449192	NA	-0.371776	-0.266715	0.0180115	0.171903	NA	.	0.256475	0.321464	NA	0.197775	0.604159	NA	0.368303	0.141777	NA	0.111829	0.170528	0.416621	0.319149	NA	.	-0.0439821	0.42307	NA	0.0104884	0.843821	NA	-0.723874	0.0587471	NA	-0.679891	-0.734362	0.0776855
254887	ZDHHC23	zinc finger DHHC-type containing 23 [Source:HGNC Symbol;Acc:HGNC:28654]	.	-1.69048	0.000368912	down-reg.	.	0.0287912	0.952802	NA	0.00962372	0.956777	NA	-0.0450065	0.732515	NA	-0.0737977	-0.0546302	0.689538	0.748666	NA	.	-0.0621559	0.534313	NA	-0.0461622	0.798035	NA	0.165452	0.21679	NA	0.227608	0.211614	0.149214	0.233863	NA	.	-0.0988297	0.717571	NA	0.34653	0.0113423	NA	0.0263293	0.39198	NA	0.125159	-0.320201	0.0933148
55120	FANCL	FA complementation group L [Source:HGNC Symbol;Acc:HGNC:20748]	.	-1.6901	0.000208744	down-reg.	.	0.0687954	0.227887	NA	-0.147331	0.228047	NA	-0.334688	0.0037888	NA	-0.403483	-0.187357	0.00308033	0.0943318	NA	.	-0.0563238	0.292573	NA	-0.154684	0.0291703	NA	-0.0610733	0.875555	NA	-0.00474952	0.0936107	0.406232	0.120894	NA	.	-0.113736	0.91472	NA	0.0367761	0.147744	NA	-0.422169	0.0623382	NA	-0.308433	-0.458945	0.10418
23165	NUP205	nucleoporin 205 [Source:HGNC Symbol;Acc:HGNC:18658]	.	-1.68872	0.000229992	down-reg.	.	-0.0732274	0.107107	NA	-0.0465658	0.460548	NA	-0.199409	0.0151451	NA	-0.126182	-0.152843	0.0422325	0.0295107	NA	.	0.103923	0.269675	NA	0.142824	0.0277547	NA	0.346403	0.0076948	NA	0.24248	0.203579	0.0250201	0.0519918	NA	.	-0.106778	0.110469	NA	0.0998771	0.248346	NA	-0.177027	0.427522	NA	-0.0702484	-0.276904	0.930154
91057	CCDC34	coiled-coil domain containing 34 [Source:HGNC Symbol;Acc:HGNC:25079]	.	-1.68865	0.000270858	down-reg.	.	0.00889026	0.88704	NA	-0.179698	0.0199011	NA	-0.143307	0.173204	NA	-0.152197	0.0363918	0.181198	0.807596	NA	.	-0.139188	0.65854	NA	-0.326761	0.0628342	NA	-0.127186	0.909669	NA	0.0120021	0.199575	0.782919	0.109271	NA	.	-0.00156854	0.931541	NA	-0.0397112	0.172109	NA	-0.977908	0.0430721	NA	-0.976339	-0.938196	0.0454119
115004	CGAS	cyclic GMP-AMP synthase [Source:HGNC Symbol;Acc:HGNC:21367]	.	-1.68864	0.00032942	down-reg.	.	-0.0735634	0.84024	NA	0.0712137	0.869523	NA	-0.0376221	0.924236	NA	0.0359413	-0.108836	0.818095	0.928251	NA	.	0.292262	0.290631	NA	0.544611	0.0164562	NA	0.486727	0.01302	NA	0.194465	-0.0578842	0.0416408	0.627469	NA	.	-0.0880606	0.231861	NA	0.151228	0.303126	NA	0.329046	0.014469	NA	0.417107	0.177818	0.00231058
27101	CACYBP	calcyclin binding protein [Source:HGNC Symbol;Acc:HGNC:30423]	.	-1.68844	0.000144219	down-reg.	.	0.0682389	0.15319	NA	-0.190578	0.0157611	NA	-0.187364	0.0128718	NA	-0.255603	0.00321435	0.00339897	0.702886	NA	.	0.205401	0.241626	NA	0.0940397	0.313349	NA	0.26468	0.0194545	NA	0.059279	0.170641	0.256304	0.0444002	NA	.	-0.0233432	0.830916	NA	0.0588457	0.1752	NA	-0.36967	0.304551	NA	-0.346326	-0.428515	0.295107
161176	SYNE3	spectrin repeat containing nuclear envelope family member 3 [Source:HGNC Symbol;Acc:HGNC:19861]	.	-1.68752	0.000446878	down-reg.	.	0.101105	0.11028	NA	-0.181088	0.0617506	NA	-0.0764393	0.492093	NA	-0.177544	0.104649	0.0545682	0.180528	NA	.	0.156578	0.0250266	NA	-0.142358	0.00740882	NA	-0.02208	0.541535	NA	-0.178658	0.120278	0.210002	0.861405	NA	.	0.115032	0.14165	NA	-0.150458	0.597084	NA	0.17238	0.224894	NA	0.0573487	0.322838	0.646443
151827	LRRC34	leucine rich repeat containing 34 [Source:HGNC Symbol;Acc:HGNC:28408]	.	-1.68567	0.000759308	down-reg.	.	-0.0326656	0.993058	NA	0.094911	0.803716	NA	-0.147629	0.279666	NA	-0.114963	-0.24254	0.307144	0.262984	NA	.	0.0180271	0.926306	NA	-0.0782956	0.551215	NA	-0.0707748	0.298626	NA	-0.0888018	0.00752085	0.67873	0.909263	NA	.	-0.158919	0.280957	NA	0.0566844	0.777615	NA	-0.334703	0.277489	NA	-0.175784	-0.391387	0.581034
84824	FCRLA	Fc receptor like A [Source:HGNC Symbol;Acc:HGNC:18504]	.	-1.68497	0.000874592	down-reg.	.	-0.347202	0.410741	NA	-0.000117436	0.607364	NA	0.0856021	0.281364	NA	0.432804	0.0857195	0.111966	0.212889	NA	.	0.0648139	0.987996	NA	0.155138	0.922051	NA	-0.164399	0.0649256	NA	-0.229213	-0.319536	0.0371807	0.201597	NA	.	0.16958	0.228186	NA	0.229662	0.130907	NA	0.302001	0.0937615	NA	0.132421	0.0723394	0.407872
675	BRCA2	BRCA2, DNA repair associated [Source:HGNC Symbol;Acc:HGNC:1101]	.	-1.68163	0.0010016	down-reg.	.	-0.140958	0.535199	NA	-0.094132	0.945909	NA	-0.106097	0.784208	NA	0.0348613	-0.0119649	0.0368734	0.899492	NA	.	-0.0126529	0.576902	NA	0.0333667	0.397788	NA	0.175982	0.01651	NA	0.188635	0.142616	0.472747	0.442912	NA	.	-0.0394909	0.24991	NA	0.00368442	0.663829	NA	-0.26683	0.283793	NA	-0.227339	-0.270514	0.415742
100316904	SAP25	Sin3A associated protein 25 [Source:HGNC Symbol;Acc:HGNC:41908]	.	-1.68084	0.00106796	down-reg.	.	0.00611442	0.864374	NA	-0.00920431	0.515691	NA	-0.12052	0.76438	NA	-0.126635	-0.111316	0.969526	0.279284	NA	.	-0.13221	0.222934	NA	-0.0836943	0.487592	NA	0.065206	0.903419	NA	0.197416	0.1489	0.625137	0.686223	NA	.	0.195912	0.0744309	NA	0.148371	0.155836	NA	0.782297	0.00653482	up-reg.	0.586386	0.633926	0.0118182
6615	SNAI1	snail family transcriptional repressor 1 [Source:HGNC Symbol;Acc:HGNC:11128]	.	-1.67854	0.000718914	down-reg.	.	-0.134738	0.00276147	NA	0.0156923	0.627516	NA	-0.058255	0.532656	NA	0.0764826	-0.0739473	0.352655	0.441857	NA	.	0.0365831	0.866225	NA	0.240536	0.100581	NA	-0.00249814	0.971834	NA	-0.0390812	-0.243034	0.887355	0.103077	NA	.	-0.0347672	0.276482	NA	0.639492	0.00312677	up-reg.	1.22574	0.00753557	up-reg.	1.26051	0.586252	0.00570146
1326	MAP3K8	mitogen-activated protein kinase kinase kinase 8 [Source:HGNC Symbol;Acc:HGNC:6860]	.	-1.67763	0.000867	down-reg.	.	0.107891	0.252194	NA	0.027078	0.13837	NA	-0.069425	0.578417	NA	-0.177316	-0.096503	0.268763	0.302801	NA	.	-0.0284684	0.706941	NA	-0.0650356	0.951015	NA	0.146707	0.155724	NA	0.175175	0.211742	0.158226	0.072627	NA	.	-0.135488	0.347778	NA	0.111946	0.126204	NA	0.195535	0.769007	NA	0.331023	0.0835892	0.538337
6899	TBX1	T-box 1 [Source:HGNC Symbol;Acc:HGNC:11592]	.	-1.67638	9.18368e-05	down-reg.	.	-0.00634597	0.838836	NA	0.0289313	0.760383	NA	-0.122856	0.165098	NA	-0.11651	-0.151787	0.262136	0.17666	NA	.	0.0159403	0.517312	NA	-0.0244664	0.482006	NA	0.0194107	0.55982	NA	0.00347036	0.0438771	0.966327	0.689336	NA	.	-0.0932579	0.234206	NA	-0.0052849	0.706653	NA	0.241421	0.142638	NA	0.334679	0.246706	0.10036
7516	XRCC2	X-ray repair cross complementing 2 [Source:HGNC Symbol;Acc:HGNC:12829]	.	-1.67551	0.00141353	down-reg.	.	0.16478	0.541988	NA	0.0648935	0.527112	NA	0.0746072	0.520249	NA	-0.0901724	0.00971367	0.964861	0.740683	NA	.	-0.203541	0.169102	NA	-0.391784	0.100139	NA	-0.0999292	0.507152	NA	0.103612	0.291855	0.746379	0.403588	NA	.	0.268741	0.0823807	NA	-0.0298627	0.462752	NA	-0.522853	0.0479537	NA	-0.791594	-0.49299	0.0164691
5420	PODXL	podocalyxin like [Source:HGNC Symbol;Acc:HGNC:9171]	.	-1.67452	0.00134966	down-reg.	.	-0.255286	0.0202629	NA	-0.536046	0.00314017	NA	-0.0484317	0.599355	NA	0.206854	0.487614	0.034282	0.00388108	NA	.	0.0304701	0.785384	NA	0.522126	0.0150348	NA	1.44494	6.47912e-05	up-reg.	1.41447	0.922811	0.000416998	0.00522604	up-reg.	.	0.400947	0.0708435	NA	1.23915	0.00170168	up-reg.	1.69008	0.000251881	up-reg.	1.28914	0.450931	0.000495919
6628	SNRPB	small nuclear ribonucleoprotein polypeptides B and B1 [Source:HGNC Symbol;Acc:HGNC:11153]	.	-1.67361	0.000149533	down-reg.	.	0.0419164	0.929009	NA	-0.0151194	0.961689	NA	0.148795	0.200124	NA	0.106879	0.163914	0.130858	0.241486	NA	.	0.229701	0.0604514	NA	0.446002	0.0228255	NA	0.435592	0.00228208	NA	0.20589	-0.01041	0.0139035	0.839984	NA	.	-0.00199597	0.579727	NA	0.326477	0.0110217	NA	0.636023	0.000426923	up-reg.	0.638019	0.309546	7.78502e-05
4521	NUDT1	nudix hydrolase 1 [Source:HGNC Symbol;Acc:HGNC:8048]	.	-1.67325	0.000702948	down-reg.	.	0.104249	0.0901696	NA	-0.0432034	0.882251	NA	0.324036	0.0114905	NA	0.219786	0.367239	0.0323223	0.00576444	NA	.	0.153284	0.510371	NA	0.346317	0.178826	NA	0.40347	0.0642275	NA	0.250187	0.0571533	0.14093	0.796165	NA	.	0.150155	0.24086	NA	0.320945	0.034539	NA	0.865597	0.0100064	up-reg.	0.715442	0.544652	0.0166392
26499	PLEK2	pleckstrin 2 [Source:HGNC Symbol;Acc:HGNC:19238]	.	-1.67234	0.000885953	down-reg.	.	-0.277524	0.036223	NA	-0.227943	0.0770913	NA	0.0129683	0.489096	NA	0.290492	0.240912	0.00395304	0.00294842	NA	.	-0.124549	0.350618	NA	0.297523	0.0229125	NA	0.700751	0.00196675	up-reg.	0.825301	0.403228	0.000453248	0.0137743	up-reg.	.	0.210723	0.231009	NA	1.36372	0.000198311	up-reg.	1.55009	3.25379e-05	up-reg.	1.33937	0.18637	7.7797e-05
3225	HOXC9	homeobox C9 [Source:NCBI gene;Acc:3225]	.	-1.67148	0.000555346	down-reg.	.	-0.0463233	0.301592	NA	0.165196	0.137824	NA	-0.100622	0.459224	NA	-0.0542982	-0.265818	0.875369	0.0886523	NA	.	-0.0671584	0.272371	NA	0.136288	0.021623	NA	0.0607563	0.803378	NA	0.127915	-0.0755315	0.390301	0.292124	NA	.	-0.125035	0.230103	NA	-0.291754	0.0240277	NA	-0.946828	0.000210751	NA	-0.821793	-0.655074	2.47743e-06
3357	HTR2B	5-hydroxytryptamine receptor 2B [Source:HGNC Symbol;Acc:HGNC:5294]	.	-1.67066	0.0009811	down-reg.	.	0.0511437	0.748518	NA	-0.239503	0.0621924	NA	-0.0660019	0.0945382	NA	-0.117146	0.173501	0.0255255	0.425647	NA	.	-0.0334136	0.700348	NA	-0.174034	0.194693	NA	-0.257508	0.044892	NA	-0.224095	-0.0834741	0.0490651	0.126824	NA	.	0.0254707	0.828166	NA	-0.304731	0.0123893	NA	-0.480642	0.00741032	NA	-0.506112	-0.175911	0.00450859
4361	MRE11	MRE11 homolog, double strand break repair nuclease [Source:HGNC Symbol;Acc:HGNC:7230]	.	-1.66941	0.000522716	down-reg.	.	0.0762134	0.161706	NA	-0.0699277	0.881942	NA	-0.278005	0.447124	NA	-0.354219	-0.208078	0.0839861	0.414618	NA	.	-0.060575	0.667601	NA	-0.0544176	0.212737	NA	0.200847	0.166575	NA	0.261422	0.255264	0.136972	0.0786035	NA	.	0.159031	0.151312	NA	0.0551126	0.471977	NA	-0.347038	0.440797	NA	-0.506068	-0.40215	0.280008
286827	TRIM59	tripartite motif containing 59 [Source:HGNC Symbol;Acc:HGNC:30834]	.	-1.66788	0.000374213	down-reg.	.	0.00276278	0.889336	NA	0.0633853	0.626671	NA	-0.127962	0.420892	NA	-0.130725	-0.191348	0.38473	0.331204	NA	.	0.0494561	0.361852	NA	0.0703049	0.424033	NA	0.296109	0.0107791	NA	0.246653	0.225804	0.0153022	0.143069	NA	.	0.0397854	0.968901	NA	0.211669	0.136143	NA	-0.19382	0.348332	NA	-0.233605	-0.405489	0.330738
11221	DUSP10	dual specificity phosphatase 10 [Source:HGNC Symbol;Acc:HGNC:3065]	.	-1.66727	0.000589451	down-reg.	.	-0.189945	0.228193	NA	-0.070535	0.418597	NA	-0.0946168	0.810068	NA	0.0953282	-0.0240818	0.290721	0.563702	NA	.	0.0663304	0.758227	NA	0.148149	0.0924233	NA	0.0872528	0.100251	NA	0.0209224	-0.0608963	0.278107	0.753049	NA	.	-0.0629685	0.509477	NA	0.255394	0.196175	NA	0.172984	0.030729	NA	0.235952	-0.0824104	0.012251
9201	DCLK1	doublecortin like kinase 1 [Source:HGNC Symbol;Acc:HGNC:2700]	.	-1.66647	0.000770523	down-reg.	.	0.03909	0.494965	NA	0.018016	0.808136	NA	0.180041	0.248077	NA	0.140951	0.162025	0.454251	0.363094	NA	.	-0.0113222	0.805283	NA	-0.0975805	0.753406	NA	0.0315263	0.327769	NA	0.0428485	0.129107	0.285565	0.206669	NA	.	-0.088861	0.980571	NA	-0.032117	0.635946	NA	-0.10545	0.302091	NA	-0.0165887	-0.0733327	0.240484
4670	HNRNPM	heterogeneous nuclear ribonucleoprotein M [Source:HGNC Symbol;Acc:HGNC:5046]	.	-1.66553	0.00064211	down-reg.	.	-0.073168	0.246543	NA	0.00714813	0.919276	NA	-0.0464887	0.437487	NA	0.0266793	-0.0536369	0.394896	0.291941	NA	.	0.0765986	0.0289468	NA	0.0583849	0.00678904	NA	0.333454	0.000412708	NA	0.256855	0.275069	0.00429649	0.00110403	NA	.	-0.00345562	0.751892	NA	0.141741	0.116412	NA	0.099604	0.289409	NA	0.10306	-0.0421374	0.0406364
7430	EZR	ezrin [Source:HGNC Symbol;Acc:HGNC:12691]	.	-1.6644	0.000649619	down-reg.	.	0.0284312	0.55621	NA	-0.224899	0.00180321	NA	0.168597	0.0164921	NA	0.140166	0.393496	0.0172016	0.00110746	NA	.	-0.087232	0.769855	NA	0.0863217	0.236456	NA	0.594575	0.00376521	up-reg.	0.681807	0.508253	0.000533615	0.00472137	up-reg.	.	0.105958	0.00393037	NA	0.716173	0.00306602	up-reg.	1.06903	0.000211278	up-reg.	0.963071	0.352856	0.000331025
7531	YWHAE	tyrosine 3-monooxygenase/tryptophan 5-monooxygenase activation protein epsilon [Source:HGNC Symbol;Acc:HGNC:12851]	.	-1.6643	0.000434816	down-reg.	.	-0.00138957	0.594153	NA	-0.0484182	0.20444	NA	0.165442	0.0618024	NA	0.166832	0.21386	0.0592944	0.0298682	NA	.	0.00274607	0.524916	NA	0.175831	0.00619764	NA	0.398486	0.000273564	NA	0.39574	0.222655	0.000672966	0.00754362	NA	.	0.0391938	0.997803	NA	0.11698	0.0373693	NA	0.259161	0.0312185	NA	0.219967	0.142181	0.0443967
54780	NSMCE4A	NSE4 homolog A, SMC5-SMC6 complex component [Source:HGNC Symbol;Acc:HGNC:25935]	.	-1.66396	6.27197e-05	down-reg.	.	-0.0248155	0.83757	NA	-0.146951	0.0548837	NA	-0.171438	0.0283611	NA	-0.146623	-0.0244869	0.0206602	0.902722	NA	.	0.0744679	0.811723	NA	-0.0237415	0.346398	NA	0.155065	0.123396	NA	0.0805968	0.178806	0.207652	0.0894715	NA	.	-0.0779265	0.62554	NA	0.232575	0.036361	NA	-0.0168199	0.875507	NA	0.0611066	-0.249395	0.991007
25927	CNRIP1	cannabinoid receptor interacting protein 1 [Source:HGNC Symbol;Acc:HGNC:24546]	.	-1.66188	0.000430338	down-reg.	.	0.211166	0.00166311	NA	0.119257	0.0184033	NA	0.273704	0.018248	NA	0.0625381	0.154447	0.336008	0.0722687	NA	.	0.22823	0.0280262	NA	0.39573	0.00100799	NA	0.713941	7.91985e-06	up-reg.	0.485711	0.318211	0.00206313	0.00280053	up-reg.	.	0.108926	0.0197645	NA	0.391253	0.000681551	NA	0.407305	0.000469413	NA	0.298379	0.0160518	0.0095397
23468	CBX5	chromobox 5 [Source:HGNC Symbol;Acc:HGNC:1555]	.	-1.66006	0.000434816	down-reg.	.	0.0447058	0.530191	NA	0.0662194	0.413579	NA	0.143687	0.0175331	NA	0.0989813	0.0774677	0.0847834	0.0434228	NA	.	-0.145611	0.612863	NA	-0.0948659	0.068668	NA	0.134434	0.185183	NA	0.280045	0.2293	0.236711	0.0133203	NA	.	-0.071964	0.288991	NA	0.00746749	0.972119	NA	-0.131609	0.386479	NA	-0.059645	-0.139077	0.718758
27145	FILIP1	filamin A interacting protein 1 [Source:HGNC Symbol;Acc:HGNC:21015]	.	-1.65488	0.000323244	down-reg.	.	0.17192	0.0693687	NA	0.159713	0.063932	NA	0.0213714	0.810831	NA	-0.150548	-0.138342	0.0249621	0.0181739	NA	.	-0.135061	0.104495	NA	-0.130672	0.0736245	NA	0.00828073	0.764936	NA	0.143342	0.138953	0.0377805	0.0400799	NA	.	-0.000778897	0.811388	NA	-0.132024	0.660675	NA	-0.124878	0.530178	NA	-0.124099	0.00714665	0.484561
169834	ZNF883	zinc finger protein 883 [Source:NCBI gene;Acc:169834]	.	-1.65123	0.000390819	down-reg.	.	-0.291857	0.238447	NA	-0.374156	0.212453	NA	-0.397083	0.132499	NA	-0.105225	-0.0229268	0.129613	0.696392	NA	.	-0.0411305	0.206222	NA	-0.193665	0.0461518	NA	-0.0623499	0.180867	NA	-0.0212194	0.131315	0.807418	0.0944632	NA	.	-0.0895122	0.282714	NA	0.0314581	0.478948	NA	-0.872893	0.110853	NA	-0.783381	-0.904351	0.146975
157	GRK3	G protein-coupled receptor kinase 3 [Source:HGNC Symbol;Acc:HGNC:290]	.	-1.64606	0.000302104	down-reg.	.	0.0228889	0.539605	NA	-0.103574	0.0565402	NA	-0.1269	0.308569	NA	-0.149789	-0.0233258	0.221983	0.998794	NA	.	0.102337	0.363773	NA	-0.0151207	0.832021	NA	0.396874	0.00623615	NA	0.294537	0.411995	0.0195216	0.00899741	NA	.	-0.0143701	0.641418	NA	-0.0173509	0.59412	NA	-0.137329	0.104847	NA	-0.122959	-0.119978	0.0906159
23114	NFASC	neurofascin [Source:HGNC Symbol;Acc:HGNC:29866]	.	-1.6456	0.000879871	down-reg.	.	-0.432674	0.0107482	NA	-0.219257	0.0693533	NA	-0.318381	0.0227987	NA	0.114293	-0.0991238	0.485068	0.259375	NA	.	-0.0962679	0.0566562	NA	0.112848	0.881971	NA	-0.24247	0.206942	NA	-0.146202	-0.355318	0.71356	0.182041	NA	.	-0.204267	0.0121501	NA	-0.238477	0.0340849	NA	0.0693447	0.739911	NA	0.273612	0.307822	0.316841
377677	CA13	carbonic anhydrase 13 [Source:HGNC Symbol;Acc:HGNC:14914]	.	-1.64416	0.000766896	down-reg.	.	0.14353	0.150376	NA	0.0934372	0.104447	NA	0.0215465	0.392088	NA	-0.121983	-0.0718907	0.351732	0.297282	NA	.	-0.00345797	0.638594	NA	-0.17941	0.357808	NA	-0.196307	0.128278	NA	-0.192849	-0.0168975	0.139399	0.505528	NA	.	0.168147	0.137274	NA	0.00489358	0.653443	NA	-0.226994	0.539676	NA	-0.395141	-0.231887	0.262409
54855	TENT5C	terminal nucleotidyltransferase 5C [Source:HGNC Symbol;Acc:HGNC:24712]	.	-1.64365	0.00101158	down-reg.	.	-0.278292	0.0676681	NA	-0.054105	0.784951	NA	-0.39357	0.0279431	NA	-0.115278	-0.339465	0.293309	0.0141124	NA	.	-0.382105	0.00941689	NA	-0.0895138	0.690859	NA	-0.372396	0.00365895	NA	0.00970939	-0.282882	0.951527	0.0406355	NA	.	-0.211327	0.0646447	NA	-0.107074	0.125378	NA	-0.236866	0.135223	NA	-0.0255383	-0.129792	0.489763
83596	BCL2L12	BCL2 like 12 [Source:HGNC Symbol;Acc:HGNC:13787]	.	-1.64338	0.000273646	down-reg.	.	-0.041335	0.809351	NA	-0.0266111	0.878327	NA	-0.0105578	0.499812	NA	0.0307772	0.0160532	0.118832	0.573917	NA	.	0.0600668	0.343307	NA	0.226967	0.0173118	NA	0.377199	0.00336109	NA	0.317132	0.150232	0.00124606	0.0192006	NA	.	0.0507855	0.47307	NA	0.262371	0.00414365	NA	0.752296	0.00032783	up-reg.	0.70151	0.489925	0.0004298
7351	UCP2	uncoupling protein 2 [Source:HGNC Symbol;Acc:HGNC:12518]	.	-1.64207	0.000989443	down-reg.	.	0.218951	0.0156111	NA	0.164637	0.0243967	NA	0.644666	0.000199466	up-reg.	0.425715	0.480029	0.000502269	0.000332487	up-reg.	.	0.06581	0.236043	NA	0.367344	0.00989025	NA	0.656158	0.000377541	up-reg.	0.590348	0.288814	0.00586771	0.055557	NA	.	-0.023458	0.704586	NA	0.451841	0.0167713	NA	1.42311	0.0101238	up-reg.	1.44657	0.971268	0.0108954
23604	DAPK2	death associated protein kinase 2 [Source:HGNC Symbol;Acc:HGNC:2675]	.	-1.6362	0.00122194	down-reg.	.	-0.0922594	0.207568	NA	0.0135338	0.469905	NA	-0.0260347	0.412193	NA	0.0662246	-0.0395685	0.668246	0.783054	NA	.	-0.428019	0.0191447	NA	-0.474014	0.0120389	NA	-0.482142	0.0181772	NA	-0.0541233	-0.00812773	0.647239	0.736057	NA	.	-0.0648046	0.332194	NA	0.438104	0.152119	NA	0.684137	0.00779013	up-reg.	0.748941	0.246033	0.00540365
54468	MIOS	meiosis regulator for oocyte development [Source:HGNC Symbol;Acc:HGNC:21905]	.	-1.63514	0.000450713	down-reg.	.	0.134731	0.359819	NA	0.0303702	0.6294	NA	-0.209317	0.0788104	NA	-0.344048	-0.239687	0.0161447	0.142262	NA	.	-0.244088	0.0375801	NA	-0.493543	0.00651205	NA	-0.212548	0.0326205	NA	0.0315398	0.280995	0.765296	0.0659709	NA	.	0.05133	0.590549	NA	0.175735	0.520409	NA	-0.209911	0.126721	NA	-0.261241	-0.385646	0.203622
113763	ZBED6CL	ZBED6 C-terminal like [Source:HGNC Symbol;Acc:HGNC:21720]	.	-1.63464	0.000272487	down-reg.	.	-0.0521577	0.966596	NA	-0.0469727	0.424335	NA	0.154729	0.604415	NA	0.206887	0.201702	0.686592	0.362556	NA	.	-0.0470184	0.461808	NA	-0.0874251	0.244911	NA	-0.153676	0.0509652	NA	-0.106657	-0.0662506	0.0237098	0.154631	NA	.	-0.168126	0.193715	NA	0.127047	0.206037	NA	-0.110191	0.536882	NA	0.057935	-0.237238	0.836454
55159	RFWD3	ring finger and WD repeat domain 3 [Source:HGNC Symbol;Acc:HGNC:25539]	.	-1.63216	0.000698418	down-reg.	.	-0.0744435	0.813315	NA	-0.0343814	0.748623	NA	-0.0246235	0.931776	NA	0.04982	0.00975788	0.76957	0.659483	NA	.	-0.054223	0.585568	NA	0.15952	0.106825	NA	0.308462	0.00871848	NA	0.362685	0.148942	0.0209914	0.206822	NA	.	0.135119	0.172839	NA	0.282977	0.00177545	NA	0.696983	0.000222627	up-reg.	0.561864	0.414006	0.00127196
7112	TMPO	thymopoietin [Source:HGNC Symbol;Acc:HGNC:11875]	.	-1.62923	0.000462055	down-reg.	.	0.0861014	0.126834	NA	0.202922	0.00416469	NA	0.185522	0.285912	NA	0.099421	-0.017399	0.99846	0.223592	NA	.	0.101946	0.359348	NA	0.0806924	0.641683	NA	0.408048	0.004995	NA	0.306103	0.327356	0.0321888	0.0184517	NA	.	-0.18128	0.0525193	NA	0.147954	0.0210663	NA	-0.0687241	0.668752	NA	0.112556	-0.216678	0.38185
22929	SEPHS1	selenophosphate synthetase 1 [Source:HGNC Symbol;Acc:HGNC:19685]	.	-1.62616	0.000169264	down-reg.	.	0.052056	0.438397	NA	-0.0154492	0.753401	NA	0.156139	0.0106037	NA	0.104083	0.171588	0.0831573	0.0118491	NA	.	-0.043814	0.273831	NA	-0.0248829	0.952261	NA	0.162329	0.0628154	NA	0.206143	0.187212	0.0353455	0.0729944	NA	.	-0.014521	0.763037	NA	0.201913	0.0431339	NA	0.430932	0.00144571	NA	0.445453	0.229018	0.000283519
2820	GPD2	glycerol-3-phosphate dehydrogenase 2 [Source:HGNC Symbol;Acc:HGNC:4456]	.	-1.62577	0.000581268	down-reg.	.	0.0292752	0.714554	NA	0.0701577	0.89571	NA	0.00963209	0.938459	NA	-0.0196432	-0.0605257	0.640308	0.922054	NA	.	-0.0624735	0.993507	NA	0.0535238	0.575955	NA	0.119572	0.0940781	NA	0.182046	0.0660484	0.0824237	0.199778	NA	.	0.00843843	0.486704	NA	0.247098	0.0550108	NA	-0.488335	0.14107	NA	-0.496773	-0.735432	0.211023
1723	DHODH	dihydroorotate dehydrogenase (quinone) [Source:HGNC Symbol;Acc:HGNC:2867]	.	-1.62575	0.000331712	down-reg.	.	0.0902844	0.732658	NA	0.0304002	0.713274	NA	0.107594	0.532113	NA	0.0173096	0.0771939	0.698011	0.722884	NA	.	0.0215624	0.605665	NA	-0.00620981	0.928785	NA	0.274843	0.0111777	NA	0.253281	0.281053	0.00565027	0.0296159	NA	.	0.00399829	0.509244	NA	0.486176	0.0205325	NA	0.651514	0.000643674	up-reg.	0.647516	0.165338	0.000481766
168455	CCDC71L	coiled-coil domain containing 71 like [Source:HGNC Symbol;Acc:HGNC:26685]	.	-1.62527	0.000325636	down-reg.	.	0.0672607	0.548874	NA	0.0894449	0.0582889	NA	0.0367947	0.0275302	NA	-0.030466	-0.0526502	0.767202	0.255861	NA	.	-0.229103	0.0916779	NA	-0.206615	0.0211314	NA	-0.232958	0.0118763	NA	-0.00385435	-0.0263425	0.777366	0.96559	NA	.	-0.0982039	0.0107338	NA	0.167442	0.125179	NA	0.199211	0.0208765	NA	0.297415	0.031769	0.00610299
57552	NCEH1	neutral cholesterol ester hydrolase 1 [Source:HGNC Symbol;Acc:HGNC:29260]	.	-1.62391	0.000925893	down-reg.	.	-0.211711	0.00586859	NA	-0.281585	0.00999856	NA	-0.237616	0.0482121	NA	-0.0259047	0.0439692	0.951135	0.686548	NA	.	-0.0483731	0.211111	NA	0.0789752	0.300488	NA	0.357382	0.00164037	NA	0.405755	0.278407	0.0123791	0.0472503	NA	.	0.159165	0.00853125	NA	0.186566	0.0881639	NA	0.0793124	0.903567	NA	-0.0798529	-0.107253	0.48302
2669	GEM	GTP binding protein overexpressed in skeletal muscle [Source:HGNC Symbol;Acc:HGNC:4234]	.	-1.62175	0.000450622	down-reg.	.	-0.169644	0.0422154	NA	-0.377149	0.00472801	NA	-0.46116	0.000723164	NA	-0.291516	-0.0840103	0.0115135	0.0294724	NA	.	-0.0438733	0.175536	NA	-0.102145	0.101177	NA	-0.0191775	0.411204	NA	0.0246958	0.0829677	0.460874	0.205691	NA	.	-0.133005	0.0926961	NA	0.530852	0.00901194	NA	0.72683	0.00197939	up-reg.	0.859834	0.195978	9.04712e-05
85444	LRRCC1	leucine rich repeat and coiled-coil centrosomal protein 1 [Source:HGNC Symbol;Acc:HGNC:29373]	.	-1.61787	0.000416729	down-reg.	.	0.058209	0.35998	NA	-0.330003	0.047795	NA	-0.458877	0.0203865	NA	-0.517086	-0.128873	0.000203866	0.0418795	NA	.	-0.0392212	0.35117	NA	-0.205007	0.260551	NA	0.215655	0.00148329	NA	0.254876	0.420661	0.0212769	0.0347633	NA	.	0.0405989	0.383215	NA	0.219223	0.0720138	NA	-0.479536	0.150069	NA	-0.520135	-0.698758	0.110373
126382	NR2C2AP	nuclear receptor 2C2 associated protein [Source:HGNC Symbol;Acc:HGNC:30763]	.	-1.61756	0.000889538	down-reg.	.	-0.0498915	0.818007	NA	-0.0222389	0.925079	NA	0.170694	0.19475	NA	0.220585	0.192933	0.180214	0.201265	NA	.	0.00189612	0.719396	NA	0.0351252	0.173835	NA	0.209705	0.00838631	NA	0.207808	0.174579	0.0413326	0.125383	NA	.	-0.092887	0.348892	NA	0.218976	0.00707355	NA	0.656244	0.00511818	up-reg.	0.749131	0.437268	0.00441205
220	ALDH1A3	aldehyde dehydrogenase 1 family member A3 [Source:HGNC Symbol;Acc:HGNC:409]	.	-1.61726	0.000448359	down-reg.	.	0.00470798	0.422261	NA	-0.030642	0.639091	NA	-0.0492953	0.975547	NA	-0.0540033	-0.0186533	0.194949	0.32553	NA	.	0.0589473	0.45675	NA	-0.078752	0.901342	NA	-0.0151518	0.716333	NA	-0.0740991	0.0636001	0.646463	0.443224	NA	.	0.0696033	0.429909	NA	0.00780708	0.533464	NA	-0.429126	0.0555551	NA	-0.49873	-0.436934	0.0429113
4522	MTHFD1	methylenetetrahydrofolate dehydrogenase, cyclohydrolase and formyltetrahydrofolate synthetase 1 [Source:HGNC Symbol;Acc:HGNC:7432]	.	-1.61633	0.000528903	down-reg.	.	-0.0991552	0.0414259	NA	-0.0554277	0.0684426	NA	-0.0518399	0.0836137	NA	0.0473153	0.00358777	0.162045	0.517452	NA	.	-0.271615	0.0201947	NA	-0.221354	0.000364907	NA	-0.0428328	0.340423	NA	0.228783	0.178521	0.0467072	0.00810003	NA	.	-0.00834717	0.919279	NA	0.205309	0.0240216	NA	0.273312	0.00477632	NA	0.28166	0.0680032	0.00277312
91107	AC087289.1	tripartite motif containing 47 [Source:NCBI gene;Acc:91107]	.	-1.61452	0.000563025	down-reg.	.	0.0161319	0.451993	NA	0.143294	0.0563314	NA	0.144925	0.435617	NA	0.128793	0.00163139	0.257975	0.808124	NA	.	0.00946485	0.90501	NA	-0.0229767	0.435151	NA	0.048706	0.803447	NA	0.0392412	0.0716827	0.734077	0.424652	NA	.	-0.0324058	0.162048	NA	0.50414	0.00456167	NA	1.22274	0.00376736	up-reg.	1.25514	0.718599	0.00211336
5111	PCNA	proliferating cell nuclear antigen [Source:HGNC Symbol;Acc:HGNC:8729]	.	-1.61356	0.000170748	down-reg.	.	-0.0258783	0.948006	NA	-0.353366	0.00833557	NA	-0.451423	0.000786559	NA	-0.425545	-0.0980566	0.000300174	0.502484	NA	.	0.0428445	0.480875	NA	-0.160923	0.0452119	NA	0.137359	0.432773	NA	0.0945143	0.298282	0.681002	0.0954287	NA	.	0.00159156	0.319046	NA	-0.125676	0.16265	NA	-0.662345	0.11088	NA	-0.663936	-0.536669	0.0840631
84250	SLF1	SMC5-SMC6 complex localization factor 1 [Source:HGNC Symbol;Acc:HGNC:25408]	.	-1.61064	0.000565327	down-reg.	.	-0.108431	0.56294	NA	-0.149474	0.00480931	NA	-0.321075	0.0581896	NA	-0.212644	-0.171601	0.140324	0.249247	NA	.	-0.0764322	0.210259	NA	-0.174176	0.13497	NA	0.0675972	0.506766	NA	0.144029	0.241774	0.119084	0.0845298	NA	.	-0.0371391	0.896819	NA	-0.0155065	0.310025	NA	-0.341575	0.322292	NA	-0.304436	-0.326069	0.288973
79159	NOL12	nucleolar protein 12 [Source:HGNC Symbol;Acc:HGNC:28585]	.	-1.61	0.000178491	down-reg.	.	0.0635272	0.68173	NA	-0.151665	0.103679	NA	0.0641958	0.39807	NA	0.000668666	0.215861	0.52419	0.0276246	NA	.	0.0495357	0.438695	NA	-0.111969	0.102232	NA	0.104362	0.494718	NA	0.0548267	0.216332	0.971107	0.103456	NA	.	0.1094	0.119969	NA	0.0364621	0.293283	NA	0.573105	0.00388598	NA	0.463705	0.536643	0.00545303
84798	C19orf48	chromosome 19 open reading frame 48 [Source:HGNC Symbol;Acc:HGNC:29667]	.	-1.60926	0.000664253	down-reg.	.	-0.00795866	0.921251	NA	0.210387	0.102313	NA	0.310918	0.0341444	NA	0.318877	0.100531	0.04502	0.380068	NA	.	0.00919753	0.491956	NA	0.221914	0.127891	NA	0.452888	0.00508013	NA	0.44369	0.230974	0.0693072	0.152119	NA	.	0.237735	0.108282	NA	0.685186	0.00204339	up-reg.	1.73813	0.000637918	up-reg.	1.50039	1.05294	0.000874177
83896	KRTAP3-1	keratin associated protein 3-1 [Source:HGNC Symbol;Acc:HGNC:16778]	.	-1.60769	0.000781125	down-reg.	.	0.0288382	0.99459	NA	-0.16571	0.712977	NA	-0.125031	0.2892	NA	-0.15387	0.0406782	0.581947	0.723079	NA	.	-0.171231	0.47695	NA	-0.0351874	0.830542	NA	0.0843108	0.139468	NA	0.255542	0.119498	0.000879611	0.104083	NA	.	0.0272089	0.806871	NA	-0.136787	0.0529918	NA	0.229223	0.295924	NA	0.202014	0.36601	0.324398
129401	NUP35	nucleoporin 35 [Source:HGNC Symbol;Acc:HGNC:29797]	.	-1.60596	0.000264863	down-reg.	.	0.0423667	0.968673	NA	-0.0713329	0.135554	NA	-0.325122	0.00584088	NA	-0.367489	-0.253789	0.0145221	0.0821872	NA	.	-0.122951	0.141472	NA	-0.288788	0.0554622	NA	-0.0666849	0.525482	NA	0.0562659	0.222103	0.297702	0.0805542	NA	.	-0.180452	0.125314	NA	-0.00587063	0.949708	NA	-0.424686	0.115961	NA	-0.244234	-0.418815	0.223053
26528	DAZAP1	DAZ associated protein 1 [Source:HGNC Symbol;Acc:HGNC:2683]	.	-1.60326	0.000241379	down-reg.	.	0.015499	0.895951	NA	0.158704	0.0362972	NA	0.182012	0.0582736	NA	0.166513	0.0233082	0.0136423	0.983175	NA	.	-0.129521	0.0514375	NA	0.0310355	0.542694	NA	0.292381	0.0103016	NA	0.421902	0.261346	0.0025394	0.0124331	NA	.	0.0804668	0.348295	NA	0.341589	0.00460267	NA	0.627342	0.0012389	up-reg.	0.546875	0.285753	0.00183364
728833	FAM72D	family with sequence similarity 72 member D [Source:HGNC Symbol;Acc:HGNC:33593]	.	-1.60147	0.000789461	down-reg.	.	-0.203857	0.729433	NA	-0.135287	0.165845	NA	-0.0490203	0.714791	NA	0.154836	0.0862671	0.847823	0.0904755	NA	.	-0.188446	0.263773	NA	-0.401252	0.0460487	NA	0.0207046	0.866447	NA	0.20915	0.421957	0.0961632	0.0129295	NA	.	0.103675	0.138045	NA	0.23634	0.0175268	NA	0.152005	0.705799	NA	0.0483298	-0.0843352	0.971857
558	AXL	AXL receptor tyrosine kinase [Source:HGNC Symbol;Acc:HGNC:905]	.	-1.5999	0.000370414	down-reg.	.	0.0303441	0.123192	NA	0.0259938	0.359536	NA	0.13223	0.00350112	NA	0.101886	0.106236	0.000168842	0.00945719	NA	.	0.162884	0.0691509	NA	0.103367	0.00238711	NA	0.503829	0.00244537	NA	0.340945	0.400461	0.0128628	0.00595127	NA	.	0.0284282	0.781235	NA	0.451077	0.00119536	NA	0.958584	0.000857432	up-reg.	0.930156	0.507507	0.000827727
79191	IRX3	iroquois homeobox 3 [Source:HGNC Symbol;Acc:HGNC:14360]	.	-1.59685	0.000357183	down-reg.	.	-0.128615	0.178432	NA	0.0105362	0.611238	NA	0.0337623	0.799234	NA	0.162378	0.0232262	0.249442	0.775614	NA	.	0.0915883	0.493569	NA	0.0371695	0.229115	NA	0.214284	0.0826527	NA	0.122696	0.177115	0.350714	0.192247	NA	.	-0.0939007	0.824061	NA	0.474494	0.0339958	NA	1.02477	0.00211536	up-reg.	1.11867	0.550278	0.00372982
6626	SNRPA	small nuclear ribonucleoprotein polypeptide A [Source:HGNC Symbol;Acc:HGNC:11151]	.	-1.59601	0.000512964	down-reg.	.	0.0381683	0.602236	NA	0.142907	0.232675	NA	0.162527	0.0826577	NA	0.124359	0.0196204	0.0430269	0.298571	NA	.	-0.0522554	0.980569	NA	0.117927	0.0589085	NA	0.230808	0.00536415	NA	0.283063	0.112881	0.0532337	0.142056	NA	.	0.0325527	0.820804	NA	0.314069	0.00272373	NA	0.630465	0.0062567	up-reg.	0.597912	0.316395	0.0052364
715	C1R	complement C1r [Source:HGNC Symbol;Acc:HGNC:1246]	.	-1.59513	0.0012175	down-reg.	.	0.391894	0.00134022	NA	0.668303	8.66977e-06	up-reg.	0.637362	7.17941e-06	up-reg.	0.245468	-0.0309416	0.00620651	0.0989967	NA	.	0.0812957	0.655331	NA	-0.120712	0.9241	NA	0.125333	0.673144	NA	0.044037	0.246044	0.964848	0.437452	NA	.	-0.222472	0.0977645	NA	1.31916	0.000940633	up-reg.	1.43102	0.00269345	up-reg.	1.65349	0.111859	0.0018821
5603	MAPK13	mitogen-activated protein kinase 13 [Source:HGNC Symbol;Acc:HGNC:6875]	.	-1.59503	0.000563022	down-reg.	.	0.0225691	0.709049	NA	-0.00429764	0.698005	NA	-0.0387435	0.954012	NA	-0.0613127	-0.0344459	0.826148	0.807169	NA	.	-0.149973	0.430534	NA	0.0298142	0.616199	NA	-0.030029	0.97076	NA	0.119944	-0.0598432	0.0818345	0.389583	NA	.	-0.0899307	0.4914	NA	0.0651874	0.276278	NA	0.416926	0.0109091	NA	0.506857	0.351738	0.005636
54762	GRAMD1C	GRAM domain containing 1C [Source:HGNC Symbol;Acc:HGNC:25252]	.	-1.59387	0.00136499	down-reg.	.	-0.0169817	0.791145	NA	-0.059002	0.856831	NA	0.000818178	0.87241	NA	0.0177999	0.0598202	0.825871	0.344249	NA	.	-0.00460134	0.81906	NA	-0.103139	0.896462	NA	0.193578	0.0757026	NA	0.198179	0.296717	0.169406	0.254892	NA	.	-0.0172864	0.697848	NA	0.592636	0.00433364	up-reg.	0.196608	0.120527	NA	0.213894	-0.396028	0.164657
57124	CD248	CD248 molecule [Source:HGNC Symbol;Acc:HGNC:18219]	.	-1.59237	0.000577266	down-reg.	.	-0.0103708	0.906698	NA	-0.146434	0.354834	NA	0.245156	0.00655937	NA	0.255527	0.39159	0.00440967	0.00888065	NA	.	0.237881	0.0766045	NA	0.43669	0.0159706	NA	0.783327	0.00244071	up-reg.	0.545446	0.346637	0.000600603	0.0282455	up-reg.	.	0.225861	0.12035	NA	0.729234	0.000696287	up-reg.	1.63886	0.00494934	up-reg.	1.413	0.909626	0.00746512
27131	SNX5	sorting nexin 5 [Source:HGNC Symbol;Acc:HGNC:14969]	.	-1.59036	0.000582014	down-reg.	.	-0.0560286	0.984452	NA	-0.155608	0.027829	NA	-0.293042	0.0130468	NA	-0.237014	-0.137434	0.0619524	0.251978	NA	.	-0.118686	0.217087	NA	-0.356911	0.231375	NA	-0.0823752	0.736646	NA	0.0363106	0.274536	0.708819	0.385028	NA	.	0.0321075	0.608444	NA	-0.059931	0.840686	NA	-0.648923	0.189022	NA	-0.681031	-0.588992	0.150811
4192	MDK	midkine [Source:HGNC Symbol;Acc:HGNC:6972]	.	-1.59031	0.000721181	down-reg.	.	-0.0187139	0.882405	NA	0.211213	0.0780266	NA	0.286437	0.013367	NA	0.305151	0.0752238	0.0411667	0.736289	NA	.	0.172627	0.0072174	NA	0.235532	0.0661181	NA	0.0909051	0.130195	NA	-0.0817218	-0.144627	0.776991	0.486787	NA	.	-0.014356	0.286782	NA	0.908788	0.000755636	up-reg.	1.37317	0.000460501	up-reg.	1.38753	0.464381	0.000254894
27147	DENND2A	DENN domain containing 2A [Source:HGNC Symbol;Acc:HGNC:22212]	.	-1.58808	0.000358284	down-reg.	.	0.0423952	0.682097	NA	0.058365	0.604348	NA	0.139675	0.206822	NA	0.0972794	0.0813096	0.151965	0.24002	NA	.	0.0662094	0.454421	NA	-0.0312504	0.732183	NA	0.152355	0.152685	NA	0.0861453	0.183605	0.107906	0.454087	NA	.	-0.00991106	0.808005	NA	0.202616	0.0591004	NA	0.429666	0.181156	NA	0.439577	0.22705	0.186874
65057	ACD	ACD, shelterin complex subunit and telomerase recruitment factor [Source:HGNC Symbol;Acc:HGNC:25070]	.	-1.58667	0.00041135	down-reg.	.	0.0673827	0.246527	NA	0.0919846	0.0286985	NA	0.182266	0.0506152	NA	0.114883	0.0902816	0.169185	0.235737	NA	.	0.29863	0.00519	NA	0.52431	0.0214698	NA	0.558061	0.00493378	NA	0.259431	0.0337508	0.0414769	0.837493	NA	.	0.204922	0.112664	NA	0.547833	0.00502067	NA	1.23816	0.00253093	up-reg.	1.03323	0.690323	0.00478204
1663	DDX11	DEAD/H-box helicase 11 [Source:HGNC Symbol;Acc:HGNC:2736]	.	-1.58647	0.00086967	down-reg.	.	-0.122293	0.0562853	NA	0.0738155	0.18441	NA	0.0521594	0.713579	NA	0.174452	-0.0216561	0.0284299	0.355486	NA	.	0.00120259	0.980609	NA	-0.0500591	0.9553	NA	0.212877	0.0901163	NA	0.211674	0.262936	0.0891722	0.293348	NA	.	-0.0793785	0.14021	NA	0.115587	0.0222259	NA	0.496213	0.0173629	NA	0.575592	0.380626	0.0113392
10763	NES	nestin [Source:HGNC Symbol;Acc:HGNC:7756]	.	-1.58624	0.000417487	down-reg.	.	-0.00249261	0.669342	NA	-0.0364211	0.567706	NA	0.119239	0.178128	NA	0.121732	0.15566	0.0952918	0.0794937	NA	.	-0.236585	0.00542449	NA	-0.0607558	0.948026	NA	-0.0173109	0.554257	NA	0.219274	0.0434449	0.195382	0.590834	NA	.	0.0087683	0.740764	NA	0.096715	0.0449885	NA	0.590642	0.0147388	up-reg.	0.581874	0.493927	0.0206322
10046	MAMLD1	mastermind like domain containing 1 [Source:HGNC Symbol;Acc:HGNC:2568]	.	-1.58574	0.000155498	down-reg.	.	-0.115447	0.121443	NA	-0.120879	0.333396	NA	-0.114665	0.124314	NA	0.00078233	0.00621441	0.800174	0.571109	NA	.	0.0196188	0.633511	NA	-0.133068	0.28892	NA	0.12545	0.23876	NA	0.105832	0.258518	0.188198	0.103893	NA	.	-0.194512	0.0346391	NA	0.276767	0.0186692	NA	0.879749	0.00578448	up-reg.	1.07426	0.602982	0.00367618
4860	PNP	purine nucleoside phosphorylase [Source:HGNC Symbol;Acc:HGNC:7892]	.	-1.58309	0.00123524	down-reg.	.	-0.346903	0.000486115	NA	-0.614015	0.00524131	NA	-0.405781	0.00095681	NA	-0.0588784	0.208234	0.122429	0.256198	NA	.	-0.305787	0.0771688	NA	-0.11159	0.189839	NA	0.18825	0.0262689	NA	0.494037	0.29984	0.0177436	0.0107773	NA	.	0.0937919	0.841957	NA	0.611286	0.00170012	up-reg.	0.787929	0.00830325	up-reg.	0.694137	0.176643	0.012092
79723	SUV39H2	suppressor of variegation 3-9 homolog 2 [Source:HGNC Symbol;Acc:HGNC:17287]	.	-1.58183	0.000600001	down-reg.	.	0.167673	0.373419	NA	-0.0437952	0.531387	NA	-0.111316	0.512685	NA	-0.27899	-0.0675209	0.109425	0.930159	NA	.	-0.0919012	0.442736	NA	-0.406345	0.0284121	NA	-0.100336	0.555828	NA	-0.00843485	0.306009	0.886215	0.0459938	NA	.	0.136606	0.972776	NA	0.254736	0.378748	NA	0.168167	0.807646	NA	0.0315604	-0.0865688	0.753448
112476	PRRT2	proline rich transmembrane protein 2 [Source:HGNC Symbol;Acc:HGNC:30500]	.	-1.58083	0.00149944	down-reg.	.	0.157646	0.260956	NA	0.0892301	0.216812	NA	-0.05781	0.902252	NA	-0.215456	-0.14704	0.0958062	0.00686406	NA	.	-0.0261144	0.467697	NA	-0.197837	0.388261	NA	0.0402974	0.177774	NA	0.0664118	0.238135	0.541667	0.0499621	NA	.	-0.102743	0.503781	NA	0.35382	0.00510844	NA	0.760906	0.00270343	up-reg.	0.863649	0.407086	0.00215541
2752	GLUL	glutamate-ammonia ligase [Source:HGNC Symbol;Acc:HGNC:4341]	.	-1.58	0.000649822	down-reg.	.	0.0830405	0.181978	NA	0.127738	0.193215	NA	0.192753	0.0200572	NA	0.109713	0.0650158	0.0625638	0.0784103	NA	.	0.0834371	0.15181	NA	0.256414	0.0101459	NA	0.140841	0.167718	NA	0.0574043	-0.115572	0.289742	0.709579	NA	.	-0.156889	0.401525	NA	0.392896	0.0214367	NA	0.589262	0.00762654	up-reg.	0.746152	0.196366	0.00082233
6749	SSRP1	structure specific recognition protein 1 [Source:HGNC Symbol;Acc:HGNC:11327]	.	-1.57672	0.000757729	down-reg.	.	0.0344131	0.427912	NA	-0.0206391	0.487889	NA	0.0332777	0.605746	NA	-0.00113535	0.0539169	0.864855	0.158912	NA	.	-0.154358	0.0364595	NA	-0.270434	5.19042e-05	NA	-0.0962392	0.00777695	NA	0.0581191	0.174195	0.423302	0.000809778	NA	.	0.0674911	0.202161	NA	0.197643	0.0394172	NA	0.596799	9.87254e-05	up-reg.	0.529308	0.399156	5.0048e-05
2012	EMP1	epithelial membrane protein 1 [Source:HGNC Symbol;Acc:HGNC:3333]	.	-1.57626	0.000384056	down-reg.	.	0.131037	0.160125	NA	-0.134229	0.124847	NA	0.0900041	0.305518	NA	-0.0410329	0.224233	0.603906	0.0287704	NA	.	0.0110278	0.579032	NA	-0.390265	0.052763	NA	0.0500918	0.578006	NA	0.039064	0.440357	0.894205	0.053672	NA	.	0.262475	0.0529143	NA	0.154295	0.25276	NA	0.0978933	0.782613	NA	-0.164582	-0.0564016	0.729644
79847	MFSD13A	major facilitator superfamily domain containing 13A [Source:HGNC Symbol;Acc:HGNC:26196]	.	-1.57618	0.000441749	down-reg.	.	0.0362004	0.683355	NA	-0.0274482	0.217335	NA	-0.0436274	0.241663	NA	-0.0798278	-0.0161791	0.168483	0.972583	NA	.	0.112495	0.0914188	NA	-0.0939529	0.0973834	NA	0.173611	0.0282145	NA	0.061116	0.267564	0.160203	0.00449454	NA	.	-0.0162095	0.791698	NA	0.261593	0.0202005	NA	0.800156	0.0135168	up-reg.	0.816366	0.538564	0.0146589
220988	HNRNPA3	heterogeneous nuclear ribonucleoprotein A3 [Source:HGNC Symbol;Acc:HGNC:24941]	.	-1.57585	0.000381727	down-reg.	.	0.067708	0.286576	NA	-0.0687335	0.0561246	NA	-0.0559276	0.110468	NA	-0.123636	0.0128059	0.0373953	0.862013	NA	.	-0.0498918	0.390649	NA	-0.0668746	0.10754	NA	0.136185	0.0686979	NA	0.186077	0.20306	0.0793237	0.0106061	NA	.	0.0427624	0.660872	NA	0.0691875	0.145461	NA	-0.291931	0.203972	NA	-0.334693	-0.361118	0.180025
221178	SPATA13	spermatogenesis associated 13 [Source:HGNC Symbol;Acc:HGNC:23222]	.	-1.57331	0.00161254	down-reg.	.	0.104358	0.52357	NA	-0.0295919	0.596388	NA	-0.0500876	0.412703	NA	-0.154446	-0.0204958	0.12893	0.985279	NA	.	-0.313859	0.167103	NA	-0.190585	0.563116	NA	-0.235854	0.302895	NA	0.0780047	-0.0452694	0.377528	0.295854	NA	.	-0.00927371	0.916182	NA	0.0776855	0.477025	NA	0.0436858	0.63731	NA	0.0529595	-0.0339997	0.670127
28982	FLVCR1	feline leukemia virus subgroup C cellular receptor 1 [Source:HGNC Symbol;Acc:HGNC:24682]	.	-1.57327	0.00124297	down-reg.	.	-0.138364	0.057488	NA	-0.332216	0.0527764	NA	-0.243958	0.0497154	NA	-0.105594	0.088258	0.51918	0.992787	NA	.	0.0840943	0.745868	NA	0.0319104	0.421597	NA	0.101831	0.0749323	NA	0.0177366	0.0699205	0.269056	0.582997	NA	.	-0.131166	0.425071	NA	0.157843	0.0582473	NA	-0.0988964	0.311917	NA	0.0322699	-0.256739	0.709488
11073	TOPBP1	DNA topoisomerase II binding protein 1 [Source:HGNC Symbol;Acc:HGNC:17008]	.	-1.57322	0.000935349	down-reg.	.	0.104235	0.762593	NA	0.0160129	0.448901	NA	-0.212974	0.0640462	NA	-0.317209	-0.228987	0.0313077	0.398	NA	.	-0.0339362	0.234114	NA	-0.0880631	0.333015	NA	0.197186	0.160498	NA	0.231122	0.285249	0.0339783	0.0399692	NA	.	0.181165	0.305235	NA	0.0332423	0.716724	NA	-0.653578	0.160126	NA	-0.834743	-0.68682	0.102408
1287	COL4A5	collagen type IV alpha 5 chain [Source:HGNC Symbol;Acc:HGNC:2207]	.	-1.57162	0.000759312	down-reg.	.	0.186619	0.0160803	NA	-0.0650152	0.467812	NA	-0.0324819	0.830821	NA	-0.2191	0.0325333	0.0753847	0.450419	NA	.	0.0255792	0.956289	NA	-0.239729	0.0162851	NA	-0.0238092	0.536777	NA	-0.0493884	0.21592	0.51705	0.0317239	NA	.	0.46061	0.301173	NA	0.185104	0.677322	NA	0.200654	0.507736	NA	-0.259956	0.0155502	0.737908
3988	LIPA	lipase A, lysosomal acid type [Source:HGNC Symbol;Acc:HGNC:6617]	.	-1.56894	0.000798102	down-reg.	.	0.0404376	0.108281	NA	-0.0724971	0.360303	NA	0.157779	0.0479392	NA	0.117341	0.230276	0.182223	0.0600196	NA	.	-0.239473	0.0174052	NA	-0.187111	0.0927641	NA	0.0326311	0.808094	NA	0.272104	0.219742	0.070858	0.159669	NA	.	0.0834752	0.248082	NA	0.218129	0.0529871	NA	0.0421619	0.916638	NA	-0.0413133	-0.175967	0.716692
11340	EXOSC8	exosome component 8 [Source:HGNC Symbol;Acc:HGNC:17035]	.	-1.56862	0.000365855	down-reg.	.	0.108526	0.266066	NA	-0.12388	0.129908	NA	-0.370538	0.0201524	NA	-0.479065	-0.246659	0.00659041	0.205527	NA	.	-0.119845	0.146753	NA	-0.422687	0.00445048	NA	-0.0403441	0.926252	NA	0.0795006	0.382343	0.324921	0.0113157	NA	.	-0.0003618	0.863789	NA	0.06024	0.718415	NA	-0.633699	0.0958136	NA	-0.633338	-0.693939	0.103905
2152	F3	coagulation factor III, tissue factor [Source:HGNC Symbol;Acc:HGNC:3541]	.	-1.56731	0.00177522	down-reg.	.	-0.0316762	0.901164	NA	0.113186	0.0876	NA	0.147121	0.0482	NA	0.178797	0.0339354	0.0264204	0.695793	NA	.	-0.0962249	0.157715	NA	0.0740472	0.307285	NA	0.442824	0.000100826	NA	0.539049	0.368777	0.00330123	0.0409357	NA	.	0.060299	0.515958	NA	0.397238	0.0307253	NA	0.198914	0.921542	NA	0.138615	-0.198324	0.77538
4128	MAOA	monoamine oxidase A [Source:HGNC Symbol;Acc:HGNC:6833]	.	-1.56714	0.00019811	down-reg.	.	0.029684	0.93457	NA	-0.0725154	0.576636	NA	-0.094552	0.227177	NA	-0.124236	-0.0220366	0.305618	0.397573	NA	.	0.0928137	0.951595	NA	-0.0639248	0.95714	NA	0.0115342	0.526032	NA	-0.0812795	0.075459	0.77875	0.71368	NA	.	0.0396975	0.328548	NA	-0.0017606	0.680798	NA	-0.207932	0.692721	NA	-0.24763	-0.206172	0.79189
2242	FES	FES proto-oncogene, tyrosine kinase [Source:HGNC Symbol;Acc:HGNC:3657]	.	-1.56594	0.00115969	down-reg.	.	-0.123351	0.149061	NA	-0.150386	0.504213	NA	0.125428	0.777299	NA	0.248779	0.275814	0.227565	0.445511	NA	.	-0.163836	0.500005	NA	-0.132051	0.924295	NA	0.14538	0.139614	NA	0.309216	0.27743	0.0413088	0.242926	NA	.	0.106627	0.216551	NA	0.500043	0.00444412	NA	1.35328	0.00275936	up-reg.	1.24665	0.853237	0.00339153
203068	TUBB	tubulin beta class I [Source:HGNC Symbol;Acc:HGNC:20778]	.	-1.5645	0.000850997	down-reg.	.	0.0515387	0.616918	NA	0.0308423	0.697281	NA	0.455895	0.0021234	NA	0.404356	0.425052	0.000697597	0.000236562	NA	.	0.0170273	0.451411	NA	0.180669	0.0255403	NA	0.367692	0.0407148	NA	0.350665	0.187024	0.0328119	0.152856	NA	.	0.0289328	0.473891	NA	0.445101	0.00528652	NA	0.685115	0.00363128	up-reg.	0.656182	0.240014	0.00230877
84665	MYPN	myopalladin [Source:HGNC Symbol;Acc:HGNC:23246]	.	-1.56376	0.00182646	down-reg.	.	-0.218593	0.471451	NA	-0.474052	0.0192364	NA	-0.311961	0.0559801	NA	-0.0933685	0.16209	0.116322	0.0711293	NA	.	-0.389299	0.104882	NA	-0.409286	0.13085	NA	-0.119651	0.580248	NA	0.269648	0.289634	0.102294	0.112296	NA	.	-0.0570141	0.693092	NA	0.0758557	0.291173	NA	0.164439	0.155508	NA	0.221453	0.0885828	0.0922125
79077	DCTPP1	dCTP pyrophosphatase 1 [Source:HGNC Symbol;Acc:HGNC:28777]	.	-1.56264	0.000694618	down-reg.	.	-0.0132245	0.97741	NA	0.00047708	0.753371	NA	0.270636	0.00254027	NA	0.283861	0.270159	0.00808912	0.00888643	NA	.	-0.11704	0.363211	NA	0.0838517	0.388259	NA	0.209531	0.00267134	NA	0.326571	0.12568	0.0299058	0.0839604	NA	.	0.183764	0.628375	NA	0.460839	0.00761974	NA	0.761893	0.00144036	up-reg.	0.57813	0.301054	0.00228563
8356	HIST1H3J	histone cluster 1 H3 family member j [Source:HGNC Symbol;Acc:HGNC:4774]	.	-1.56249	0.011327	down-reg.	.	0.0439293	0.723434	NA	0.0697237	0.158859	NA	0.124127	0.0265692	NA	0.0801974	0.054403	0.08586	0.722644	NA	.	0.165394	0.71018	NA	0.322163	0.00329974	NA	0.342288	0.0205814	NA	0.176894	0.0201252	0.13726	0.718295	NA	.	-0.0340087	0.720275	NA	-0.147361	0.355003	NA	-1.12402	0.00110771	NA	-1.09001	-0.976659	0.000595607
85453	TSPYL5	TSPY like 5 [Source:HGNC Symbol;Acc:HGNC:29367]	.	-1.56192	0.000699896	down-reg.	.	-0.0132447	0.925585	NA	0.089278	0.15419	NA	-0.131789	0.0919593	NA	-0.118544	-0.221067	0.00927857	0.0120809	NA	.	0.0300317	0.95464	NA	-0.0274007	0.28665	NA	-0.0816584	0.184246	NA	-0.11169	-0.0542577	0.118396	0.428137	NA	.	-0.050954	0.112849	NA	-0.106851	0.489172	NA	-0.0209274	0.350304	NA	0.0300265	0.0859233	0.166176
1894	ECT2	epithelial cell transforming 2 [Source:HGNC Symbol;Acc:HGNC:3155]	.	-1.56185	0.000809477	down-reg.	.	-0.0238867	0.651389	NA	-0.0461274	0.857161	NA	-0.0773433	0.904223	NA	-0.0534566	-0.0312159	0.681056	0.742461	NA	.	-0.254496	0.0922667	NA	-0.137362	0.17549	NA	0.0269861	0.554912	NA	0.281483	0.164348	0.036464	0.0462942	NA	.	0.171362	0.495151	NA	0.189925	0.0554091	NA	-0.287452	0.234637	NA	-0.458814	-0.477377	0.147202
55825	PECR	peroxisomal trans-2-enoyl-CoA reductase [Source:HGNC Symbol;Acc:HGNC:18281]	.	-1.56109	0.000187473	down-reg.	.	0.108225	0.267162	NA	0.0607131	0.59921	NA	0.0064204	0.899729	NA	-0.101805	-0.0542927	0.430439	0.729946	NA	.	-0.0168332	0.27963	NA	0.0497327	0.494981	NA	0.195928	0.0037083	NA	0.212761	0.146195	0.0136196	0.236077	NA	.	0.0470199	0.253851	NA	0.173195	0.0265288	NA	0.0436908	0.267153	NA	-0.00332909	-0.129504	0.45839
6636	SNRPF	small nuclear ribonucleoprotein polypeptide F [Source:HGNC Symbol;Acc:HGNC:11162]	.	-1.56043	0.000333182	down-reg.	.	-0.0836901	0.0252929	NA	-0.275246	0.0060644	NA	-0.11928	0.0143893	NA	-0.0355899	0.155966	0.140307	0.0451723	NA	.	-0.168199	0.0492683	NA	-0.226343	0.0117225	NA	0.00358784	0.985832	NA	0.171787	0.22993	0.0872934	0.0259272	NA	.	0.0497	0.256808	NA	0.0545094	0.298332	NA	-0.0741293	0.789046	NA	-0.123829	-0.128639	0.465669
5212	VIT	vitrin [Source:HGNC Symbol;Acc:HGNC:12697]	.	-1.56002	0.00059477	down-reg.	.	0.181161	0.611762	NA	0.0874508	0.981481	NA	0.292909	0.51735	NA	0.111748	0.205458	0.806796	0.261022	NA	.	0.241097	0.0175111	NA	0.126079	0.638231	NA	0.488971	0.0018724	NA	0.247874	0.362893	0.000840682	0.0676238	NA	.	0.215308	0.0244807	NA	0.59615	0.00538747	up-reg.	0.45871	0.0189098	NA	0.243402	-0.13744	0.080824
6573	SLC19A1	solute carrier family 19 member 1 [Source:HGNC Symbol;Acc:HGNC:10937]	.	-1.55966	0.000416733	down-reg.	.	-0.333894	0.0678825	NA	-0.229681	0.185943	NA	0.0393846	0.779681	NA	0.373279	0.269066	0.0738581	0.163949	NA	.	0.014049	0.732445	NA	0.135057	0.698342	NA	0.202239	0.0965848	NA	0.18819	0.0671815	0.0738103	0.427052	NA	.	0.0234144	0.800908	NA	0.278897	0.0189287	NA	1.1338	0.00949583	up-reg.	1.11038	0.854899	0.0104267
127281	PRXL2B	peroxiredoxin like 2B [Source:HGNC Symbol;Acc:HGNC:28390]	.	-1.54855	0.000325641	down-reg.	.	-0.0770608	0.223627	NA	-0.156193	0.21793	NA	-0.0222653	0.614495	NA	0.0547954	0.133927	0.248257	0.207624	NA	.	-0.0332458	0.542143	NA	0.105913	0.0929649	NA	0.199625	0.0348217	NA	0.232871	0.0937117	0.0327055	0.253688	NA	.	-0.0136957	0.24767	NA	0.212004	0.35929	NA	1.22119	0.000831046	up-reg.	1.23488	1.00918	0.00079921
26872	STEAP1	STEAP family member 1 [Source:HGNC Symbol;Acc:HGNC:11378]	.	-1.54836	0.000253487	down-reg.	.	-0.136053	0.0275903	NA	-0.414557	0.00262002	NA	-0.530232	0.00962334	NA	-0.39418	-0.115676	0.0447666	0.564618	NA	.	-0.315982	0.000122235	NA	-0.511377	0.0374953	NA	-0.276257	0.0533517	NA	0.0397255	0.235121	0.995714	0.581133	NA	.	-0.261947	0.0145732	NA	0.136825	0.400243	NA	-0.584816	0.0820673	NA	-0.322869	-0.721641	0.326648
2030	SLC29A1	solute carrier family 29 member 1 (Augustine blood group) [Source:HGNC Symbol;Acc:HGNC:11003]	.	-1.54578	0.00116808	down-reg.	.	0.069122	0.0856372	NA	0.0294237	0.909949	NA	0.11081	0.0318054	NA	0.0416879	0.0813863	0.218722	0.285856	NA	.	0.155043	0.234982	NA	0.193765	0.0766062	NA	0.298751	0.0336928	NA	0.143709	0.104986	0.0512431	0.143036	NA	.	-0.0404085	0.340667	NA	0.722967	0.00718586	up-reg.	1.69277	0.00158005	up-reg.	1.73318	0.969807	0.00119464
6611	SMS	spermine synthase [Source:HGNC Symbol;Acc:HGNC:11123]	.	-1.54563	0.000963039	down-reg.	.	0.121837	0.166308	NA	-0.270971	0.0447318	NA	-0.052861	0.772006	NA	-0.174698	0.21811	0.0785588	0.0457922	NA	.	-0.313694	0.133351	NA	-0.338036	0.0600504	NA	0.193497	0.645046	NA	0.50719	0.531533	0.218484	0.146018	NA	.	0.049338	0.472308	NA	0.215669	0.124091	NA	0.0663776	0.876255	NA	0.0170396	-0.149292	0.642052
57415	C3orf14	chromosome 3 open reading frame 14 [Source:HGNC Symbol;Acc:HGNC:25024]	.	-1.54134	0.000823568	down-reg.	.	0.0423676	0.210442	NA	-0.13404	0.0136463	NA	-0.0395642	0.203755	NA	-0.0819318	0.0944762	0.114608	0.249097	NA	.	-0.0048402	0.402641	NA	-0.000625749	0.648524	NA	0.137432	0.38531	NA	0.142272	0.138058	0.126423	0.20966	NA	.	-0.0615413	0.288802	NA	0.129244	0.74458	NA	-0.442076	0.148007	NA	-0.380534	-0.57132	0.265696
55038	CDCA4	cell division cycle associated 4 [Source:HGNC Symbol;Acc:HGNC:14625]	.	-1.54125	0.000690631	down-reg.	.	0.13158	0.191507	NA	0.200273	0.141776	NA	0.203758	0.0601005	NA	0.0721774	0.00348436	0.140569	0.292506	NA	.	0.0325566	0.204969	NA	0.152665	0.00118297	NA	0.299357	0.000207536	NA	0.2668	0.146692	0.0119169	0.0112444	NA	.	0.0435755	0.0788399	NA	0.365242	0.00562908	NA	0.717181	0.00432024	up-reg.	0.673605	0.351939	0.00675821
154	ADRB2	adrenoceptor beta 2 [Source:HGNC Symbol;Acc:HGNC:286]	.	-1.5391	0.000323201	down-reg.	.	-0.0420455	0.183041	NA	-0.0295822	0.302437	NA	0.0720305	0.801617	NA	0.114076	0.101613	0.293318	0.4242	NA	.	-0.0894782	0.347084	NA	-0.23753	0.0861914	NA	-0.0578116	0.813094	NA	0.0316665	0.179718	0.362604	0.0661354	NA	.	-0.0421005	0.60158	NA	-0.023715	0.675816	NA	0.0591978	0.361844	NA	0.101298	0.0829128	0.286107
7004	TEAD4	TEA domain transcription factor 4 [Source:HGNC Symbol;Acc:HGNC:11717]	.	-1.5389	0.00065968	down-reg.	.	-0.110074	0.139037	NA	0.0749343	0.0329695	NA	0.273858	0.00961813	NA	0.383932	0.198924	0.0037788	0.0412383	NA	.	0.109478	0.0287488	NA	0.19209	0.0288578	NA	0.512054	0.00031344	NA	0.402577	0.319965	0.00063264	0.0216068	NA	.	0.106579	0.110083	NA	0.724951	0.00182368	up-reg.	1.66419	0.00226736	up-reg.	1.55761	0.939239	0.00304912
3481	IGF2	insulin like growth factor 2 [Source:NCBI gene;Acc:3481]	.	-1.53883	0.00159428	down-reg.	.	0.400653	0.0139078	NA	0.634853	0.00229932	up-reg.	0.58557	0.00257599	up-reg.	0.184917	-0.049283	0.0021497	0.139722	NA	.	0.273789	0.0840868	NA	0.381531	0.0287728	NA	0.348358	0.112855	NA	0.074569	-0.0331731	0.889533	0.478548	NA	.	-0.0133387	0.933326	NA	0.0528203	0.724351	NA	-0.270233	0.0467981	NA	-0.256894	-0.323053	0.0381428
1291	COL6A1	collagen type VI alpha 1 chain [Source:HGNC Symbol;Acc:HGNC:2211]	.	-1.53794	0.000526486	down-reg.	.	-0.0567145	0.139276	NA	0.137863	0.303192	NA	0.132156	0.456441	NA	0.188871	-0.00570707	0.00324885	0.525252	NA	.	-0.0562599	0.253207	NA	0.134684	0.0797028	NA	0.085195	0.268506	NA	0.141455	-0.0494891	0.0798981	0.878922	NA	.	-0.143373	0.0722487	NA	0.69746	0.00087818	up-reg.	1.51317	6.19579e-05	up-reg.	1.65654	0.81571	4.4715e-06
11168	PSIP1	PC4 and SFRS1 interacting protein 1 [Source:HGNC Symbol;Acc:HGNC:9527]	.	-1.53482	0.000795375	down-reg.	.	0.354039	0.00431596	NA	-0.0520103	0.0967806	NA	-0.287509	0.106556	NA	-0.641548	-0.235499	0.0088282	0.278247	NA	.	0.0663528	0.380007	NA	-0.227299	0.09404	NA	0.00392898	0.995077	NA	-0.0624238	0.231228	0.0246997	0.0648049	NA	.	0.110296	0.494425	NA	0.042828	0.327846	NA	-0.620569	0.106419	NA	-0.730865	-0.663397	0.083581
9945	GFPT2	glutamine-fructose-6-phosphate transaminase 2 [Source:HGNC Symbol;Acc:HGNC:4242]	.	-1.53471	0.000581282	down-reg.	.	-0.32927	0.0120351	NA	-0.0019464	0.876699	NA	-0.273755	0.037652	NA	0.0555148	-0.271809	0.168557	0.0142393	NA	.	-0.119502	0.0465914	NA	-0.0333082	0.931849	NA	-0.28529	0.067149	NA	-0.165788	-0.251982	0.272471	0.0725377	NA	.	-0.203475	0.00334343	NA	0.527351	0.00628572	NA	1.26159	5.57477e-05	up-reg.	1.46507	0.734244	2.57205e-05
2906	GRIN2D	glutamate ionotropic receptor NMDA type subunit 2D [Source:HGNC Symbol;Acc:HGNC:4588]	.	-1.53334	0.000639949	down-reg.	.	-0.180068	0.25796	NA	0.160892	0.0659949	NA	0.169712	0.0258265	NA	0.34978	0.00881943	0.010513	0.467168	NA	.	-0.0983084	0.705716	NA	0.112509	0.346271	NA	0.17154	0.327336	NA	0.269848	0.0590307	0.157803	0.761932	NA	.	-0.0476512	0.455198	NA	0.611261	1.27342e-05	up-reg.	1.59582	0.00789115	up-reg.	1.64347	0.984562	0.0074748
10236	HNRNPR	heterogeneous nuclear ribonucleoprotein R [Source:HGNC Symbol;Acc:HGNC:5047]	.	-1.53214	0.000907016	down-reg.	.	-0.0465495	0.15176	NA	-0.161955	0.0548376	NA	-0.18508	0.0429373	NA	-0.13853	-0.0231246	0.388073	0.722331	NA	.	0.0156969	0.914525	NA	-0.0295124	0.673552	NA	0.311078	0.00556748	NA	0.295381	0.34059	0.10396	0.0412083	NA	.	-0.00971191	0.707666	NA	-0.00373871	0.790174	NA	-0.629012	0.0758999	NA	-0.6193	-0.625273	0.107856
22943	DKK1	dickkopf WNT signaling pathway inhibitor 1 [Source:HGNC Symbol;Acc:HGNC:2891]	.	-1.53153	0.000533442	down-reg.	.	0.10024	0.0802726	NA	-0.237977	0.0156308	NA	-0.145053	0.279385	NA	-0.245293	0.0929238	0.0265578	0.130118	NA	.	-0.0876552	0.968258	NA	-0.289321	0.165131	NA	-0.108138	0.359841	NA	-0.0204827	0.181184	0.361261	0.719866	NA	.	0.0918049	0.958648	NA	-0.439934	0.00627355	NA	-1.47798	0.00273424	NA	-1.56979	-1.03805	0.00235278
26287	ANKRD2	ankyrin repeat domain 2 [Source:HGNC Symbol;Acc:HGNC:495]	.	-1.5276	0.00067033	down-reg.	.	0.033569	0.953235	NA	0.120624	0.488728	NA	0.185357	0.321768	NA	0.151788	0.0647327	0.147843	0.243564	NA	.	0.217376	0.126207	NA	0.0668326	0.396971	NA	0.0111559	0.699428	NA	-0.20622	-0.0556767	0.13129	0.444913	NA	.	-0.125221	0.343159	NA	-0.138133	0.640453	NA	0.0703376	0.502132	NA	0.195558	0.20847	0.149063
84876	ORAI1	ORAI calcium release-activated calcium modulator 1 [Source:HGNC Symbol;Acc:HGNC:25896]	.	-1.52715	0.000920132	down-reg.	.	-0.0847789	0.386787	NA	-0.168031	0.0793116	NA	-0.00601686	0.973881	NA	0.078762	0.162014	0.534951	0.135663	NA	.	0.07176	0.150376	NA	0.4218	0.0220999	NA	0.470157	5.67991e-05	NA	0.398397	0.0483569	0.00524833	0.370731	NA	.	0.0656669	0.251266	NA	0.520328	0.000362562	NA	1.27914	0.00283754	up-reg.	1.21347	0.758812	0.0088452
91860	CALML4	calmodulin like 4 [Source:HGNC Symbol;Acc:HGNC:18445]	.	-1.52704	0.000208741	down-reg.	.	-0.167983	0.0596064	NA	-0.109628	0.78656	NA	-0.133331	0.34675	NA	0.0346514	-0.0237028	0.910334	0.376921	NA	.	0.0957259	0.178007	NA	0.0115626	0.956487	NA	0.198903	3.81656e-05	NA	0.103177	0.18734	0.031001	0.0198641	NA	.	0.00590961	0.52295	NA	0.305289	0.0217779	NA	0.263811	0.0257217	NA	0.257901	-0.0414781	0.0398576
23729	SHPK	sedoheptulokinase [Source:HGNC Symbol;Acc:HGNC:1492]	.	-1.52676	0.000465137	down-reg.	.	-0.0407762	0.334755	NA	0.111425	0.344555	NA	0.199096	0.331697	NA	0.239872	0.0876706	0.186102	0.650267	NA	.	-0.069512	0.891595	NA	0.0983699	0.134763	NA	0.197333	0.0909144	NA	0.266845	0.0989627	0.102039	0.46406	NA	.	0.0183634	0.810095	NA	0.400231	0.00783741	NA	1.31722	0.00862156	up-reg.	1.29886	0.916989	0.00867527
7643	ZNF90	zinc finger protein 90 [Source:HGNC Symbol;Acc:HGNC:13165]	.	-1.52661	0.00947235	down-reg.	.	0.0130828	0.378813	NA	0.0386446	0.376481	NA	0.0731345	0.425262	NA	0.0600517	0.0344899	0.663357	0.875923	NA	.	1.1452	0.0790074	NA	1.36511	0.000277546	up-reg.	1.37588	0.000160315	up-reg.	0.230679	0.010771	0.235067	0.673156	NA	.	0.0670238	0.170212	NA	0.0282909	0.515753	NA	0.215549	0.0939487	NA	0.148525	0.187258	0.379435
100529097	RPL36A-HNRNPH2	RPL36A-HNRNPH2 readthrough [Source:HGNC Symbol;Acc:HGNC:48349]	.	-1.52554	0.00123545	down-reg.	.	0.0657472	0.812478	NA	-0.12845	0.220023	NA	-0.21966	0.159218	NA	-0.285407	-0.0912103	0.198778	0.534482	NA	.	-0.0871622	0.908224	NA	-0.0172181	0.975327	NA	0.212903	0.11383	NA	0.300065	0.230121	0.195324	0.176761	NA	.	0.197239	0.423389	NA	0.0134922	0.846832	NA	-0.328019	0.571964	NA	-0.525258	-0.341511	0.339953
7022	TFAP2C	transcription factor AP-2 gamma [Source:HGNC Symbol;Acc:HGNC:11744]	.	-1.52461	0.00142393	down-reg.	.	-0.00442858	0.949472	NA	0.113089	0.762712	NA	-0.0427156	0.888244	NA	-0.0382871	-0.155805	0.768149	0.565296	NA	.	-0.0782363	0.780579	NA	-0.242709	0.212798	NA	0.0384461	0.201423	NA	0.116682	0.281155	0.161642	0.0208586	NA	.	-0.0779391	0.390371	NA	0.111028	0.473204	NA	0.54459	0.00700627	NA	0.622529	0.433562	0.00161149
5027	P2RX7	purinergic receptor P2X 7 [Source:HGNC Symbol;Acc:HGNC:8537]	.	-1.52262	0.000493085	down-reg.	.	-0.172883	0.526559	NA	-0.0684198	0.746109	NA	-0.169258	0.184478	NA	0.003625	-0.100839	0.396438	0.19858	NA	.	0.0675515	0.731494	NA	-0.224223	0.0592649	NA	-0.034597	0.581847	NA	-0.102148	0.189626	0.400137	0.147052	NA	.	-0.163999	0.444815	NA	-0.202127	0.471736	NA	-0.0988964	0.932206	NA	0.0651026	0.10323	0.535248
6635	SNRPE	small nuclear ribonucleoprotein polypeptide E [Source:HGNC Symbol;Acc:HGNC:11161]	.	-1.52039	0.000680955	down-reg.	.	0.033832	0.103828	NA	-0.0263418	0.545257	NA	-0.140806	0.0133027	NA	-0.174638	-0.114464	0.0015968	0.096495	NA	.	0.0154756	0.976253	NA	-0.0310299	0.719611	NA	0.156696	0.389411	NA	0.141221	0.187726	0.438605	0.165377	NA	.	0.0612854	0.559354	NA	-0.0294126	0.937624	NA	-0.456236	0.0953355	NA	-0.517522	-0.426824	0.0826122
5198	PFAS	phosphoribosylformylglycinamidine synthase [Source:HGNC Symbol;Acc:HGNC:8863]	.	-1.52014	0.000381788	down-reg.	.	-0.0628063	0.854285	NA	-0.0274036	0.867183	NA	-0.0413244	0.911479	NA	0.0214819	-0.0139208	0.704053	0.970265	NA	.	-0.000392184	0.841511	NA	0.0305751	0.082585	NA	-0.0126872	0.520721	NA	-0.012295	-0.0432623	0.498433	0.623173	NA	.	0.000285656	0.403478	NA	-0.000654314	0.80092	NA	0.357434	0.00508603	NA	0.357148	0.358088	0.0129836
6770	STAR	steroidogenic acute regulatory protein [Source:HGNC Symbol;Acc:HGNC:11359]	.	-1.51834	0.000516759	down-reg.	.	-0.0448246	0.278408	NA	-0.132049	0.721792	NA	-0.128701	0.245777	NA	-0.0838763	0.00334823	0.942549	0.784187	NA	.	-0.241199	0.120807	NA	-0.131303	0.180683	NA	-0.0557639	0.688959	NA	0.185435	0.0755393	0.052738	0.145982	NA	.	-0.0577823	0.751675	NA	-0.166774	0.050223	NA	-0.137298	0.81674	NA	-0.079516	0.0294754	0.974838
23371	TNS2	tensin 2 [Source:HGNC Symbol;Acc:HGNC:19737]	.	-1.51654	0.000264125	down-reg.	.	0.00466464	0.798381	NA	0.137174	0.28376	NA	0.158899	0.0785311	NA	0.154235	0.021725	0.0561888	0.425218	NA	.	0.201414	0.152061	NA	0.156987	0.0546231	NA	0.165352	0.0904908	NA	-0.0360629	0.00836483	0.979978	0.510877	NA	.	0.0686019	0.124145	NA	0.411317	0.00298512	NA	1.27184	0.00294118	up-reg.	1.20324	0.860527	0.0035791
54756	IL17RD	interleukin 17 receptor D [Source:HGNC Symbol;Acc:HGNC:17616]	.	-1.51451	0.00106093	down-reg.	.	-0.2313	0.183614	NA	0.0621355	0.445275	NA	-0.158179	0.562889	NA	0.0731208	-0.220315	0.486578	0.218906	NA	.	-0.203552	0.206255	NA	-0.148652	0.345172	NA	-0.222909	0.0234994	NA	-0.0193562	-0.0742564	0.633374	0.213842	NA	.	-0.078327	0.128987	NA	-0.0849971	0.275669	NA	-0.266881	0.0101853	NA	-0.188554	-0.181884	0.0596872
51002	TPRKB	TP53RK binding protein [Source:HGNC Symbol;Acc:HGNC:24259]	.	-1.51123	0.000244034	down-reg.	.	0.0387491	0.385156	NA	-0.186072	0.109614	NA	-0.186937	0.0290368	NA	-0.225686	-0.000865395	0.0190891	0.96477	NA	.	-0.209755	0.0651673	NA	-0.23862	0.0123648	NA	-0.142505	0.0711711	NA	0.0672497	0.0961148	0.552016	0.113892	NA	.	-0.0391897	0.774509	NA	-0.0879734	0.934706	NA	-0.687801	0.0647453	NA	-0.648611	-0.599828	0.0814237
4494	MT1F	metallothionein 1F [Source:HGNC Symbol;Acc:HGNC:7398]	.	-1.50694	0.000916286	down-reg.	.	0.12704	0.202882	NA	-0.0942432	0.0851586	NA	0.0463467	0.748249	NA	-0.0806938	0.14059	0.506983	0.126962	NA	.	0.501888	0.0343587	NA	0.280905	0.0134	NA	0.465259	0.00318563	NA	-0.0366293	0.184354	0.652372	0.041124	NA	.	0.205536	0.466024	NA	0.46726	0.00659089	NA	1.37442	0.00294718	up-reg.	1.16888	0.907155	0.00368319
9394	HS6ST1	heparan sulfate 6-O-sulfotransferase 1 [Source:HGNC Symbol;Acc:HGNC:5201]	.	-1.50585	0.000506082	down-reg.	.	0.22718	0.00880745	NA	0.176782	0.0119322	NA	0.461931	0.00421719	NA	0.234752	0.28515	0.0530351	0.0179082	NA	.	0.298089	0.00806948	NA	0.308071	0.00649199	NA	0.49374	0.0035506	NA	0.195651	0.185669	0.0189017	0.0361478	NA	.	0.245357	0.00541283	NA	0.375263	0.000958072	NA	0.629831	0.00394484	up-reg.	0.384474	0.254568	0.023596
8601	RGS20	regulator of G protein signaling 20 [Source:HGNC Symbol;Acc:HGNC:14600]	.	-1.50485	0.000213954	down-reg.	.	0.012033	0.366364	NA	-0.156942	0.214586	NA	-0.091101	0.0689446	NA	-0.103134	0.0658415	0.291306	0.875668	NA	.	-0.0370139	0.841848	NA	-0.151154	0.0787189	NA	-0.111201	0.447459	NA	-0.0741875	0.039953	0.428968	0.741416	NA	.	-0.0421005	0.12851	NA	0.134228	0.337357	NA	0.0236438	0.732063	NA	0.0657444	-0.110585	0.970963
7465	WEE1	WEE1 G2 checkpoint kinase [Source:HGNC Symbol;Acc:HGNC:12761]	.	-1.50459	0.000543315	down-reg.	.	0.0217244	0.931811	NA	0.144171	0.176571	NA	0.0347578	0.823406	NA	0.0130334	-0.109413	0.775738	0.292532	NA	.	0.0681527	0.849404	NA	0.106986	0.0690099	NA	0.322008	0.005853	NA	0.253855	0.215021	0.0368454	0.121238	NA	.	-0.0571667	0.402786	NA	0.0830036	0.203228	NA	-0.202865	0.191497	NA	-0.145698	-0.285868	0.410985
440068	CARD17	caspase recruitment domain family member 17 [Source:HGNC Symbol;Acc:HGNC:33827]	.	-1.50307	0.000563789	down-reg.	.	0.0982565	0.709373	NA	-0.141765	0.170399	NA	-0.291888	0.0218293	NA	-0.390144	-0.150123	0.0436586	0.121301	NA	.	0.223019	0.154508	NA	-0.0614473	0.61004	NA	-0.00444231	0.684619	NA	-0.227462	0.057005	0.190515	0.364863	NA	.	0.100961	0.045262	NA	0.149026	0.0798391	NA	0.0161023	0.40809	NA	-0.0848588	-0.132923	0.886843
908	CCT6A	chaperonin containing TCP1 subunit 6A [Source:HGNC Symbol;Acc:HGNC:1620]	.	-1.50264	0.000215573	down-reg.	.	-0.00617083	0.912812	NA	-0.103787	0.051004	NA	-0.280151	0.00152147	NA	-0.27398	-0.176364	0.0175063	0.251928	NA	.	-0.060089	0.0674265	NA	-0.19842	0.141439	NA	0.0211423	0.922406	NA	0.0812313	0.219562	0.580211	0.286843	NA	.	0.0191929	0.762373	NA	-0.0343111	0.516353	NA	-0.671343	0.0837047	NA	-0.690536	-0.637032	0.0967885
79902	NUP85	nucleoporin 85 [Source:HGNC Symbol;Acc:HGNC:8734]	.	-1.49928	0.000323355	down-reg.	.	0.00329938	0.648361	NA	0.022956	0.822776	NA	0.0893285	0.469687	NA	0.0860291	0.0663725	0.2083	0.434461	NA	.	0.104792	0.0954035	NA	0.163377	0.0397196	NA	0.317488	0.00160739	NA	0.212696	0.154111	0.00329298	0.102572	NA	.	0.0125843	0.490141	NA	0.198936	0.0064477	NA	0.489498	0.00215106	NA	0.476914	0.290562	0.00513903
138151	NACC2	NACC family member 2 [Source:HGNC Symbol;Acc:HGNC:23846]	.	-1.49733	0.00106797	down-reg.	.	-0.196633	0.00500481	NA	0.124011	0.382103	NA	0.0172712	0.920292	NA	0.213904	-0.10674	0.0134817	0.49863	NA	.	-0.00518679	0.889558	NA	0.294994	0.0133987	NA	0.335727	0.00050538	NA	0.340914	0.0407335	0.00138041	0.271958	NA	.	0.0923652	0.185339	NA	0.449745	0.01142	NA	0.816961	0.00489837	up-reg.	0.724596	0.367216	0.00742158
51700	CYB5R2	cytochrome b5 reductase 2 [Source:HGNC Symbol;Acc:HGNC:24376]	.	-1.49599	0.00072118	down-reg.	.	0.115752	0.0823964	NA	0.169655	0.0269695	NA	0.265686	0.0108015	NA	0.149933	0.0960305	0.00422781	0.0146224	NA	.	0.163905	0.0288911	NA	0.222999	0.00797524	NA	0.388192	0.000886081	NA	0.224287	0.165193	0.0116799	0.0178128	NA	.	0.106895	0.0473726	NA	0.439588	0.000538101	NA	0.889048	0.0004245	up-reg.	0.782153	0.44946	0.00115521
55345	ZGRF1	zinc finger GRF-type containing 1 [Source:HGNC Symbol;Acc:HGNC:25654]	.	-1.49599	0.000586407	down-reg.	.	-0.0193272	0.757748	NA	0.0531011	0.282396	NA	-0.05763	0.113823	NA	-0.0383028	-0.110731	0.258639	0.0610869	NA	.	0.0001263	0.973539	NA	-0.163244	0.402434	NA	-0.0445372	0.98085	NA	-0.0446635	0.118706	0.930361	0.352267	NA	.	0.122681	0.15086	NA	0.124475	0.0917293	NA	0.139819	0.573714	NA	0.0171371	0.0153437	0.637055
51134	CEP83	centrosomal protein 83 [Source:HGNC Symbol;Acc:HGNC:17966]	.	-1.49265	0.000794649	down-reg.	.	-0.0346333	0.211405	NA	-0.16365	0.0688704	NA	-0.440186	0.0203526	NA	-0.405553	-0.276536	0.0281556	0.212863	NA	.	-0.104337	0.19156	NA	-0.166758	0.0750482	NA	-0.152662	0.0158336	NA	-0.0483249	0.0140964	0.380422	0.891746	NA	.	-0.209064	0.229633	NA	0.0779266	0.780698	NA	-0.663525	0.160733	NA	-0.454461	-0.741452	0.373988
5799	PTPRN2	protein tyrosine phosphatase, receptor type N2 [Source:HGNC Symbol;Acc:HGNC:9677]	.	-1.49247	0.000364183	down-reg.	.	0.0249796	0.136632	NA	-0.0150702	0.463567	NA	-0.0808168	0.116546	NA	-0.105796	-0.0657465	0.00148601	0.0326314	NA	.	0.0519834	0.951234	NA	-0.0715754	0.746946	NA	0.0439237	0.783354	NA	-0.00805976	0.115499	0.710371	0.388815	NA	.	0.0237622	0.755551	NA	0.0382003	0.574131	NA	-0.0689553	0.950138	NA	-0.0927175	-0.107156	0.980686
262	AMD1	adenosylmethionine decarboxylase 1 [Source:HGNC Symbol;Acc:HGNC:457]	.	-1.48905	0.000156232	down-reg.	.	-0.11658	0.209463	NA	-0.115404	0.29627	NA	-0.317253	0.090452	NA	-0.200673	-0.201849	0.265553	0.430216	NA	.	-0.368419	0.00313257	NA	-0.383844	0.019214	NA	-0.377693	0.0685835	NA	-0.00927329	0.00615142	0.649321	0.641458	NA	.	-0.241178	0.118493	NA	-0.0212187	0.560343	NA	-0.758142	0.0323536	NA	-0.516963	-0.736923	0.0799653
23526	ARHGAP45	Rho GTPase activating protein 45 [Source:HGNC Symbol;Acc:HGNC:17102]	.	-1.48778	0.0010831	down-reg.	.	0.135364	0.535595	NA	0.301699	0.401911	NA	0.0791797	0.632453	NA	-0.0561841	-0.222519	0.931088	0.614133	NA	.	0.127112	0.871853	NA	0.192625	0.13067	NA	0.571264	0.00692822	NA	0.444152	0.378639	0.0245613	0.129201	NA	.	-0.0751037	0.590654	NA	0.239642	0.172836	NA	1.16491	0.000625895	up-reg.	1.24001	0.925266	0.00174782
221184	CPNE2	copine 2 [Source:HGNC Symbol;Acc:HGNC:2315]	.	-1.48595	0.000742149	down-reg.	.	0.0231524	0.81941	NA	-0.0777535	0.682953	NA	0.124089	0.250143	NA	0.100937	0.201842	0.115324	0.151372	NA	.	0.042665	0.634311	NA	0.254809	0.033194	NA	0.493214	0.00397702	NA	0.450549	0.238405	0.00152446	0.00841446	NA	.	-0.122062	0.250201	NA	0.836362	0.00171425	up-reg.	1.36348	0.00330548	up-reg.	1.48554	0.527119	0.00190438
84318	CCDC77	coiled-coil domain containing 77 [Source:HGNC Symbol;Acc:HGNC:28203]	.	-1.48585	0.000497728	down-reg.	.	0.0880094	0.340911	NA	0.0290959	0.960537	NA	-0.235981	0.0568785	NA	-0.323991	-0.265077	0.0120064	0.115272	NA	.	-0.0479419	0.494903	NA	-0.0722502	0.682263	NA	0.0456524	0.830769	NA	0.0935943	0.117903	0.309349	0.432617	NA	.	0.114641	0.462533	NA	0.0252441	0.771579	NA	-0.630105	0.032332	NA	-0.744746	-0.655349	0.0285203
5792	PTPRF	protein tyrosine phosphatase, receptor type F [Source:HGNC Symbol;Acc:HGNC:9670]	.	-1.4836	0.00057817	down-reg.	.	-0.0738149	0.582014	NA	-0.0596508	0.519028	NA	0.168216	0.0385267	NA	0.242031	0.227867	0.0119022	0.00449022	NA	.	0.0873141	0.238655	NA	0.115206	0.0437711	NA	0.601146	0.000359864	up-reg.	0.513831	0.485939	0.00159073	0.00703936	up-reg.	.	0.22964	0.00020325	NA	0.650336	0.000464966	up-reg.	1.56832	1.21537e-05	up-reg.	1.33868	0.917979	2.44218e-05
256227	STEAP1B	STEAP family member 1B [Source:HGNC Symbol;Acc:HGNC:41907]	.	-1.48354	0.00072714	down-reg.	.	-0.223161	0.104799	NA	-0.463102	0.0159656	NA	-0.57484	0.00508414	NA	-0.351679	-0.111738	0.0208798	0.275716	NA	.	-0.621079	0.00121815	NA	-0.754338	0.00149337	NA	-0.620033	0.00386981	NA	0.00104541	0.134304	0.631404	0.265262	NA	.	-0.169877	0.0489257	NA	0.161179	0.405832	NA	-0.544317	0.0946973	NA	-0.37444	-0.705496	0.32006
3790	KCNS3	potassium voltage-gated channel modifier subfamily S member 3 [Source:HGNC Symbol;Acc:HGNC:6302]	.	-1.48293	0.00111236	down-reg.	.	0.157514	0.0318752	NA	-0.0352199	0.777051	NA	-0.231614	0.207459	NA	-0.389128	-0.196394	0.0285584	0.270059	NA	.	-0.00813983	0.640928	NA	-0.196646	0.0500803	NA	-0.0371576	0.447869	NA	-0.0290177	0.159488	0.669564	0.0573888	NA	.	-0.0254291	0.852998	NA	0.376152	0.0320602	NA	0.73543	0.00265818	up-reg.	0.760859	0.359278	0.00231625
4602	MYB	MYB proto-oncogene, transcription factor [Source:HGNC Symbol;Acc:HGNC:7545]	.	-1.48185	0.000816492	down-reg.	.	0.0437791	0.433246	NA	-0.059629	0.346108	NA	-0.078169	0.711138	NA	-0.121948	-0.0185399	0.926746	0.569477	NA	.	-0.251368	0.490573	NA	-0.29986	0.438453	NA	-0.165822	0.502182	NA	0.0855458	0.134037	0.967857	0.819306	NA	.	-0.0535186	0.424242	NA	0.0698344	0.453252	NA	-0.0122257	0.496272	NA	0.0412929	-0.0820602	0.266632
290	ANPEP	alanyl aminopeptidase, membrane [Source:HGNC Symbol;Acc:HGNC:500]	.	-1.48028	0.00185779	down-reg.	.	-0.325202	0.0709607	NA	-0.375015	0.00852922	NA	-0.0838243	0.792463	NA	0.241377	0.29119	0.0565491	0.00256426	NA	.	0.0631213	0.790211	NA	0.0139973	0.616505	NA	0.317253	0.0257323	NA	0.254132	0.303256	0.0416703	0.00442887	NA	.	0.174534	0.523457	NA	0.573002	0.0460975	NA	0.974596	0.00225777	up-reg.	0.800062	0.401594	0.000352351
56931	DUS3L	dihydrouridine synthase 3 like [Source:HGNC Symbol;Acc:HGNC:26920]	.	-1.47948	0.00079403	down-reg.	.	-0.201573	0.0217247	NA	-0.0508339	0.143589	NA	0.0387146	0.705292	NA	0.240288	0.0895485	0.139197	0.493874	NA	.	0.168958	0.269489	NA	0.178518	0.031699	NA	0.257086	0.00606391	NA	0.0881273	0.0785675	0.127957	0.277918	NA	.	-0.0929755	0.4802	NA	0.336558	0.00968061	NA	1.26531	0.00284204	up-reg.	1.35828	0.928749	0.00276597
30818	KCNIP3	potassium voltage-gated channel interacting protein 3 [Source:HGNC Symbol;Acc:HGNC:15523]	.	-1.47689	0.00106193	down-reg.	.	-0.205663	0.0510688	NA	-0.132169	0.155592	NA	-0.0613166	0.94871	NA	0.144346	0.0708525	0.0435081	0.128527	NA	.	-0.305215	0.021894	NA	-0.449948	0.0126367	NA	-0.31955	0.00287362	NA	-0.0143349	0.130398	0.218772	0.678254	NA	.	0.0674663	0.571648	NA	0.0445352	0.127415	NA	0.357728	0.0260459	NA	0.290262	0.313193	0.0460565
51319	RSRC1	arginine and serine rich coiled-coil 1 [Source:HGNC Symbol;Acc:HGNC:24152]	.	-1.47652	0.000493121	down-reg.	.	0.0769509	0.438526	NA	-0.0549052	0.0965674	NA	0.0171052	0.361998	NA	-0.0598456	0.0720105	0.213052	0.99132	NA	.	0.0825633	0.680952	NA	-0.0672802	0.880128	NA	0.0606253	0.141895	NA	-0.021938	0.127906	0.406747	0.14243	NA	.	0.0656072	0.769399	NA	0.169055	0.464648	NA	-0.503154	0.121596	NA	-0.568761	-0.672209	0.137972
6646	SOAT1	sterol O-acyltransferase 1 [Source:HGNC Symbol;Acc:HGNC:11177]	.	-1.47303	0.00056455	down-reg.	.	-0.0943759	0.0734802	NA	-0.165702	0.00577883	NA	-0.254326	0.00428035	NA	-0.15995	-0.0886249	0.0351542	0.0820986	NA	.	-0.046527	0.264546	NA	-0.23774	0.0880212	NA	0.121492	0.139307	NA	0.168019	0.359232	0.0460057	0.0267689	NA	.	-0.0491199	0.695998	NA	0.211305	0.313581	NA	-0.334685	0.362579	NA	-0.285565	-0.54599	0.41289
132320	SCLT1	sodium channel and clathrin linker 1 [Source:HGNC Symbol;Acc:HGNC:26406]	.	-1.47062	0.000645024	down-reg.	.	0.125534	0.102018	NA	-0.117248	0.0676479	NA	-0.45191	0.0260312	NA	-0.577444	-0.334662	0.0140918	0.0600329	NA	.	-0.0864861	0.183264	NA	-0.0322818	0.866968	NA	0.218945	0.00117393	NA	0.305431	0.251227	0.000780115	0.0293321	NA	.	-0.0915615	0.190141	NA	0.344633	0.100331	NA	-0.349364	0.39277	NA	-0.257802	-0.693997	0.800824
808	CALM3	calmodulin 3 [Source:HGNC Symbol;Acc:HGNC:1449]	.	-1.46864	0.000691427	down-reg.	.	-0.0452974	0.341326	NA	-0.0630815	0.128167	NA	0.172323	0.11446	NA	0.21762	0.235405	0.029677	0.0174608	NA	.	0.036025	0.485856	NA	0.206467	0.00223462	NA	0.324786	0.000181534	NA	0.288761	0.118319	0.00558676	0.0067146	NA	.	0.095901	0.0642374	NA	0.517256	0.000165188	NA	0.859556	0.000182917	up-reg.	0.763655	0.3423	0.000477933
8359	HIST1H4A	histone cluster 1 H4 family member a [Source:HGNC Symbol;Acc:HGNC:4781]	.	-1.46819	0.000720433	down-reg.	.	0.10274	0.282004	NA	0.0132326	0.521904	NA	0.299133	0.0751957	NA	0.196393	0.285901	0.125625	0.382749	NA	.	0.0793749	0.508914	NA	0.413771	0.135678	NA	0.194468	0.3177	NA	0.115093	-0.219303	0.518744	0.574491	NA	.	0.0345091	0.623448	NA	-0.246252	0.601028	NA	0.894886	0.0957809	NA	0.860377	1.14114	0.108039
6652	SORD	sorbitol dehydrogenase [Source:HGNC Symbol;Acc:HGNC:11184]	.	-1.46795	0.00151697	down-reg.	.	0.189978	0.488597	NA	-0.113172	0.172731	NA	0.108026	0.998407	NA	-0.0819512	0.221198	0.325211	0.106396	NA	.	0.227251	0.132545	NA	0.275922	0.0152906	NA	0.422514	0.0105704	NA	0.195263	0.146591	0.0728525	0.0977758	NA	.	0.0400903	0.172658	NA	0.365075	0.0184804	NA	0.551855	0.0576705	NA	0.511764	0.18678	0.0947758
113174	SAAL1	serum amyloid A like 1 [Source:HGNC Symbol;Acc:HGNC:25158]	.	-1.46773	0.000775003	down-reg.	.	0.144416	0.350339	NA	0.011344	0.643575	NA	-0.0535258	0.198158	NA	-0.197942	-0.0648698	0.000939417	0.438119	NA	.	-0.208887	0.00227605	NA	-0.136391	0.260967	NA	0.0247199	0.92713	NA	0.233607	0.16111	0.121956	0.410066	NA	.	0.087783	0.415423	NA	0.272334	0.052099	NA	0.250664	0.0849972	NA	0.162881	-0.0216697	0.213262
10432	RBM14	RNA binding motif protein 14 [Source:HGNC Symbol;Acc:HGNC:14219]	.	-1.46764	0.00086698	down-reg.	.	-0.00925467	0.667421	NA	-0.101438	0.185228	NA	0.152652	0.023394	NA	0.161907	0.25409	0.0345602	0.00840053	NA	.	-0.159269	0.224823	NA	0.00163711	0.329997	NA	0.18145	0.050141	NA	0.340719	0.179813	0.0261697	0.253675	NA	.	-0.102744	0.314002	NA	0.274427	0.0371912	NA	0.823048	0.0143814	up-reg.	0.925792	0.548621	0.0102182
5157	PDGFRL	platelet derived growth factor receptor like [Source:HGNC Symbol;Acc:HGNC:8805]	.	-1.46642	0.0006114	down-reg.	.	-0.310311	0.0393174	NA	-0.274548	0.0713725	NA	-0.303749	0.134258	NA	0.00656276	-0.0292005	0.594059	0.97739	NA	.	-0.293696	0.0526476	NA	-0.146752	0.0721283	NA	-0.228663	0.131876	NA	0.0650327	-0.081911	0.456871	0.614212	NA	.	-0.0858055	0.130589	NA	0.0395432	0.820295	NA	-0.150777	0.141388	NA	-0.0649715	-0.19032	0.467422
2057	EPOR	erythropoietin receptor [Source:HGNC Symbol;Acc:HGNC:3416]	.	-1.46605	0.000186708	down-reg.	.	0.0228813	0.437199	NA	0.0435772	0.897553	NA	-0.105637	0.839218	NA	-0.128519	-0.149215	0.89434	0.86746	NA	.	0.176914	0.399135	NA	0.18853	0.0660291	NA	0.326504	0.0144211	NA	0.14959	0.137974	0.142326	0.317728	NA	.	0.12035	0.138078	NA	0.3431	0.0215764	NA	0.83535	0.0136497	up-reg.	0.715001	0.492251	0.0237382
284358	MAMSTR	MEF2 activating motif and SAP domain containing transcriptional regulator [Source:HGNC Symbol;Acc:HGNC:26689]	.	-1.4653	0.000245179	down-reg.	.	-0.06297	0.20496	NA	-0.054572	0.281862	NA	0.0130342	0.739304	NA	0.0760042	0.0676062	0.185953	0.240476	NA	.	0.0355855	0.118637	NA	0.372326	0.0120609	NA	0.324331	0.0242293	NA	0.288746	-0.047995	0.0442015	0.721035	NA	.	0.0871472	0.614955	NA	0.252957	0.00913406	NA	0.926959	0.0163625	up-reg.	0.839811	0.674002	0.0187977
53371	NUP54	nucleoporin 54 [Source:HGNC Symbol;Acc:HGNC:17359]	.	-1.46434	0.00117637	down-reg.	.	-0.0355233	0.55834	NA	-0.0691825	0.440121	NA	-0.260203	0.140244	NA	-0.22468	-0.191021	0.144882	0.212217	NA	.	0.0725432	0.828834	NA	-0.148817	0.0300693	NA	-0.0151677	0.865034	NA	-0.0877109	0.133649	0.955937	0.0705037	NA	.	0.101998	0.663793	NA	0.223887	0.142376	NA	-0.338729	0.205608	NA	-0.440727	-0.562616	0.176614
57486	NLN	neurolysin [Source:HGNC Symbol;Acc:HGNC:16058]	.	-1.46391	0.000462052	down-reg.	.	0.0880567	0.113135	NA	-0.0191222	0.72421	NA	-0.0809752	0.562311	NA	-0.169032	-0.061853	0.184836	0.876417	NA	.	-0.155367	0.133002	NA	-0.409343	0.0371583	NA	-0.231323	0.0978395	NA	-0.0759555	0.17802	0.690866	0.312303	NA	.	-0.121475	0.112701	NA	-0.000983954	0.475121	NA	-0.405006	0.0526941	NA	-0.283531	-0.404022	0.0935362
10455	ECI2	enoyl-CoA delta isomerase 2 [Source:HGNC Symbol;Acc:HGNC:14601]	.	-1.46367	0.00021676	down-reg.	.	0.00573875	0.320031	NA	-0.111575	0.0461656	NA	0.0165572	0.57419	NA	0.0108184	0.128132	0.365093	0.0105954	NA	.	-0.0132155	0.826968	NA	-0.140097	0.0356362	NA	0.066421	0.253601	NA	0.0796365	0.206518	0.186966	0.0227882	NA	.	0.0906427	0.00314831	NA	0.213431	0.0115402	NA	0.0117822	0.68188	NA	-0.0788604	-0.201649	0.875373
100127983	C8orf88	chromosome 8 open reading frame 88 [Source:HGNC Symbol;Acc:HGNC:44672]	.	-1.46352	0.000962297	down-reg.	.	0.27335	0.119488	NA	0.0248823	0.327338	NA	0.028801	0.842182	NA	-0.244549	0.00391871	0.227064	0.434277	NA	.	-0.268001	0.138406	NA	-0.11728	0.275927	NA	0.190663	0.742334	NA	0.458665	0.307943	0.0386915	0.0842453	NA	.	0.0144438	0.788176	NA	0.527645	0.00109531	NA	0.323618	0.293251	NA	0.309174	-0.204027	0.273805
5935	RBM3	RNA binding motif protein 3 [Source:HGNC Symbol;Acc:HGNC:9900]	.	-1.46327	0.000574282	down-reg.	.	-0.0775613	0.883318	NA	-0.169502	0.1359	NA	0.0358746	0.624189	NA	0.113436	0.205376	0.363987	0.00857014	NA	.	-0.0439796	0.364926	NA	0.205266	0.0268636	NA	0.130068	0.0772712	NA	0.174048	-0.0751972	0.0620229	0.705107	NA	.	0.130854	0.387137	NA	0.359826	0.0300382	NA	0.231255	0.235813	NA	0.100401	-0.128571	0.442795
1854	DUT	deoxyuridine triphosphatase [Source:HGNC Symbol;Acc:HGNC:3078]	.	-1.4618	0.000262612	down-reg.	.	0.0857935	0.0829509	NA	0.126666	0.110146	NA	0.108702	0.0593743	NA	0.0229083	-0.0179646	0.588375	0.806802	NA	.	0.0532562	0.264535	NA	-0.0261102	0.868366	NA	0.269176	0.00812589	NA	0.21592	0.295286	0.0179115	0.0388674	NA	.	-8.925e-05	0.995421	NA	-0.0422112	0.919953	NA	-0.490925	0.286322	NA	-0.490836	-0.448714	0.289196
84319	CMSS1	cms1 ribosomal small subunit homolog [Source:HGNC Symbol;Acc:HGNC:28666]	.	-1.46052	0.000170785	down-reg.	.	0.180954	0.0178541	NA	-0.113543	0.0531737	NA	-0.246562	0.0431952	NA	-0.427516	-0.133019	0.0107117	0.737224	NA	.	-0.0790425	0.138417	NA	-0.485605	0.0273907	NA	-0.218214	0.00495088	NA	-0.139172	0.267391	0.0130877	0.162072	NA	.	0.0210711	0.612541	NA	-0.0781163	0.558533	NA	-0.618218	0.0745274	NA	-0.639289	-0.540101	0.0688357
8013	NR4A3	nuclear receptor subfamily 4 group A member 3 [Source:HGNC Symbol;Acc:HGNC:7982]	.	-1.45906	0.000564549	down-reg.	.	-0.0956021	0.199273	NA	0.0485418	0.753361	NA	-0.0349611	0.691468	NA	0.060641	-0.0835029	0.691366	0.624395	NA	.	-0.129585	0.0523594	NA	-0.00878057	0.763663	NA	0.15087	0.220289	NA	0.280455	0.159651	0.0451568	0.267811	NA	.	-0.0992805	0.00328278	NA	-0.00460677	0.804432	NA	-0.161367	0.245028	NA	-0.0620866	-0.15676	0.398794
84058	WDR54	WD repeat domain 54 [Source:HGNC Symbol;Acc:HGNC:25770]	.	-1.45778	0.000880446	down-reg.	.	0.123532	0.730707	NA	0.176224	0.19659	NA	0.443632	0.00640133	NA	0.3201	0.267408	0.0162541	0.0132654	NA	.	-0.192145	0.842128	NA	0.0548932	0.60717	NA	0.201687	0.0203058	NA	0.393832	0.146794	0.231144	0.561192	NA	.	0.147065	0.109666	NA	0.450742	0.00572349	NA	1.38035	0.00457971	up-reg.	1.23328	0.929604	0.00580541
91409	CCDC74B	coiled-coil domain containing 74B [Source:HGNC Symbol;Acc:HGNC:25267]	.	-1.45572	0.00060079	down-reg.	.	-0.0467368	0.172165	NA	0.0420737	0.751957	NA	-0.157835	0.133776	NA	-0.111098	-0.199909	0.442122	0.122169	NA	.	0.139956	0.0304833	NA	0.209723	0.0174177	NA	0.345597	0.0050149	NA	0.205641	0.135873	0.0461991	0.12168	NA	.	0.0759833	0.151624	NA	0.448134	0.00487193	NA	0.623264	0.00172608	up-reg.	0.547281	0.17513	0.000657059
63898	SH2D4A	SH2 domain containing 4A [Source:HGNC Symbol;Acc:HGNC:26102]	.	-1.45494	0.00120325	down-reg.	.	0.240454	0.00478611	NA	0.0900775	0.0909572	NA	0.282539	0.00289069	NA	0.0420847	0.192462	0.0543392	0.00910712	NA	.	0.0473751	0.113956	NA	-0.031436	0.503584	NA	0.240011	0.0258661	NA	0.192636	0.271447	0.0594999	0.017563	NA	.	0.25436	0.0535587	NA	0.181253	0.182444	NA	0.05045	0.742833	NA	-0.20391	-0.130803	0.526676
26469	PTPN18	protein tyrosine phosphatase, non-receptor type 18 [Source:HGNC Symbol;Acc:HGNC:9649]	.	-1.45445	0.000403825	down-reg.	.	0.117825	0.177382	NA	0.140441	0.107394	NA	0.271524	0.0935213	NA	0.153698	0.131083	0.251326	0.281731	NA	.	-0.00921797	0.510925	NA	-0.0560536	0.74906	NA	0.19843	0.0753149	NA	0.207648	0.254483	0.110531	0.120901	NA	.	0.0383631	0.988201	NA	0.516059	0.000106816	NA	1.14881	0.00281385	up-reg.	1.11045	0.632753	0.00374792
79751	SLC25A22	solute carrier family 25 member 22 [Source:HGNC Symbol;Acc:HGNC:19954]	.	-1.45363	0.000396937	down-reg.	.	-0.243901	0.00774397	NA	-0.222354	0.167868	NA	0.0553421	0.5988	NA	0.299243	0.277696	0.0175505	0.139268	NA	.	-0.0591109	0.803981	NA	0.077093	0.245789	NA	0.364022	0.00461052	NA	0.423133	0.286929	0.0198938	0.0114165	NA	.	0.084485	0.513814	NA	0.450251	0.00495116	NA	0.898139	0.00250265	up-reg.	0.813654	0.447888	0.00217863
9148	NEURL1	neuralized E3 ubiquitin protein ligase 1 [Source:HGNC Symbol;Acc:HGNC:7761]	.	-1.45348	0.00386121	down-reg.	.	0.234324	0.0490307	NA	0.140586	0.22672	NA	0.604383	0.0124752	up-reg.	0.370059	0.463798	0.0409518	0.222709	NA	.	0.920281	0.0587486	NA	1.32978	0.00260213	up-reg.	1.15629	0.00178907	up-reg.	0.236009	-0.173489	0.145204	0.893061	NA	.	0.209053	0.335032	NA	0.371318	0.0690548	NA	0.891799	0.0102593	up-reg.	0.682746	0.520481	0.0120956
401494	HACD4	3-hydroxyacyl-CoA dehydratase 4 [Source:HGNC Symbol;Acc:HGNC:20920]	.	-1.45303	0.00082828	down-reg.	.	0.175153	0.00995769	NA	0.209165	0.0444121	NA	0.37475	0.0031564	NA	0.199597	0.165585	0.0265623	0.0718318	NA	.	-0.105506	0.996354	NA	-0.130023	0.327591	NA	0.323152	0.00128522	NA	0.428658	0.453175	0.0304353	0.00395796	NA	.	0.212208	0.0356298	NA	0.752425	0.000947095	up-reg.	0.878191	0.000954253	up-reg.	0.665983	0.125767	0.00436813
3574	IL7	interleukin 7 [Source:HGNC Symbol;Acc:HGNC:6023]	.	-1.45099	0.00145546	down-reg.	.	0.0428153	0.35153	NA	-0.0311345	0.727774	NA	-0.127124	0.317752	NA	-0.169939	-0.0959894	0.0349731	0.529383	NA	.	0.0530747	0.985358	NA	-0.312587	0.0266452	NA	0.192973	0.252589	NA	0.139898	0.50556	0.273329	0.0162479	NA	.	0.0825097	0.325825	NA	-0.0346908	0.639118	NA	-0.338336	0.132402	NA	-0.420845	-0.303645	0.0481562
3092	HIP1	huntingtin interacting protein 1 [Source:HGNC Symbol;Acc:HGNC:4913]	.	-1.45062	0.000311135	down-reg.	.	-0.0238024	0.866613	NA	0.087614	0.0841811	NA	-0.0620796	0.886706	NA	-0.0382771	-0.149694	0.822686	0.436222	NA	.	-0.114488	0.439342	NA	0.0880917	0.161895	NA	0.0899492	0.119888	NA	0.204437	0.00185751	0.0733758	0.842354	NA	.	-0.0715432	0.0810033	NA	0.0824027	0.27731	NA	0.0126361	0.93077	NA	0.0841792	-0.0697666	0.355317
8331	HIST1H2AJ	histone cluster 1 H2A family member j [Source:HGNC Symbol;Acc:HGNC:4727]	.	-1.44952	0.00033977	down-reg.	.	-0.0260484	0.984838	NA	-0.0916688	0.270971	NA	0.155243	0.141438	NA	0.181292	0.246912	0.0998647	0.0396763	NA	.	0.273325	0.00705181	NA	0.361117	0.0318551	NA	0.428483	0.00407439	NA	0.155158	0.0673661	0.0466454	0.70896	NA	.	0.152045	0.590884	NA	0.17628	0.0789297	NA	0.640782	0.0490216	up-reg.	0.488737	0.464502	0.0639372
196883	ADCY4	adenylate cyclase 4 [Source:HGNC Symbol;Acc:HGNC:235]	.	-1.44936	0.000690639	down-reg.	.	0.037072	0.334541	NA	0.0843253	0.205726	NA	0.168167	0.0375664	NA	0.131095	0.0838416	0.0345227	0.83751	NA	.	0.0763785	0.395659	NA	0.125878	0.239659	NA	0.20308	0.347022	NA	0.126701	0.0772021	0.804355	0.92863	NA	.	-0.0362425	0.759932	NA	0.0201618	0.196395	NA	0.31538	0.329344	NA	0.351622	0.295218	0.397893
644538	SMIM10	small integral membrane protein 10 [Source:HGNC Symbol;Acc:HGNC:41913]	.	-1.44794	0.00111244	down-reg.	.	0.0949547	0.13881	NA	-0.172099	0.0460551	NA	-0.1028	0.271103	NA	-0.197754	0.0692991	0.0258347	0.0619691	NA	.	0.244945	0.00745722	NA	-0.0562284	0.172219	NA	0.0652163	0.307551	NA	-0.179729	0.121445	0.0328622	0.0968539	NA	.	0.100992	0.119713	NA	-0.0661804	0.432815	NA	-0.759505	0.0429996	NA	-0.860497	-0.693324	0.0228629
652	BMP4	bone morphogenetic protein 4 [Source:HGNC Symbol;Acc:HGNC:1071]	.	-1.44749	0.000690671	down-reg.	.	0.164242	0.440839	NA	0	0.629878	NA	0.271176	0.046509	NA	0.106934	0.271176	0.144499	0.00201858	NA	.	0.275834	0.120163	NA	0.0925953	0.320775	NA	0.170031	0.196628	NA	-0.105803	0.0774358	0.918137	0.428704	NA	.	-0.20551	0.117797	NA	-0.00980201	0.64361	NA	0.0910927	0.116321	NA	0.296603	0.100895	0.0119891
51750	RTEL1	regulator of telomere elongation helicase 1 [Source:HGNC Symbol;Acc:HGNC:15888]	.	-1.44658	0.00135964	down-reg.	.	-0.208215	0.0529381	NA	-0.0358591	0.305805	NA	-0.00574835	0.398918	NA	0.202466	0.0301108	0.0319197	0.641203	NA	.	0.118811	0.109246	NA	0.314484	0.017035	NA	0.335571	0.015627	NA	0.21676	0.0210869	0.0469276	0.803817	NA	.	0.0523695	0.537764	NA	0.259786	0.0227783	NA	0.994082	0.0187766	up-reg.	0.941712	0.734295	0.0213784
51805	COQ3	coenzyme Q3, methyltransferase [Source:HGNC Symbol;Acc:HGNC:18175]	.	-1.44497	0.000531896	down-reg.	.	-0.0956852	0.305227	NA	-0.146794	0.0478183	NA	-0.147086	0.492922	NA	-0.0514013	-0.000292291	0.982371	0.542045	NA	.	-0.0969378	0.0383793	NA	-0.319407	0.0207449	NA	-0.146142	0.443136	NA	-0.0492041	0.173265	0.923879	0.127667	NA	.	-0.165434	0.0859382	NA	-0.0435646	0.955334	NA	-0.325496	0.182128	NA	-0.160062	-0.281932	0.378859
51393	TRPV2	transient receptor potential cation channel subfamily V member 2 [Source:HGNC Symbol;Acc:HGNC:18082]	.	-1.44266	0.00137604	down-reg.	.	-0.238512	0.00111254	NA	-0.361158	0.000661966	NA	-0.0351209	0.60647	NA	0.203391	0.326037	0.200855	0.0441085	NA	.	-0.0897245	0.429731	NA	0.0364728	0.387061	NA	0.0617408	0.26519	NA	0.151465	0.025268	0.122304	0.961453	NA	.	0.0513036	0.468518	NA	0.369044	0.0158436	NA	1.28688	0.00533244	up-reg.	1.23557	0.917832	0.00647504
135293	PM20D2	peptidase M20 domain containing 2 [Source:HGNC Symbol;Acc:HGNC:21408]	.	-1.43971	0.000296023	down-reg.	.	0.0778126	0.264403	NA	0.150963	0.00631998	NA	0.192928	0.143122	NA	0.115115	0.0419651	0.602151	0.989332	NA	.	-0.178309	0.023742	NA	-0.0132329	0.530352	NA	0.321371	0.00504651	NA	0.49968	0.334604	0.00284488	0.0177677	NA	.	-0.0779167	0.915762	NA	0.133582	0.0668139	NA	-0.248239	0.424636	NA	-0.170323	-0.381822	0.42577
153572	IRX2	iroquois homeobox 2 [Source:HGNC Symbol;Acc:HGNC:14359]	.	-1.43266	0.000132812	down-reg.	.	0.0346992	0.602417	NA	-0.0254774	0.928385	NA	-0.174444	0.0867707	NA	-0.209143	-0.148967	0.0295712	0.0576168	NA	.	0.0588682	0.947371	NA	-0.077943	0.216351	NA	0.0815879	0.480406	NA	0.0227197	0.159531	0.625482	0.15303	NA	.	-0.0234163	0.488554	NA	0.0890253	0.0225537	NA	0.330976	0.19065	NA	0.354392	0.24195	0.152996
133	ADM	adrenomedullin [Source:HGNC Symbol;Acc:HGNC:259]	.	-1.43172	0.00132723	down-reg.	.	0.129858	0.0631159	NA	-0.177804	0.0162511	NA	-0.0830447	0.133721	NA	-0.212903	0.0947597	0.0179354	0.0744826	NA	.	-0.0116002	0.771986	NA	-0.143493	0.0686832	NA	0.0923915	0.297497	NA	0.103992	0.235884	0.433258	0.06446	NA	.	0.185242	0.11177	NA	-0.272694	0.0532818	NA	-0.607902	0.024823	NA	-0.793144	-0.335208	0.00622708
51602	NOP58	NOP58 ribonucleoprotein [Source:HGNC Symbol;Acc:HGNC:29926]	.	-1.43117	0.00106799	down-reg.	.	-0.0541439	0.466142	NA	-0.388677	0.0262002	NA	-0.942872	0.00809575	NA	-0.888728	-0.554194	0.00870421	0.103401	NA	.	-0.160983	0.15767	NA	-0.236913	0.0917309	NA	-0.0645408	0.661626	NA	0.0964423	0.172372	0.308913	0.174091	NA	.	-0.195608	0.460173	NA	-0.161031	0.582726	NA	-1.30552	0.0611843	NA	-1.10991	-1.14449	0.0898016
55619	DOCK10	dedicator of cytokinesis 10 [Source:HGNC Symbol;Acc:HGNC:23479]	.	-1.43103	0.00135982	down-reg.	.	-0.0945901	0.094495	NA	-0.351496	0.00464588	NA	-0.561576	0.0126908	NA	-0.466986	-0.21008	0.0312104	0.443143	NA	.	-0.431159	0.0114229	NA	-0.708845	0.0107272	NA	-0.25178	0.0813574	NA	0.17938	0.457065	0.711856	0.134549	NA	.	-0.112714	0.264684	NA	0.220862	0.123518	NA	-0.309308	0.563315	NA	-0.196594	-0.53017	0.781556
9401	RECQL4	RecQ like helicase 4 [Source:HGNC Symbol;Acc:HGNC:9949]	.	-1.4309	0.000561445	down-reg.	.	-0.0957724	0.0391914	NA	-0.0140174	0.723911	NA	0.218092	0.0580585	NA	0.313864	0.232109	0.0120695	0.0474304	NA	.	0.150631	0.222996	NA	0.25577	0.0240319	NA	0.538833	0.00283716	NA	0.388202	0.283063	0.00867043	0.11975	NA	.	0.157527	0.503541	NA	0.481235	0.0102414	NA	1.07917	0.0113926	up-reg.	0.921648	0.597939	0.0133658
8829	NRP1	neuropilin 1 [Source:HGNC Symbol;Acc:HGNC:8004]	.	-1.42845	0.00102648	down-reg.	.	-0.192566	0.00694546	NA	-0.298449	0.00488918	NA	-0.267109	0.00875052	NA	-0.074543	0.0313399	0.103187	0.577029	NA	.	-0.111012	0.0213142	NA	-0.105911	0.0871883	NA	0.0304113	0.989565	NA	0.141423	0.136323	0.00861002	0.0776371	NA	.	0.00464549	0.830459	NA	0.0269985	0.602258	NA	0.00640165	0.594658	NA	0.00175615	-0.0205969	0.522492
56894	AGPAT3	1-acylglycerol-3-phosphate O-acyltransferase 3 [Source:HGNC Symbol;Acc:HGNC:326]	.	-1.42842	0.00022013	down-reg.	.	-0.0172421	0.824515	NA	-0.026244	0.39704	NA	-0.00609106	0.933256	NA	0.0111511	0.020153	0.798422	0.406619	NA	.	0.113643	0.119086	NA	0.185738	0.0243137	NA	0.390564	0.00149636	NA	0.276921	0.204826	0.00101097	0.000350675	NA	.	0.0639014	0.141224	NA	0.208971	0.0303247	NA	0.635159	6.69311e-05	up-reg.	0.571258	0.426188	0.000130646
1292	COL6A2	collagen type VI alpha 2 chain [Source:HGNC Symbol;Acc:HGNC:2212]	.	-1.42683	0.00038175	down-reg.	.	-0.085513	0.291489	NA	0.313562	0.028843	NA	0.22835	0.00755535	NA	0.313864	-0.0852117	0.00976442	0.326726	NA	.	0.00858451	0.745938	NA	0.322385	0.000872715	NA	0.240731	0.00739684	NA	0.232147	-0.0816538	0.00556295	0.392555	NA	.	0.00477894	0.75924	NA	0.885239	0.000463217	up-reg.	1.60769	6.64558e-05	up-reg.	1.60291	0.722454	0.000185954
84439	HHIPL1	HHIP like 1 [Source:HGNC Symbol;Acc:HGNC:19710]	.	-1.42363	0.00054635	down-reg.	.	-0.0498619	0.283294	NA	0.0174997	0.577913	NA	0.0449114	0.546457	NA	0.0947732	0.0274117	0.387854	0.647828	NA	.	0.137794	0.145497	NA	0.281426	0.101161	NA	0.156453	0.170106	NA	0.0186595	-0.124973	0.716044	0.372512	NA	.	-0.0277893	0.892665	NA	0.543115	0.00957063	NA	1.13688	0.00565103	up-reg.	1.16467	0.593768	0.00409616
146956	EME1	essential meiotic structure-specific endonuclease 1 [Source:HGNC Symbol;Acc:HGNC:24965]	.	-1.42327	0.00101918	down-reg.	.	-0.096019	0.912287	NA	-0.0542889	0.874304	NA	0.0401689	0.544809	NA	0.136188	0.0944578	0.102059	0.0348517	NA	.	0.00112687	0.765153	NA	0.213061	0.0656234	NA	0.540303	0.0858052	NA	0.539176	0.327242	0.0980091	0.424057	NA	.	0.0635221	0.731735	NA	0.329652	0.0110579	NA	0.844672	0.0061503	up-reg.	0.78115	0.51502	0.0120424
51444	RNF138	ring finger protein 138 [Source:HGNC Symbol;Acc:HGNC:17765]	.	-1.42137	0.00018445	down-reg.	.	0.0263611	0.829608	NA	-0.152144	0.0183582	NA	-0.06246	0.0482464	NA	-0.0888211	0.0896842	0.0277679	0.0665268	NA	.	-0.173758	0.0555609	NA	-0.262886	0.0041081	NA	0.117317	0.205216	NA	0.291075	0.380203	0.0370349	0.00889512	NA	.	-0.0817881	0.24802	NA	0.310022	0.145405	NA	0.113132	0.929829	NA	0.19492	-0.196891	0.747301
1017	CDK2	cyclin dependent kinase 2 [Source:HGNC Symbol;Acc:HGNC:1771]	.	-1.4196	0.000683978	down-reg.	.	-0.00727678	0.472082	NA	0.182376	0.0428255	NA	0.260675	0.0389757	NA	0.267952	0.0783	0.172506	0.854166	NA	.	-0.0588167	0.941346	NA	0.214159	0.0353587	NA	0.331865	0.00806777	NA	0.390681	0.117705	0.00326087	0.0204427	NA	.	-0.126686	0.486109	NA	0.244163	0.100432	NA	0.704175	0.0215359	up-reg.	0.830861	0.460012	0.00976807
3815	KIT	KIT proto-oncogene receptor tyrosine kinase [Source:HGNC Symbol;Acc:HGNC:6342]	.	-1.41943	0.000586993	down-reg.	.	0.0668851	0.218332	NA	-0.080458	0.346384	NA	-0.0608629	0.147254	NA	-0.127748	0.019595	0.0717169	0.931335	NA	.	0.0251303	0.832953	NA	-0.150821	0.056151	NA	-0.0744264	0.627575	NA	-0.0995568	0.0763949	0.610829	0.237751	NA	.	0.139953	0.770342	NA	0.00393211	0.285856	NA	-0.181436	0.142222	NA	-0.321389	-0.185368	0.0361956
440590	ZYG11A	zyg-11 family member A, cell cycle regulator [Source:HGNC Symbol;Acc:HGNC:32058]	.	-1.4191	0.000759316	down-reg.	.	0.0139859	0.662587	NA	0.0796261	0.263532	NA	0.0837136	0.260621	NA	0.0697277	0.0040875	0.770597	0.751637	NA	.	0.0534122	0.329865	NA	0.0101042	0.570365	NA	0.272043	0.00200814	NA	0.218631	0.261939	0.664729	0.00198141	NA	.	-0.0443425	0.314217	NA	0.247887	0.0297581	NA	0.58408	0.00714857	NA	0.628423	0.336193	0.00277767
26030	PLEKHG3	pleckstrin homology and RhoGEF domain containing G3 [Source:HGNC Symbol;Acc:HGNC:20364]	.	-1.41644	0.000636164	down-reg.	.	0.034352	0.694899	NA	0.131982	0.501434	NA	0.219198	0.221409	NA	0.184846	0.0872156	0.0892484	0.573838	NA	.	0.137012	0.040516	NA	0.311746	0.00180275	NA	0.546454	0.00343909	NA	0.409442	0.234708	0.00607067	0.0680891	NA	.	0.152482	0.00560861	NA	0.535886	0.000501744	NA	1.22319	0.00122689	up-reg.	1.07071	0.687305	0.00195057
5732	PTGER2	prostaglandin E receptor 2 [Source:HGNC Symbol;Acc:HGNC:9594]	.	-1.41475	0.000295951	down-reg.	.	-0.00312363	0.959303	NA	0.157643	0.0624019	NA	0.0179588	0.866714	NA	0.0210824	-0.139684	0.859035	0.358883	NA	.	-0.18917	0.0530618	NA	-0.12902	0.180523	NA	-0.165822	0.0495163	NA	0.0233472	-0.0368026	0.845056	0.554507	NA	.	-0.00721375	0.576417	NA	0.118787	0.194745	NA	-0.0552908	0.491489	NA	-0.0480771	-0.174078	0.949253
1468	SLC25A10	solute carrier family 25 member 10 [Source:HGNC Symbol;Acc:HGNC:10980]	.	-1.41331	0.000900372	down-reg.	.	-0.102875	0.116016	NA	-0.146946	0.105229	NA	0.133514	0.248725	NA	0.23639	0.28046	0.0151064	0.0243217	NA	.	0.00968489	0.601925	NA	0.115674	0.749659	NA	0.283378	0.137091	NA	0.273693	0.167704	0.123807	0.170839	NA	.	0.0689887	0.148742	NA	0.363951	0.0059511	NA	0.922589	0.00917103	up-reg.	0.8536	0.558637	0.0155839
80010	RMI1	RecQ mediated genome instability 1 [Source:HGNC Symbol;Acc:HGNC:25764]	.	-1.41302	0.000234555	down-reg.	.	0.15894	0.0112465	NA	-0.0404354	0.536474	NA	-0.184501	0.130791	NA	-0.34344	-0.144065	0.0217054	0.211913	NA	.	-0.134343	0.71278	NA	-0.426164	0.0350988	NA	-0.186651	0.520903	NA	-0.0523085	0.239513	0.722149	0.0776461	NA	.	0.027504	0.897614	NA	0.0940847	0.0867722	NA	-0.605252	0.0559753	NA	-0.632756	-0.699337	0.0647042
55157	DARS2	aspartyl-tRNA synthetase 2, mitochondrial [Source:HGNC Symbol;Acc:HGNC:25538]	.	-1.40994	0.000854096	down-reg.	.	0.0204979	0.715926	NA	-0.164066	0.193302	NA	-0.0472119	0.319651	NA	-0.0677098	0.116854	0.39125	0.676432	NA	.	-0.147141	0.311599	NA	-0.196477	0.178329	NA	0.0451157	0.355953	NA	0.192256	0.241593	0.046431	0.0280205	NA	.	-0.0177166	0.54451	NA	0.203879	0.118461	NA	0.243052	0.0603624	NA	0.260769	0.0391726	0.0234252
90459	ERI1	exoribonuclease 1 [Source:HGNC Symbol;Acc:HGNC:23994]	.	-1.40813	0.0005623	down-reg.	.	0.0981851	0.232522	NA	0.0171935	0.973687	NA	-0.0393184	0.938814	NA	-0.137503	-0.0565119	0.39223	0.909775	NA	.	-0.215096	0.0178655	NA	-0.476552	0.211432	NA	-0.0353897	0.451004	NA	0.179706	0.441162	0.422986	0.40459	NA	.	0.081288	0.837053	NA	0.0798192	0.84726	NA	-0.142561	0.194815	NA	-0.223849	-0.22238	0.105038
23636	NUP62	nucleoporin 62 [Source:HGNC Symbol;Acc:HGNC:8066]	.	-1.40796	0.000354438	down-reg.	.	0.00249773	0.617919	NA	0.0306408	0.988555	NA	0.108756	0.176955	NA	0.106258	0.0781148	0.0736187	0.209861	NA	.	0.0682634	0.0553791	NA	0.0895603	0.011211	NA	0.265842	0.00233899	NA	0.197579	0.176282	0.0159145	0.0199996	NA	.	0.0067913	0.600421	NA	0.200327	0.00048804	NA	0.558327	0.000402483	NA	0.551536	0.358001	0.00188554
56905	C15orf39	chromosome 15 open reading frame 39 [Source:HGNC Symbol;Acc:HGNC:24497]	.	-1.40728	0.000655147	down-reg.	.	-0.0838552	0.165731	NA	0.267951	0.0950027	NA	0.258793	0.0217236	NA	0.342649	-0.00915732	0.00221903	0.887484	NA	.	0.0829669	0.0430304	NA	0.467583	0.000698793	NA	0.360128	0.00216908	NA	0.277161	-0.107455	0.00303243	0.528454	NA	.	0.0595386	0.417864	NA	0.590484	0.00023811	up-reg.	1.532	0.00380472	up-reg.	1.47247	0.941521	0.00427445
54982	CLN6	CLN6, transmembrane ER protein [Source:HGNC Symbol;Acc:HGNC:2077]	.	-1.40705	0.000681664	down-reg.	.	-0.14632	0.0117932	NA	-0.0441629	0.364389	NA	-0.256744	0.0702962	NA	-0.110424	-0.212581	0.975633	0.298358	NA	.	-0.103199	0.115681	NA	0.114634	0.118673	NA	0.250979	0.201129	NA	0.354178	0.136345	0.0672711	0.637865	NA	.	-0.104579	0.0412143	NA	0.258737	0.0144511	NA	0.68882	0.00225217	up-reg.	0.793399	0.430082	0.0010927
201725	C4orf46	chromosome 4 open reading frame 46 [Source:HGNC Symbol;Acc:HGNC:27320]	.	-1.40475	0.000497743	down-reg.	.	0.0389732	0.706711	NA	0.104445	0.0692482	NA	0.000170657	0.611735	NA	-0.0388025	-0.104274	0.941307	0.0934928	NA	.	-0.059679	0.767875	NA	-0.055172	0.931604	NA	0.211642	0.0450456	NA	0.271321	0.266814	0.0473428	0.0442419	NA	.	0.0101955	0.908707	NA	0.0795785	0.646723	NA	-0.279401	0.227655	NA	-0.289596	-0.358979	0.223494
25788	RAD54B	RAD54 homolog B [Source:HGNC Symbol;Acc:HGNC:17228]	.	-1.40456	0.000900355	down-reg.	.	0.142619	0.601916	NA	-0.0217861	0.415915	NA	-0.436871	0.0212957	NA	-0.57949	-0.415085	0.00345981	0.020412	NA	.	-0.0881073	0.539791	NA	-0.0628921	0.321351	NA	-0.0898848	0.704974	NA	-0.00177747	-0.0269927	0.859872	0.504049	NA	.	0.0776388	0.582442	NA	0.0259447	0.460091	NA	-0.973965	0.0663432	NA	-1.0516	-0.99991	0.0997429
768211	RELL1	RELT like 1 [Source:HGNC Symbol;Acc:HGNC:27379]	.	-1.40181	0.000556186	down-reg.	.	-0.0932069	0.137392	NA	0.20071	0.0574607	NA	0.083488	0.208166	NA	0.176695	-0.117222	0.0240319	0.208897	NA	.	-0.0247285	0.67664	NA	-0.0348932	0.67971	NA	0.391097	0.0025174	NA	0.415825	0.42599	0.00656838	0.0540559	NA	.	0.117	0.169592	NA	0.37259	0.0065597	NA	0.355945	0.417692	NA	0.238945	-0.0166452	0.556279
51655	RASD1	ras related dexamethasone induced 1 [Source:HGNC Symbol;Acc:HGNC:15828]	.	-1.39879	0.00174843	down-reg.	.	-0.293279	0.017936	NA	0.0154029	0.54922	NA	-0.313143	0.0342034	NA	-0.0198634	-0.328546	0.703849	0.0478159	NA	.	-0.0914599	0.381387	NA	0.0834809	0.118258	NA	0.0861302	0.118389	NA	0.17759	0.00264928	0.10398	0.703783	NA	.	-0.0667675	0.167643	NA	0.215932	0.443228	NA	0.284715	0.718475	NA	0.351483	0.0687835	0.547128
57333	RCN3	reticulocalbin 3 [Source:HGNC Symbol;Acc:HGNC:21145]	.	-1.39794	0.000561539	down-reg.	.	-0.294224	0.00895584	NA	0.075705	0.138116	NA	0.16388	0.1216	NA	0.458105	0.0881755	0.0126769	0.68707	NA	.	0.0111831	0.974186	NA	0.104998	0.285862	NA	0.0882165	0.0629923	NA	0.0770334	-0.0167817	0.247576	0.761649	NA	.	0.155509	0.674119	NA	0.831225	0.0017008	up-reg.	1.62416	0.00245759	up-reg.	1.46865	0.792931	0.00351804
89891	WDR34	WD repeat domain 34 [Source:HGNC Symbol;Acc:HGNC:28296]	.	-1.39744	0.000935587	down-reg.	.	0.207039	0.434756	NA	0.1168	0.209651	NA	0.342867	0.0899086	NA	0.135828	0.226067	0.383983	0.404151	NA	.	0.0843791	0.28228	NA	-0.331265	0.296332	NA	0.0385618	0.5382	NA	-0.0458172	0.369826	0.3896	0.256036	NA	.	0.0813113	0.465513	NA	0.314344	0.05142	NA	0.944634	0.015018	up-reg.	0.863322	0.63029	0.0259588
55861	DBNDD2	dysbindin domain containing 2 [Source:HGNC Symbol;Acc:HGNC:15881]	.	-1.39696	0.000863793	down-reg.	.	0.215302	0.0593989	NA	0.308952	0.0181086	NA	0.407555	0.0015258	NA	0.192253	0.0986033	0.039699	0.0921793	NA	.	0.0291465	0.557775	NA	0.196646	0.0417089	NA	0.501713	0.000649579	NA	0.472567	0.305068	0.00112662	0.0211622	NA	.	0.109894	0.0511189	NA	0.90278	7.17393e-05	up-reg.	1.28643	0.00035504	up-reg.	1.17654	0.383651	0.000363661
8833	GMPS	guanine monophosphate synthase [Source:HGNC Symbol;Acc:HGNC:4378]	.	-1.39647	0.000273224	down-reg.	.	0.0869185	0.642981	NA	0.0030231	0.519784	NA	-0.145497	0.0353697	NA	-0.232416	-0.14852	0.0563745	0.108383	NA	.	0.0748157	0.811282	NA	-0.0463085	0.137588	NA	0.0790367	0.726487	NA	0.00422107	0.125345	0.54295	0.0110217	NA	.	-0.0994434	0.264581	NA	0.0335085	0.840598	NA	-0.0505498	0.796853	NA	0.0488936	-0.0840583	0.920612
11177	BAZ1A	bromodomain adjacent to zinc finger domain 1A [Source:HGNC Symbol;Acc:HGNC:960]	.	-1.39644	0.000794637	down-reg.	.	-0.0548895	0.236133	NA	-0.130812	0.0529886	NA	-0.409854	0.0541019	NA	-0.354964	-0.279042	0.0873752	0.327266	NA	.	-0.167889	0.00310027	NA	-0.168138	0.0624909	NA	0.107452	0.191807	NA	0.27534	0.27559	0.00853887	0.0363347	NA	.	-0.187656	0.178834	NA	0.239227	0.103905	NA	-0.572662	0.250312	NA	-0.385006	-0.811889	0.655798
25914	RTTN	rotatin [Source:HGNC Symbol;Acc:HGNC:18654]	.	-1.39418	0.000497698	down-reg.	.	0.0193956	0.382459	NA	-0.0793655	0.29367	NA	-0.0599898	0.925111	NA	-0.0793853	0.0193757	0.393444	0.460342	NA	.	-0.058351	0.937455	NA	-0.0115156	0.497033	NA	0.142049	0.252823	NA	0.2004	0.153565	0.208432	0.369688	NA	.	-0.0685432	0.158369	NA	-0.0233344	0.557231	NA	-0.13331	0.403279	NA	-0.0647669	-0.109976	0.764126
54801	HAUS6	HAUS augmin like complex subunit 6 [Source:HGNC Symbol;Acc:HGNC:25948]	.	-1.39408	0.000575128	down-reg.	.	0.126385	0.0227983	NA	-0.143022	0.0610844	NA	-0.33426	0.0277831	NA	-0.460645	-0.191238	0.0103605	0.406624	NA	.	-0.0770872	0.36046	NA	-0.271854	0.0958833	NA	-0.00377626	0.928623	NA	0.0733109	0.268078	0.338283	0.0927592	NA	.	0.0304726	0.759344	NA	0.0453235	0.723948	NA	-0.816928	0.0893957	NA	-0.847401	-0.862252	0.0896932
7223	TRPC4	transient receptor potential cation channel subfamily C member 4 [Source:HGNC Symbol;Acc:HGNC:12336]	.	-1.39155	0.000601458	down-reg.	.	-0.0166172	0.75321	NA	-0.0703783	0.415375	NA	0.125445	0.205227	NA	0.142063	0.195824	0.162663	0.126512	NA	.	-0.150146	0.14644	NA	0.0794432	0.316197	NA	0.280917	0.140069	NA	0.431063	0.201473	0.0400196	0.266984	NA	.	0.110568	0.449468	NA	0.70343	0.00561688	up-reg.	0.519589	0.343651	NA	0.409021	-0.183842	0.515484
10541	ANP32B	acidic nuclear phosphoprotein 32 family member B [Source:HGNC Symbol;Acc:HGNC:16677]	.	-1.38965	0.000595497	down-reg.	.	0.29074	0.00412267	NA	-0.0373589	0.409011	NA	0.240156	0.00153996	NA	-0.0505842	0.277515	0.175409	0.000901655	NA	.	0.138371	0.0023527	NA	-0.17374	0.0958776	NA	0.055342	0.142552	NA	-0.0830289	0.229082	0.193733	0.0479511	NA	.	0.303072	0.0132653	NA	-0.024165	0.999746	NA	-0.0014831	0.546702	NA	-0.304555	0.0226819	0.190231
10643	IGF2BP3	insulin like growth factor 2 mRNA binding protein 3 [Source:HGNC Symbol;Acc:HGNC:28868]	.	-1.38595	0.00137725	down-reg.	.	-0.255756	0.0901967	NA	-0.495236	0.00217244	NA	-0.645884	0.0111247	NA	-0.390128	-0.150648	0.0631683	0.628689	NA	.	-0.151757	0.176879	NA	-0.285978	0.1778	NA	-0.0737208	0.630448	NA	0.0780359	0.212257	0.222972	0.223088	NA	.	-0.12562	0.43324	NA	0.0343173	0.774257	NA	-0.543603	0.276023	NA	-0.417982	-0.57792	0.453849
25896	INTS7	integrator complex subunit 7 [Source:HGNC Symbol;Acc:HGNC:24484]	.	-1.38536	0.000357096	down-reg.	.	-0.233166	0.798543	NA	-0.125685	0.546348	NA	-0.132592	0.411514	NA	0.100575	-0.00690708	0.812418	0.891331	NA	.	-0.0259257	0.366005	NA	-0.0530515	0.532192	NA	0.19101	0.0347485	NA	0.216936	0.244062	0.0178433	0.0350489	NA	.	-0.106766	0.259065	NA	0.352509	0.00164249	NA	0.198321	0.0783141	NA	0.305087	-0.154187	0.0489388
221476	PI16	peptidase inhibitor 16 [Source:HGNC Symbol;Acc:HGNC:21245]	.	-1.38455	0.000973513	down-reg.	.	0.10106	0.121865	NA	0.617621	0.00068229	up-reg.	0.706989	0.00102679	up-reg.	0.605929	0.0893687	0.00139088	0.350088	NA	.	0.337068	0.0619019	NA	0.562715	0.00687992	NA	0.489185	0.00720901	NA	0.152117	-0.0735302	0.028516	0.340569	NA	.	0.261936	0.0680881	NA	1.34858	0.000176134	up-reg.	2.63817	0.000141123	up-reg.	2.37623	1.28959	0.000158699
5739	PTGIR	prostaglandin I2 receptor [Source:HGNC Symbol;Acc:HGNC:9602]	.	-1.38387	0.00127142	down-reg.	.	0.0239806	0.579609	NA	-0.135944	0.0371939	NA	0.178109	0.310524	NA	0.154129	0.314053	0.0852526	0.00734666	NA	.	-0.170895	0.438277	NA	0.0471933	0.848195	NA	0.123944	0.207501	NA	0.294839	0.0767502	0.0785001	0.192083	NA	.	0.263769	0.357717	NA	1.0563	3.16063e-05	up-reg.	1.95806	0.000286888	up-reg.	1.69429	0.901752	0.00109918
55632	G2E3	G2/M-phase specific E3 ubiquitin protein ligase [Source:HGNC Symbol;Acc:HGNC:20338]	.	-1.38172	0.00074489	down-reg.	.	0.0393423	0.974658	NA	-0.136855	0.364054	NA	-0.325871	0.185758	NA	-0.365213	-0.189016	0.182591	0.481522	NA	.	0.115256	0.972765	NA	-0.143913	0.227663	NA	0.287152	0.662649	NA	0.171895	0.431065	0.640735	0.22536	NA	.	-0.117907	0.617037	NA	0.0399878	0.158542	NA	-0.459296	0.181527	NA	-0.341388	-0.499283	0.256061
22854	NTNG1	netrin G1 [Source:HGNC Symbol;Acc:HGNC:23319]	.	-1.38161	0.00101917	down-reg.	.	-0.179057	0.285297	NA	-0.224582	0.228184	NA	-0.279852	0.268915	NA	-0.100795	-0.0552697	0.667704	0.840858	NA	.	0.132523	0.958484	NA	0.0292054	0.899072	NA	0.0996139	0.90036	NA	-0.0329088	0.0704085	0.924055	0.698352	NA	.	-0.014973	0.93533	NA	-0.249289	0.194311	NA	-0.191371	0.187347	NA	-0.176398	0.0579185	0.0546044
91419	ATP23	ATP23 metallopeptidase and ATP synthase assembly factor homolog [Source:HGNC Symbol;Acc:HGNC:29452]	.	-1.37892	0.00101304	down-reg.	.	0.0771128	0.997556	NA	-0.0270777	0.264814	NA	-0.0590328	0.849444	NA	-0.136146	-0.0319552	0.831492	0.692833	NA	.	-0.0859215	0.0693197	NA	-0.193685	0.00997565	NA	0.174933	0.531065	NA	0.260855	0.368618	0.107679	0.0276605	NA	.	-0.0253458	0.241334	NA	0.116705	0.254829	NA	0.0431154	0.889384	NA	0.0684612	-0.0735894	0.69393
839	CASP6	caspase 6 [Source:HGNC Symbol;Acc:HGNC:1507]	.	-1.3783	0.000615241	down-reg.	.	0.033386	0.877848	NA	0.0781129	0.979322	NA	0.0753344	0.18785	NA	0.0419484	-0.00277852	0.113407	0.396189	NA	.	0.00589889	0.666143	NA	0.0572877	0.815613	NA	0.276387	0.0356357	NA	0.270488	0.219099	0.0326474	0.0778124	NA	.	-0.156716	0.254804	NA	0.276704	0.0467364	NA	0.117884	0.860285	NA	0.2746	-0.15882	0.853425
91975	ZNF300	zinc finger protein 300 [Source:HGNC Symbol;Acc:HGNC:13091]	.	-1.37709	0.00106798	down-reg.	.	0.09602	0.477259	NA	-0.130258	0.0966884	NA	-0.221235	0.174069	NA	-0.317255	-0.0909772	0.113028	0.955276	NA	.	-0.307139	0.00239389	NA	-0.384677	0.0352095	NA	-0.317961	0.0187129	NA	-0.0108223	0.0667155	0.325679	0.778042	NA	.	0.0255502	0.929725	NA	0.0783924	0.819602	NA	-0.272401	0.357282	NA	-0.297952	-0.350794	0.370354
7410	VAV2	vav guanine nucleotide exchange factor 2 [Source:HGNC Symbol;Acc:HGNC:12658]	.	-1.37637	0.000715822	down-reg.	.	-0.145267	0.00185989	NA	0.0697576	0.0264656	NA	0.151658	0.0488827	NA	0.296925	0.0819003	0.00397763	0.301837	NA	.	0.194246	0.2299	NA	0.36133	0.00449333	NA	0.660842	0.00224815	up-reg.	0.466596	0.299512	0.0109767	0.0203967	up-reg.	.	0.139639	0.247054	NA	0.559901	0.00357835	NA	0.905514	0.00119635	up-reg.	0.765875	0.345613	0.00190325
161291	TMEM30B	transmembrane protein 30B [Source:HGNC Symbol;Acc:HGNC:27254]	.	-1.37575	0.000717386	down-reg.	.	-0.100938	0.949603	NA	0.012103	0.52136	NA	-0.196574	0.316965	NA	-0.0956354	-0.208677	0.0980597	0.0186037	NA	.	-0.103322	0.166303	NA	-0.248586	0.0470518	NA	-0.189896	0.0534939	NA	-0.0865741	0.05869	0.0960891	0.646965	NA	.	-0.201075	0.0461818	NA	-0.282616	0.270884	NA	-0.455047	0.027731	NA	-0.253973	-0.172432	0.0937745
7869	SEMA3B	semaphorin 3B [Source:HGNC Symbol;Acc:HGNC:10724]	.	-1.37544	0.000720435	down-reg.	.	0.131371	0.0652048	NA	0.25703	0.0187134	NA	0.506684	0.00565817	NA	0.375313	0.249654	0.0062998	0.0223154	NA	.	0.205161	0.0381713	NA	0.157554	0.0215441	NA	0.37626	0.0251301	NA	0.1711	0.218706	0.609962	0.0966888	NA	.	0.102532	0.218798	NA	0.556978	0.00651506	NA	1.54896	0.00136874	up-reg.	1.44643	0.991979	0.00129558
55646	LYAR	Ly1 antibody reactive [Source:HGNC Symbol;Acc:HGNC:26021]	.	-1.37536	0.000412935	down-reg.	.	0.0493601	0.365478	NA	-0.0656398	0.29088	NA	-0.357188	0.0288592	NA	-0.406548	-0.291548	0.0172195	0.288047	NA	.	-0.0997713	0.666066	NA	-0.33553	0.0358417	NA	-0.19399	0.354035	NA	-0.0942191	0.14154	0.763435	0.271002	NA	.	-0.0120236	0.957063	NA	0.0442569	0.711066	NA	-0.544514	0.117206	NA	-0.53249	-0.58877	0.0980062
2770	GNAI1	G protein subunit alpha i1 [Source:HGNC Symbol;Acc:HGNC:4384]	.	-1.37501	0.000563024	down-reg.	.	0.0944152	0.285331	NA	0.00973282	0.888246	NA	-0.153163	0.179579	NA	-0.247579	-0.162896	0.0283627	0.0900658	NA	.	0.13694	0.410025	NA	-0.106625	0.630668	NA	0.169669	0.390367	NA	0.032729	0.276294	0.876251	0.315276	NA	.	-0.0643361	0.825717	NA	-0.0377766	0.718702	NA	-0.630088	0.129125	NA	-0.565752	-0.592311	0.120832
9656	MDC1	mediator of DNA damage checkpoint 1 [Source:HGNC Symbol;Acc:HGNC:21163]	.	-1.37475	0.000606577	down-reg.	.	0.0660908	0.0545294	NA	0.0857337	0.0637012	NA	0.0151276	0.5336	NA	-0.0509632	-0.0706061	0.0686474	0.0806434	NA	.	0.00681665	0.773836	NA	0.125819	0.130349	NA	0.187663	0.0184767	NA	0.180846	0.0618441	0.0121211	0.235337	NA	.	0.0424291	0.697876	NA	0.0656926	0.272828	NA	0.963248	0.010065	up-reg.	0.920819	0.897556	0.0111747
8727	CTNNAL1	catenin alpha like 1 [Source:HGNC Symbol;Acc:HGNC:2512]	.	-1.37473	0.00174781	down-reg.	.	-0.0006503	0.408598	NA	-0.18969	0.23174	NA	-0.195414	0.153172	NA	-0.194763	-0.00572414	0.0979769	0.878078	NA	.	0.0778206	0.345616	NA	0.0805831	0.55874	NA	0.294176	0.0592149	NA	0.216355	0.213593	0.0964633	0.15975	NA	.	0.147679	0.570608	NA	0.231193	0.180287	NA	-0.69042	0.179702	NA	-0.8381	-0.921614	0.132355
345630	FBLL1	fibrillarin like 1 [Source:HGNC Symbol;Acc:HGNC:35458]	.	-1.37251	0.0019565	down-reg.	.	0.0202536	0.295227	NA	-0.00370903	0.352165	NA	0.429176	0.0423588	NA	0.408923	0.432885	0.111642	0.302706	NA	.	0.187506	0.0678993	NA	0.14607	0.0556146	NA	0.402227	0.00216812	NA	0.214721	0.256158	0.0237007	0.0917171	NA	.	0.292473	0.129951	NA	0.698262	0.221389	NA	0.508345	0.113408	NA	0.215872	-0.189917	0.307621
64425	POLR1E	RNA polymerase I subunit E [Source:HGNC Symbol;Acc:HGNC:17631]	.	-1.37127	0.000456691	down-reg.	.	-0.0282948	0.0234711	NA	-0.0372787	0.989765	NA	-0.0372787	0.601859	NA	-0.00898382	0	0.82956	0.823751	NA	.	0.0473404	0.689353	NA	0.310668	0.122289	NA	0.39735	0.145821	NA	0.35001	0.086682	0.154304	0.855601	NA	.	0.0596213	0.396573	NA	0.234546	0.0416359	NA	0.326814	0.0689107	NA	0.267193	0.0922685	0.0776755
90853	SPOCD1	SPOC domain containing 1 [Source:HGNC Symbol;Acc:HGNC:26338]	.	-1.3703	0.00108756	down-reg.	.	-0.374915	0.00447879	NA	0.0132329	0.841018	NA	0.0873905	0.376488	NA	0.462306	0.0741576	0.00467524	0.370355	NA	.	-0.420113	0.0144215	NA	0.597521	0.00493585	up-reg.	0.89815	0.00450987	up-reg.	1.31826	0.300629	0.000267344	0.080989	NA	.	-0.0281943	0.270952	NA	1.42524	6.24656e-05	up-reg.	1.58405	4.28924e-05	up-reg.	1.61224	0.158805	0.000249388
367	AR	androgen receptor [Source:HGNC Symbol;Acc:HGNC:644]	.	-1.37005	0.000880669	down-reg.	.	0.0720334	0.662685	NA	0.169266	0.240896	NA	-0.0127715	0.882261	NA	-0.0848049	-0.182038	0.191723	0.0514582	NA	.	-0.0705869	0.939862	NA	-0.0208001	0.720645	NA	-0.0323956	0.48797	NA	0.0381913	-0.0115955	0.557023	0.564979	NA	.	-0.120238	0.59338	NA	-0.028803	0.714039	NA	0.174883	0.320081	NA	0.295121	0.203686	0.234617
27340	UTP20	UTP20, small subunit processome component [Source:HGNC Symbol;Acc:HGNC:17897]	.	-1.36968	0.000572145	down-reg.	.	0.00255609	0.763102	NA	-0.139799	0.0796177	NA	-0.393123	0.000172898	NA	-0.395679	-0.253324	0.00032609	0.136998	NA	.	-0.177027	0.271764	NA	-0.222932	0.0237021	NA	-0.0978487	0.740678	NA	0.0791783	0.125083	0.385683	0.122559	NA	.	-0.0281564	0.742014	NA	-0.0794413	0.935549	NA	-0.492207	0.206499	NA	-0.464051	-0.412766	0.25167
286527	TMSB15B	thymosin beta 15B [Source:HGNC Symbol;Acc:HGNC:28612]	.	-1.36847	0.000572079	down-reg.	.	0.0727302	0.477436	NA	0.0595604	0.544513	NA	0.0863848	0.319157	NA	0.0136546	0.0268244	0.49514	0.496413	NA	.	-0.0463812	0.269347	NA	0.0657541	0.0768177	NA	0.361736	0.00197319	NA	0.408117	0.295982	0.00260121	0.00414562	NA	.	0.23146	0.0146836	NA	0.392968	0.00389458	NA	0.0715688	0.932351	NA	-0.159892	-0.321399	0.652501
54976	C20orf27	chromosome 20 open reading frame 27 [Source:HGNC Symbol;Acc:HGNC:15873]	.	-1.36632	0.000724967	down-reg.	.	0.0520697	0.405237	NA	-0.210786	0.000508001	NA	0.0874687	0.0601062	NA	0.0353989	0.298255	0.298965	0.00190565	NA	.	0.10731	0.277406	NA	0.169376	0.0727147	NA	0.283911	0.00927603	NA	0.176601	0.114535	0.0398262	0.413436	NA	.	0.159169	0.153228	NA	0.311735	0.00572321	NA	0.800924	0.00697132	up-reg.	0.641756	0.48919	0.0169777
83987	CCDC8	coiled-coil domain containing 8 [Source:HGNC Symbol;Acc:HGNC:25367]	.	-1.36612	0.000110046	down-reg.	.	0.0383414	0.344427	NA	0.0501006	0.338803	NA	0.0765273	0.104006	NA	0.0381859	0.0264266	0.220945	0.599546	NA	.	-0.100437	0.230957	NA	0.108871	0.138406	NA	0.185031	0.029664	NA	0.285469	0.0761606	0.0158987	0.440412	NA	.	0.0132487	0.896206	NA	0.234894	0.0167855	NA	0.621075	0.00673573	up-reg.	0.607826	0.386181	0.00621363
51377	UCHL5	ubiquitin C-terminal hydrolase L5 [Source:HGNC Symbol;Acc:HGNC:19678]	.	-1.36573	0.000293752	down-reg.	.	0.0624187	0.233535	NA	-0.0542598	0.0750037	NA	-0.229499	0.026899	NA	-0.291918	-0.175239	0.0122128	0.0968304	NA	.	0.120554	0.479517	NA	-0.126581	0.575215	NA	0.129586	0.0590339	NA	0.00903145	0.256167	0.265704	0.104968	NA	.	-0.0379919	0.649057	NA	0.159753	0.300617	NA	-0.479343	0.126336	NA	-0.441351	-0.639096	0.114312
4499	MT1M	metallothionein 1M [Source:HGNC Symbol;Acc:HGNC:14296]	.	-1.36565	0.000897654	down-reg.	.	-0.026216	0.896159	NA	-0.3056	0.0640168	NA	-0.0936586	0.389094	NA	-0.0674426	0.211942	0.663647	0.111226	NA	.	-0.0627906	0.0554982	NA	0.358626	0.000965916	NA	0.688097	0.00182716	up-reg.	0.750887	0.329471	0.00150338	0.016484	up-reg.	.	0.281517	0.123324	NA	0.892368	0.00401602	up-reg.	1.37875	0.000334118	up-reg.	1.09723	0.486378	9.90424e-05
10189	ALYREF	Aly/REF export factor [Source:HGNC Symbol;Acc:HGNC:19071]	.	-1.36339	0.000715818	down-reg.	.	-0.0840396	0.225123	NA	-0.00952478	0.934465	NA	0.106133	0.416288	NA	0.190173	0.115658	0.139585	0.462121	NA	.	-0.0163475	0.769521	NA	0.275763	0.0228893	NA	0.354386	0.000231595	NA	0.370733	0.078623	0.00492843	0.101296	NA	.	0.130591	0.169724	NA	0.275904	0.00693127	NA	0.671721	0.000779154	up-reg.	0.541131	0.395817	0.00985735
8165	AKAP1	A-kinase anchoring protein 1 [Source:HGNC Symbol;Acc:HGNC:367]	.	-1.36184	0.000857891	down-reg.	.	0.0783404	0.873111	NA	0.0878177	0.567636	NA	0.23153	0.25532	NA	0.153189	0.143712	0.163613	0.583363	NA	.	-0.0850743	0.251153	NA	-0.144527	0.031459	NA	-0.0415589	0.285867	NA	0.0435154	0.102968	0.616564	0.070031	NA	.	0.0393499	0.841451	NA	0.206716	0.109064	NA	0.492509	0.00154628	NA	0.453159	0.285793	0.00225777
85235	HIST1H2AH	histone cluster 1 H2A family member h [Source:HGNC Symbol;Acc:HGNC:13671]	.	-1.36152	0.000752342	down-reg.	.	-0.0633499	0.248726	NA	-0.129119	0.181671	NA	0.172066	0.0867429	NA	0.235416	0.301185	0.0390321	0.0389385	NA	.	0.353929	0.0198157	NA	0.509139	0.0110936	NA	0.535363	0.00370096	NA	0.181433	0.026224	0.0724505	0.693425	NA	.	0.0600654	0.868473	NA	0.0912613	0.470456	NA	0.400169	0.130459	NA	0.340104	0.308908	0.127724
8061	FOSL1	FOS like 1, AP-1 transcription factor subunit [Source:HGNC Symbol;Acc:HGNC:13718]	.	-1.36061	0.0013325	down-reg.	.	-0.140544	0.178792	NA	-0.350819	0.00268801	NA	-0.194427	0.0484718	NA	-0.0538829	0.156391	0.654523	0.0499382	NA	.	-0.253992	0.301901	NA	-0.173729	0.862085	NA	0.0568125	0.299601	NA	0.310804	0.230542	0.0147776	0.118976	NA	.	0.153449	0.603176	NA	0.245698	0.129945	NA	0.934894	0.00887723	up-reg.	0.781445	0.689196	0.00786091
414899	BLID	BH3-like motif containing, cell death inducer [Source:HGNC Symbol;Acc:HGNC:33495]	.	-1.35927	0.00175539	down-reg.	.	0.109259	0.633151	NA	0.168192	0.978781	NA	-0.00476857	0.990756	NA	-0.114027	-0.172961	0.698866	0.989228	NA	.	-0.160365	0.160837	NA	-0.332832	0.142586	NA	-0.256689	0.0326912	NA	-0.0963238	0.0761434	0.137758	0.715183	NA	.	0.206693	0.526624	NA	0.206922	0.464734	NA	-0.259234	0.436539	NA	-0.465927	-0.466156	0.296799
54930	HAUS4	HAUS augmin like complex subunit 4 [Source:HGNC Symbol;Acc:HGNC:20163]	.	-1.35822	0.000999316	down-reg.	.	0.195659	0.121568	NA	0.233625	0.0616413	NA	0.338391	2.03826e-05	NA	0.142732	0.104766	0.0496296	0.965374	NA	.	-0.129708	0.849834	NA	-0.0173572	0.727694	NA	0.223876	0.0264189	NA	0.353585	0.241234	0.344413	0.0351237	NA	.	0.0421407	0.366835	NA	0.483066	0.000653129	NA	0.740112	1.43814e-05	up-reg.	0.697972	0.257046	0.000260112
86	ACTL6A	actin like 6A [Source:HGNC Symbol;Acc:HGNC:24124]	.	-1.35793	0.00103055	down-reg.	.	0.100992	0.858348	NA	0.266146	0.270125	NA	0.237441	0.37697	NA	0.136449	-0.0287051	0.238911	0.708393	NA	.	-0.289515	0.0608139	NA	-0.3302	0.000245341	NA	-0.12088	0.0735461	NA	0.168635	0.20932	0.395905	0.0170764	NA	.	-0.0193024	0.400096	NA	0.289852	0.00281426	NA	0.0330632	0.691758	NA	0.0523656	-0.256789	0.528271
5696	PSMB8	proteasome subunit beta 8 [Source:HGNC Symbol;Acc:HGNC:9545]	.	-1.35569	0.000792508	down-reg.	.	0.00237793	0.757992	NA	-0.0479402	0.731787	NA	0.0407557	0.684209	NA	0.0383778	0.0886959	0.483494	0.3745	NA	.	0.134281	0.0136252	NA	0.018457	0.434065	NA	0.477395	0.0216124	NA	0.343114	0.458938	0.0885081	0.067494	NA	.	-0.0270898	0.469795	NA	0.968095	0.00646296	up-reg.	1.5516	0.00026081	up-reg.	1.57869	0.583503	0.000275066
4356	MPP3	membrane palmitoylated protein 3 [Source:HGNC Symbol;Acc:HGNC:7221]	.	-1.35465	0.00133242	down-reg.	.	-0.244847	0.100265	NA	-0.00153082	0.371928	NA	-0.00123757	0.619055	NA	0.24361	0.000293256	0.15359	0.627575	NA	.	-0.0222087	0.668092	NA	0.204446	0.721804	NA	0.213395	0.160928	NA	0.235604	0.00894844	0.0768226	0.475825	NA	.	0.0178592	0.798674	NA	0.0669603	0.3078	NA	0.107319	0.929545	NA	0.0894596	0.0403586	0.859936
55722	CEP72	centrosomal protein 72 [Source:HGNC Symbol;Acc:HGNC:25547]	.	-1.35367	0.000720431	down-reg.	.	-0.300633	7.95235e-05	NA	-0.265732	0.00150744	NA	-0.100867	0.593411	NA	0.199766	0.164865	0.0311679	0.0539364	NA	.	0.0858338	0.531677	NA	0.101471	0.232044	NA	0.27049	0.00833546	NA	0.184656	0.169019	0.0165979	0.1655	NA	.	-0.0317891	0.48461	NA	0.172735	0.135243	NA	0.304276	0.00076049	NA	0.336065	0.131542	0.00182552
51479	ANKFY1	ankyrin repeat and FYVE domain containing 1 [Source:HGNC Symbol;Acc:HGNC:20763]	.	-1.35351	0.00117298	down-reg.	.	-0.0426278	0.30066	NA	0.059083	0.307424	NA	-0.150576	0.176215	NA	-0.107948	-0.209659	0.728127	0.0576103	NA	.	-0.251693	0.0408552	NA	-0.27571	0.225341	NA	-0.0365144	0.26233	NA	0.215179	0.239196	0.52245	0.74103	NA	.	-0.0727977	0.931972	NA	0.108359	0.214798	NA	0.0619432	0.301288	NA	0.134741	-0.0464159	0.244696
29775	CARD10	caspase recruitment domain family member 10 [Source:HGNC Symbol;Acc:HGNC:16422]	.	-1.3535	0.000720425	down-reg.	.	-0.112123	0.0625103	NA	-0.154933	0.00179451	NA	-0.0401745	0.777789	NA	0.0719481	0.114758	0.325097	0.280848	NA	.	-0.0161687	0.76927	NA	0.16795	0.0758779	NA	0.448947	0.00567002	NA	0.465116	0.280997	0.00569904	0.00314975	NA	.	0.110896	0.645467	NA	0.806027	0.00216277	up-reg.	1.83331	0.000363952	up-reg.	1.72242	1.02729	0.000163154
7064	THOP1	thimet oligopeptidase 1 [Source:HGNC Symbol;Acc:HGNC:11793]	.	-1.35329	0.000897361	down-reg.	.	-0.138649	0.0728143	NA	-0.110637	0.0409009	NA	0.110564	0.22117	NA	0.249212	0.2212	0.0434677	0.0320055	NA	.	0.00586498	0.983151	NA	0.131552	0.149956	NA	0.163992	0.0410245	NA	0.158127	0.032441	0.0682309	0.631301	NA	.	0.154235	0.414566	NA	0.396524	0.0105916	NA	0.942218	0.00149192	up-reg.	0.787983	0.545694	0.00334854
22868	FASTKD2	FAST kinase domains 2 [Source:HGNC Symbol;Acc:HGNC:29160]	.	-1.35008	0.00100843	down-reg.	.	-0.0767605	0.240861	NA	-0.147952	0.00145438	NA	-0.385437	0.0251287	NA	-0.308676	-0.237485	0.0468689	0.153461	NA	.	0.130064	0.96576	NA	-0.132648	0.382931	NA	-0.0625768	0.797776	NA	-0.19264	0.0700716	0.865594	0.545169	NA	.	-0.0648148	0.288904	NA	-0.11668	0.536559	NA	-0.933555	0.0311136	NA	-0.86874	-0.816875	0.0431952
56938	ARNTL2	aryl hydrocarbon receptor nuclear translocator like 2 [Source:HGNC Symbol;Acc:HGNC:18984]	.	-1.34998	0.000687757	down-reg.	.	-0.126721	0.284763	NA	0.0185344	0.73853	NA	-0.0845977	0.340872	NA	0.042123	-0.103132	0.710405	0.0698206	NA	.	-0.106393	0.189044	NA	0.181482	0.463062	NA	0.280094	0.13414	NA	0.386487	0.0986125	0.0668508	0.601337	NA	.	0.0254363	0.914863	NA	0.278658	0.0297159	NA	0.155865	0.0462439	NA	0.130428	-0.122793	0.115717
494115	RBMXL1	RBMX like 1 [Source:HGNC Symbol;Acc:HGNC:25073]	.	-1.34993	0.000614246	down-reg.	.	-0.00386774	0.708699	NA	0.00168445	0.836617	NA	-0.117008	0.293687	NA	-0.113141	-0.118693	0.212441	0.288137	NA	.	-0.165485	0.365026	NA	-0.318848	0.139521	NA	-0.11126	0.726473	NA	0.0542256	0.207589	0.741327	0.276855	NA	.	-0.0224353	0.957203	NA	-0.182508	0.31719	NA	-0.435624	0.0981415	NA	-0.413189	-0.253117	0.0796404
493861	EID3	EP300 interacting inhibitor of differentiation 3 [Source:HGNC Symbol;Acc:HGNC:32961]	.	-1.34993	0.000510544	down-reg.	.	0.0780999	0.319179	NA	-0.00866785	0.605893	NA	-0.0266892	0.837791	NA	-0.104789	-0.0180214	0.447461	0.618724	NA	.	-0.0946856	0.304497	NA	-0.0808738	0.307535	NA	-0.106135	0.178555	NA	-0.0114489	-0.0252607	0.890605	0.919823	NA	.	0.0967711	0.321902	NA	-0.0828659	0.370852	NA	-0.416005	0.13977	NA	-0.512776	-0.333139	0.0944212
286676	ILDR1	immunoglobulin like domain containing receptor 1 [Source:HGNC Symbol;Acc:HGNC:28741]	.	-1.34979	0.00929961	down-reg.	.	-0.165755	0.815699	NA	-0.00847708	0.409375	NA	-0.167076	0.837755	NA	-0.00132133	-0.158599	0.984095	0.341085	NA	.	0.0352059	0.913511	NA	-0.153118	0.896826	NA	-0.0199763	0.569492	NA	-0.0551822	0.133141	0.601369	0.735279	NA	.	0.0269932	0.754412	NA	-0.373522	0.0838841	NA	-1.29828	0.00357555	NA	-1.32528	-0.924763	0.00560992
10437	IFI30	IFI30, lysosomal thiol reductase [Source:HGNC Symbol;Acc:HGNC:5398]	.	-1.34934	0.00119844	down-reg.	.	-0.16873	0.228753	NA	-0.134871	0.148108	NA	-0.0833243	0.592875	NA	0.0854055	0.0515463	0.817113	0.712353	NA	.	0.0788467	0.390252	NA	0.112467	0.0990578	NA	0.244736	0.124741	NA	0.16589	0.132269	0.48825	0.715277	NA	.	0.160155	0.66839	NA	0.603295	0.0162783	up-reg.	1.10923	0.00330806	up-reg.	0.949077	0.505937	0.00337572
1973	EIF4A1	eukaryotic translation initiation factor 4A1 [Source:HGNC Symbol;Acc:HGNC:3282]	.	-1.34902	0.000857079	down-reg.	.	-0.025703	0.367279	NA	-0.193551	0.000377484	NA	-0.152499	0.00421217	NA	-0.126796	0.0410519	0.0507052	0.170736	NA	.	-0.0199453	0.579335	NA	0.136154	0.0151912	NA	0.196136	0.0360698	NA	0.216081	0.0599818	0.0527544	0.208297	NA	.	-0.0130542	0.837302	NA	0.232779	0.023202	NA	0.248678	0.0180312	NA	0.261732	0.0158983	0.00843306
10969	EBNA1BP2	EBNA1 binding protein 2 [Source:HGNC Symbol;Acc:HGNC:15531]	.	-1.34868	0.000973505	down-reg.	.	-0.0579394	0.734221	NA	-0.283823	0.0144527	NA	-0.1453	0.0201519	NA	-0.0873607	0.138523	0.0377738	0.112856	NA	.	-0.127124	0.0174561	NA	-0.176186	0.0217807	NA	-0.125697	0.588274	NA	0.00142687	0.0504887	0.494866	0.154154	NA	.	-0.0179583	0.884693	NA	-0.124893	0.713123	NA	-0.543997	0.130764	NA	-0.526039	-0.419104	0.115438
165140	OXER1	oxoeicosanoid receptor 1 [Source:HGNC Symbol;Acc:HGNC:24884]	.	-1.34775	0.000849442	down-reg.	.	0.0822053	0.930981	NA	0.143148	0.966172	NA	-0.324624	0.0647387	NA	-0.406829	-0.467772	0.00477553	0.0366648	NA	.	0.0885454	0.283417	NA	0.0247201	0.376061	NA	0.0531669	0.470539	NA	-0.0353786	0.0284467	0.993124	0.916274	NA	.	-0.0243274	0.688621	NA	0.0820332	0.438194	NA	0.1018	0.741036	NA	0.126128	0.0197669	0.941824
284293	HMSD	histocompatibility minor serpin domain containing [Source:HGNC Symbol;Acc:HGNC:23037]	.	-1.34733	0.00114541	down-reg.	.	0.048288	0.903455	NA	-0.134616	0.107465	NA	-0.0636991	0.203872	NA	-0.111987	0.070917	0.249698	0.826874	NA	.	0.161571	0.105157	NA	0.029552	0.53411	NA	0.035775	0.421143	NA	-0.125796	0.00622302	0.455565	0.966958	NA	.	-0.113741	0.698692	NA	0.0510185	0.320382	NA	-0.16059	0.335972	NA	-0.0468486	-0.211608	0.410892
2115	ETV1	ETS variant 1 [Source:HGNC Symbol;Acc:HGNC:3490]	.	-1.34686	0.000476528	down-reg.	.	-0.187547	0.00692832	NA	-0.266163	0.0115181	NA	-0.37409	3.67879e-05	NA	-0.186542	-0.107927	0.0198967	0.103283	NA	.	-0.295622	0.0723512	NA	-0.273862	0.0276907	NA	-0.353987	0.05144	NA	-0.0583648	-0.080125	0.532721	0.65857	NA	.	-0.358152	0.078401	NA	0.0468415	0.250518	NA	-0.358152	0.172091	NA	0	-0.404993	0.904279
5328	PLAU	plasminogen activator, urokinase [Source:HGNC Symbol;Acc:HGNC:9052]	.	-1.34638	0.00134616	down-reg.	.	-0.700152	0.000634605	NA	-0.745638	1.07795e-05	NA	-0.974126	2.30123e-05	NA	-0.273974	-0.228488	0.00898315	0.00187465	NA	.	-0.59206	0.0076389	NA	-0.667825	0.00514745	NA	-0.919133	0.000895614	NA	-0.327074	-0.251308	0.0383122	0.0392648	NA	.	-0.190734	0.0095716	NA	-0.237939	0.085224	NA	-0.0667582	0.0977553	NA	0.123975	0.17118	0.073329
201254	CENPX	centromere protein X [Source:HGNC Symbol;Acc:HGNC:11422]	.	-1.34514	0.000534081	down-reg.	.	0.0330697	0.287172	NA	0.0453547	0.161712	NA	0.437318	0.00286067	NA	0.404249	0.391964	0.00639709	0.00550353	NA	.	-0.0496424	0.794892	NA	0.22646	0.0741834	NA	0.350403	0.00650361	NA	0.400046	0.123944	0.0133556	0.391861	NA	.	0.10342	0.487671	NA	0.346556	0.0223448	NA	0.666056	0.00362367	up-reg.	0.562636	0.319499	0.00237983
135228	CD109	CD109 molecule [Source:HGNC Symbol;Acc:HGNC:21685]	.	-1.34471	0.000535734	down-reg.	.	-0.154891	0.0383637	NA	0.0248228	0.432979	NA	-0.223085	0.207252	NA	-0.0681932	-0.247908	0.921293	0.148889	NA	.	-0.239059	0.0381831	NA	-0.304082	0.215658	NA	-0.0527416	0.509995	NA	0.186318	0.251341	0.20782	0.416543	NA	.	-0.162526	0.224871	NA	0.101492	0.147597	NA	-0.505111	0.282361	NA	-0.342586	-0.606604	0.453657
23406	COTL1	coactosin like F-actin binding protein 1 [Source:HGNC Symbol;Acc:HGNC:18304]	.	-1.34126	0.000854098	down-reg.	.	0.00805312	0.6602	NA	-0.205677	0.0711004	NA	0.239963	0.167989	NA	0.23191	0.44564	0.372925	0.0126729	NA	.	0.314473	0.448806	NA	0.477302	0.0338766	NA	0.82039	0.00556427	up-reg.	0.505917	0.343088	0.00441117	0.00593267	up-reg.	.	0.244682	0.0864671	NA	0.794994	0.00125886	up-reg.	1.00548	0.000961348	up-reg.	0.760798	0.210486	0.00152683
2187	FANCB	FA complementation group B [Source:HGNC Symbol;Acc:HGNC:3583]	.	-1.34069	0.00107069	down-reg.	.	0.210944	0.0844247	NA	0.116615	0.557564	NA	0.0536722	0.695458	NA	-0.157272	-0.0629425	0.130067	0.910812	NA	.	0.00127816	0.846066	NA	0.0437019	0.923365	NA	0.0625542	0.414242	NA	0.061276	0.0188522	0.115592	0.200875	NA	.	-0.160266	0.0586245	NA	0.0240684	0.470876	NA	-0.216592	0.393042	NA	-0.0563263	-0.24066	0.928382
651746	ANKRD33B	ankyrin repeat domain 33B [Source:HGNC Symbol;Acc:HGNC:35240]	.	-1.34026	0.00154975	down-reg.	.	0.297672	0.00401925	NA	0.44433	0.00700315	NA	0.479253	0.000152355	NA	0.181581	0.0349235	0.0332761	0.400806	NA	.	0.120566	0.44595	NA	0.0200675	0.913147	NA	0.250538	0.071004	NA	0.129971	0.23047	0.240207	0.00236179	NA	.	0.111835	0.0170142	NA	0.200406	0.0197356	NA	0.257548	0.017028	NA	0.145713	0.0571418	0.10337
51450	PRRX2	paired related homeobox 2 [Source:HGNC Symbol;Acc:HGNC:21338]	.	-1.33792	0.000789499	down-reg.	.	0.00152154	0.715466	NA	0.281931	0.0049299	NA	0.350392	0.00669236	NA	0.348871	0.068461	0.00623432	0.567907	NA	.	-0.00402896	0.49339	NA	0.241156	0.0695917	NA	0.136701	0.0936955	NA	0.14073	-0.104455	0.504611	0.387207	NA	.	-0.079785	0.774894	NA	0.235377	0.0332419	NA	0.341605	0.0465396	NA	0.42139	0.106227	0.0326111
93663	ARHGAP18	Rho GTPase activating protein 18 [Source:HGNC Symbol;Acc:HGNC:21035]	.	-1.33781	0.000526562	down-reg.	.	-0.0211389	0.389127	NA	-0.113109	0.228159	NA	-0.273323	0.10303	NA	-0.252184	-0.160213	0.179424	0.625541	NA	.	-0.072012	0.0121373	NA	-0.248427	0.0074872	NA	-0.249901	0.37081	NA	-0.177889	-0.00147407	0.772624	0.49153	NA	.	0.0366741	0.701603	NA	0.00196394	0.768224	NA	-0.850035	0.0919109	NA	-0.886709	-0.851999	0.111131
[truncated: 10,688 more rows]
[truncated: 4 more columns]
