# Supplementary material for: Co-inhibition of ATM and ROCK synergistically improves cell proliferation in replicative senescence by activating FOXM1 and E2F1
Source: Commun Biol. 2022 Jul 14;5:702. doi: 10.1038/s42003-022-03658-5 (PMC9283421; doi:10.1038/s42003-022-03658-5)
Supplement: Supplementary file 6 — Supplementary Data 3 [file 42003_2022_3658_MOESM6_ESM.xlsx]

## Sheet: S3
Supplementary Data 3. Functional enrichment analysis result of SynAG patterns.	.	Number of genes							.	Statistical values ( Fisher's Exact p-value )
	.	EML-UP	ML-UP	M-UP	L-UP	E-DOWN	M-DOWN	L-DOWN	.	EML-UP	ML-UP	M-UP	L-UP	E-DOWN	M-DOWN	L-DOWN
GO Term	.	count	count	count	count	count	count	count	.	p-value	p-value	p-value	p-value	p-value	p-value	p-value
3',5'-cyclic-AMP phosphodiesterase activity	.	0	0	0	0	0	0	3	.	1	1	1	1	1	1	0.0228767
3',5'-cyclic-nucleotide phosphodiesterase activity	.	0	0	0	0	0	0	4	.	1	1	1	1	1	1	0.00865632
3'-5' DNA helicase activity	.	0	3	2	1	0	0	0	.	1	0.000742813	0.0646973	1	1	1	1
3'-5'-exodeoxyribonuclease activity	.	0	0	0	3	0	0	0	.	1	1	1	0.0163791	1	1	1
3'-UTR-mediated mRNA destabilization	.	0	0	0	3	0	0	0	.	1	1	1	0.0235776	1	1	1
actin binding	.	0	1	5	6	0	0	15	.	1	1	0.179285	0.905749	1	1	0.0044119
actin cytoskeleton	.	0	1	5	9	0	0	15	.	1	1	0.365052	0.768878	1	1	0.0389985
actin filament-based process	.	0	5	6	20	2	0	19	.	1	0.267176	0.362174	0.0907452	0.309865	1	0.0215074
adenyl nucleotide binding	.	3	11	20	35	0	1	22	.	0.148734	0.0344412	0.000674921	0.324629	1	1	0.797429
adenyl ribonucleotide binding	.	3	11	20	35	0	1	22	.	0.146977	0.032999	0.000618025	0.300294	1	1	0.78693
adherens junction	.	0	3	5	24	0	0	19	.	1	0.817089	0.671257	0.0202409	1	1	0.0692992
adherens junction organization	.	0	2	0	2	0	0	6	.	1	0.373204	1	0.913018	1	1	0.0410728
alcohol biosynthetic process	.	0	0	0	2	0	0	7	.	1	1	1	0.879086	1	1	0.00596228
alcohol metabolic process	.	0	0	0	11	0	0	11	.	1	1	1	0.0616485	1	1	0.0147962
alpha-actinin binding	.	0	0	0	0	0	0	3	.	1	1	1	1	1	1	0.0430087
amide biosynthetic process	.	0	0	0	23	0	0	5	.	1	1	1	0.0456183	1	1	0.997599
aminoglycan catabolic process	.	0	0	2	1	0	0	5	.	1	1	0.331176	1	1	1	0.0228026
anaphase-promoting complex-dependent catabolic process	.	1	2	5	3	0	0	0	.	1	0.266362	0.00120953	0.477168	1	1	1
anchoring junction	.	0	3	5	24	0	0	19	.	1	0.827639	0.689808	0.0264727	1	1	0.0827916
antigen processing and presentation	.	0	1	6	8	0	0	2	.	1	1	0.0109836	0.17973	1	1	0.974091
antigen processing and presentation of exogenous antigen	.	0	1	6	6	0	0	1	.	1	1	0.0032263	0.257958	1	1	1
antigen processing and presentation of exogenous peptide antigen	.	0	1	6	6	0	0	1	.	1	1	0.00268959	0.23156	1	1	1
antigen processing and presentation of exogenous peptide antigen via MHC class II	.	0	1	6	2	0	0	1	.	1	1	0.000209122	0.848386	1	1	1
antigen processing and presentation of peptide antigen	.	0	1	6	7	0	0	1	.	1	1	0.00412153	0.156056	1	1	1
antigen processing and presentation of peptide antigen via MHC class II	.	0	1	6	3	0	0	1	.	1	1	0.000255156	0.581799	1	1	1
antigen processing and presentation of peptide or polysaccharide antigen via MHC class II	.	0	1	6	3	0	0	1	.	1	1	0.000294448	0.59859	1	1	1
apoptotic process	.	1	8	15	38	2	4	38	.	1	0.530349	0.144242	0.410077	0.631341	0.0291842	0.041503
aromatic compound biosynthetic process	.	5	23	27	106	4	1	68	.	0.196216	0.11846	0.542203	0.0326911	0.443283	1	0.692917
aromatic compound catabolic process	.	1	0	2	18	0	0	5	.	1	1	0.920291	0.00588877	1	1	0.906318
ATP binding	.	3	11	20	35	0	1	19	.	0.141267	0.0285821	0.000459961	0.251936	1	1	0.914894
ATPase activity	.	0	4	8	11	1	0	7	.	1	0.189905	0.0110566	0.394125	1	1	0.69836
ATP-dependent chromatin remodeling	.	1	0	6	2	0	0	1	.	1	1	0.000108073	0.805974	1	1	1
ATP-dependent microtubule motor activity	.	0	0	3	0	0	0	2	.	1	1	0.00440651	1	1	1	0.249757
ATP-dependent microtubule motor activity, plus-end-directed	.	0	0	3	0	0	0	2	.	1	1	0.00393104	1	1	1	0.237677
attachment of mitotic spindle microtubules to kinetochore	.	0	0	3	0	0	0	0	.	1	1	0.00120172	1	1	1	1
attachment of spindle microtubules to kinetochore	.	0	0	5	0	0	0	0	.	1	1	7.60945e-06	1	1	1	1
autophagosome assembly	.	0	0	0	0	0	0	5	.	1	1	1	1	1	1	0.016803
autophagosome organization	.	0	0	0	0	0	0	5	.	1	1	1	1	1	1	0.0186775
base-excision repair	.	0	1	0	6	0	0	0	.	1	1	1	0.00151716	1	1	1
bisphosphoglycerate phosphatase activity	.	0	0	0	0	0	0	3	.	1	1	1	1	1	1	0.00358922
blood circulation	.	0	1	1	7	3	0	21	.	1	1	1	0.94592	0.0288029	1	0.000172912
blood vessel development	.	0	3	2	17	2	0	18	.	1	0.662915	0.968588	0.123909	0.271627	1	0.0105226
blood vessel morphogenesis	.	0	3	2	14	1	0	15	.	1	0.575377	0.947248	0.197495	1	1	0.0252778
body fluid secretion	.	0	0	0	2	0	0	5	.	1	1	1	0.828482	1	1	0.0478368
brain development	.	0	3	8	13	0	0	28	.	1	0.752939	0.108372	0.73435	1	1	1.2782e-05
calcium ion binding	.	0	5	2	9	0	0	20	.	1	0.229849	0.983271	0.978746	1	1	0.0197062
calcium ion homeostasis	.	0	0	1	9	3	0	10	.	1	1	1	0.577883	0.0189748	1	0.197548
calcium ion transport	.	0	0	1	9	1	0	12	.	1	1	1	0.468003	1	1	0.0338403
camera-type eye development	.	0	1	0	4	0	0	11	.	1	1	1	0.933532	1	1	0.016897
cAMP catabolic process	.	0	0	0	0	0	0	3	.	1	1	1	1	1	1	0.035867
carbohydrate derivative binding	.	3	13	23	48	2	2	39	.	0.268863	0.0730838	0.00467248	0.407811	0.713935	0.665479	0.348641
carbohydrate derivative biosynthetic process	.	1	2	5	10	0	0	20	.	1	0.951511	0.655662	0.971969	1	1	0.0326849
carbohydrate derivative catabolic process	.	0	0	3	5	0	0	9	.	1	1	0.29063	0.504702	1	1	0.00859353
carbohydrate derivative metabolic process	.	1	3	7	21	0	0	37	.	1	0.96053	0.751832	0.8879	1	1	0.00033984
carbohydrate metabolic process	.	0	3	0	17	0	0	21	.	1	0.813957	1	0.51149	1	1	0.0233289
cardiac muscle tissue development	.	0	0	2	1	0	0	8	.	1	1	0.668515	1	1	1	0.0290162
cardiovascular system development	.	0	4	4	22	2	0	32	.	1	0.721662	0.922033	0.360442	0.409042	1	9.99474e-05
cartilage development	.	0	1	1	2	0	1	9	.	1	1	1	0.976781	1	1	0.00889129
cation binding	.	4	16	16	82	3	2	81	.	0.290888	0.481531	0.987806	0.712952	0.685789	0.891883	0.0335675
cation homeostasis	.	0	0	1	12	4	0	16	.	1	1	1	0.757273	0.00404442	1	0.0893517
cation transport	.	0	0	1	13	2	0	24	.	1	1	1	0.979587	0.419127	1	0.0373398
cell cortex	.	0	1	3	5	0	0	10	.	1	1	0.482318	0.765538	1	1	0.032566
cell cortex part	.	0	1	1	1	0	0	7	.	1	1	1	1	1	1	0.028509
cell cycle	.	7	34	67	41	1	0	26	.	6.53228e-05	1.11881e-16	1.03061e-42	0.150316	1	1	0.652701
cell cycle arrest	.	0	3	6	0	1	0	6	.	1	0.233604	0.0126116	1	1	1	0.316404
cell cycle checkpoint	.	1	6	15	5	0	0	0	.	1	0.00199018	6.84024e-11	0.684478	1	1	1
cell cycle DNA replication	.	0	4	0	0	0	0	1	.	1	0.000236074	1	1	1	1	1
cell cycle G1/S phase transition	.	1	8	14	5	0	0	6	.	1	4.49753e-05	1.86204e-09	0.73115	1	1	0.344465
cell cycle G2/M phase transition	.	3	2	12	7	0	0	1	.	0.00474742	0.539367	2.19842e-08	0.210581	1	1	1
cell cycle phase transition	.	4	13	30	17	0	0	9	.	0.00255446	1.15319e-06	3.21285e-20	0.0905967	1	1	0.641643
cell cycle process	.	7	30	63	30	1	0	18	.	1.96358e-05	2.84176e-15	3.6374e-43	0.416498	1	1	0.874753
cell death	.	1	10	15	44	2	4	40	.	1	0.354363	0.259264	0.30492	0.675754	0.039458	0.0787006
cell division	.	3	17	42	21	0	0	9	.	0.0364867	4.49195e-10	3.07058e-34	0.0132419	1	1	0.695814
cell leading edge	.	0	2	2	9	0	0	16	.	1	0.795441	0.905401	0.469211	1	1	0.00173958
cell migration	.	0	10	11	28	2	1	27	.	1	0.0396614	0.158082	0.292294	0.485243	1	0.0572345
cell proliferation	.	2	16	29	42	1	2	41	.	0.655965	0.00463231	1.89718e-06	0.305284	1	0.563883	0.0282593
cell surface receptor signaling pathway	.	0	9	11	64	2	0	57	.	1	0.838894	0.963398	0.103309	0.792539	1	0.015186
cell-cell signaling	.	1	2	4	33	1	1	34	.	1	0.998015	0.995055	0.436022	1	1	0.0387483
cell-substrate adherens junction	.	0	2	4	17	0	0	12	.	1	0.828583	0.478137	0.00935329	1	1	0.0939233
cell-substrate junction	.	0	2	4	17	0	0	12	.	1	0.83243	0.486507	0.0103532	1	1	0.100017
cellular amide metabolic process	.	0	0	3	30	0	0	11	.	1	1	0.982892	0.0308316	1	1	0.957285
cellular calcium ion homeostasis	.	0	0	1	9	3	0	10	.	1	1	1	0.543121	0.0179261	1	0.173545
cellular cation homeostasis	.	0	0	1	11	4	0	15	.	1	1	1	0.72762	0.00291613	1	0.0732818
cellular chemical homeostasis	.	0	1	1	14	4	1	19	.	1	1	1	0.689832	0.00541138	1	0.0355279
cellular component assembly	.	5	16	34	69	4	0	45	.	0.0396319	0.0768263	8.56567e-06	0.0162487	0.156623	1	0.361067
cellular component biogenesis	.	5	16	34	79	4	0	46	.	0.0561948	0.153336	8.04355e-05	0.00464177	0.198166	1	0.603417
cellular divalent inorganic cation homeostasis	.	0	0	1	9	3	0	10	.	1	1	1	0.600061	0.0196884	1	0.210707
cellular homeostasis	.	1	1	1	15	4	1	20	.	1	1	1	0.799164	0.00835268	1	0.0716258
cellular ion homeostasis	.	0	0	1	12	4	0	15	.	1	1	1	0.648055	0.00313864	1	0.085735
cellular localization	.	2	15	26	43	2	1	54	.	0.7748	0.110909	0.00563344	0.93881	0.7748	1	0.0202386
cellular macromolecular complex assembly	.	3	9	14	31	1	0	13	.	0.0986367	0.0408748	0.00589805	0.0214388	1	1	0.878598
cellular macromolecule biosynthetic process	.	6	26	29	118	4	1	80	.	0.100005	0.0925554	0.666278	0.0366712	0.539923	1	0.548759
cellular macromolecule localization	.	0	11	11	24	2	0	37	.	1	0.0945068	0.480793	0.975091	0.600403	1	0.0224709
cellular metal ion homeostasis	.	0	0	1	10	4	0	12	.	1	1	1	0.665719	0.00187493	1	0.158877
cellular nitrogen compound catabolic process	.	1	0	2	18	0	0	5	.	1	1	0.91784	0.00521164	1	1	0.90141
cellular process involved in reproduction in multicellular organism	.	0	0	6	7	0	0	2	.	1	1	0.0198703	0.439274	1	1	0.985785
cellular protein localization	.	0	11	11	23	2	0	37	.	1	0.0906904	0.470261	0.983154	0.597283	1	0.0201338
cellular response to alcohol	.	0	1	1	0	0	0	5	.	1	1	1	1	1	1	0.00360596
cellular response to cadmium ion	.	0	0	0	4	0	0	0	.	1	1	1	0.00452653	1	1	1
cellular response to chemical stimulus	.	0	11	19	68	4	3	49	.	1	0.597989	0.290332	0.0286218	0.160666	0.308752	0.17411
cellular response to cholesterol	.	0	0	0	0	0	0	3	.	1	1	1	1	1	1	0.0148855
cellular response to corticosteroid stimulus	.	0	1	0	6	1	0	1	.	1	1	1	0.00628541	1	1	1
cellular response to cytokine stimulus	.	0	3	3	28	2	0	5	.	1	0.768572	0.924129	0.00119768	0.322973	1	0.996481
cellular response to dexamethasone stimulus	.	0	1	0	4	1	0	0	.	1	1	1	0.0203502	1	1	1
cellular response to DNA damage stimulus	.	2	16	18	35	1	0	10	.	0.360617	3.60216e-07	4.31996e-06	4.49799e-05	1	1	0.898183
cellular response to follicle-stimulating hormone stimulus	.	0	0	0	0	0	0	3	.	1	1	1	1	1	1	0.0125345
cellular response to glucocorticoid stimulus	.	0	1	0	6	1	0	1	.	1	1	1	0.0050118	1	1	1
cellular response to gonadotropin stimulus	.	0	0	1	0	0	0	3	.	1	1	1	1	1	1	0.0324246
cellular response to inorganic substance	.	0	5	3	7	0	0	4	.	1	0.00314841	0.231766	0.0953191	1	1	0.446764
cellular response to ketone	.	0	1	0	6	2	0	0	.	1	1	1	0.0179579	0.0398271	1	1
cellular response to lipid	.	0	3	4	19	1	1	6	.	1	0.59518	0.580015	0.0158666	1	1	0.909556
cellular response to lithium ion	.	0	0	0	0	0	0	3	.	1	1	1	1	1	1	0.0174097
cellular response to nitrogen levels	.	0	0	0	0	0	0	3	.	1	1	1	1	1	1	0.0174097
cellular response to nitrogen starvation	.	0	0	0	0	0	0	3	.	1	1	1	1	1	1	0.0174097
cellular response to oxidative stress	.	0	1	5	3	0	0	7	.	1	1	0.0456844	0.947172	1	1	0.155385
cellular response to oxygen-containing compound	.	0	6	9	31	2	3	20	.	1	0.283363	0.168366	0.00613145	0.397769	0.0523717	0.137405
cellular response to sterol	.	0	0	0	0	0	0	3	.	1	1	1	1	1	1	0.0229542
cellular response to stress	.	2	19	24	54	2	1	38	.	0.637091	0.000105002	0.000200322	0.00244772	0.637091	1	0.0498259
cellular response to zinc ion	.	0	2	0	4	0	0	0	.	1	0.0716622	1	0.00626041	1	1	1
CENP-A containing chromatin organization	.	1	0	6	2	0	0	0	.	1	1	5.13873e-06	0.585375	1	1	1
CENP-A containing nucleosome assembly	.	1	0	6	2	0	0	0	.	1	1	5.13873e-06	0.585375	1	1	1
central nervous system development	.	0	4	8	14	0	0	33	.	1	0.692834	0.282726	0.926524	1	1	1.78383e-05
centromere complex assembly	.	1	0	8	2	0	0	0	.	1	1	2.78242e-08	0.669109	1	1	1
centrosome	.	1	6	11	11	0	0	11	.	1	0.0670967	0.00147857	0.597359	1	1	0.389426
centrosome cycle	.	0	0	4	3	0	0	3	.	1	1	0.0109376	0.470532	1	1	0.351478
centrosome localization	.	0	1	4	1	0	0	0	.	1	1	0.00036584	1	1	1	1
centrosome organization	.	0	2	4	6	0	0	3	.	1	0.355682	0.0284183	0.0772353	1	1	0.532584
chemical homeostasis	.	0	2	1	19	5	1	22	.	1	0.985568	1	0.798627	0.0015279	1	0.160287
cholesterol biosynthetic process	.	0	0	0	1	0	0	6	.	1	1	1	1	1	1	0.000946797
cholesterol metabolic process	.	0	0	0	6	0	0	6	.	1	1	1	0.0842728	1	1	0.0362819
chromatin	.	1	12	12	15	0	0	6	.	1	5.94714e-06	0.000252768	0.122922	1	1	0.925445
chromatin assembly	.	2	5	9	8	1	0	4	.	0.0867521	0.00410912	6.33338e-06	0.0536353	1	1	0.49756
chromatin assembly or disassembly	.	2	5	9	9	1	0	4	.	0.0986531	0.0065893	1.68834e-05	0.0408886	1	1	0.586289
chromatin binding	.	1	8	9	13	0	0	3	.	1	0.00156843	0.00687612	0.321292	1	1	0.997361
chromatin organization	.	2	9	16	28	1	0	7	.	0.346308	0.00976715	4.07607e-05	0.00389183	1	1	0.984277
chromatin remodeling	.	1	0	6	6	0	0	2	.	1	1	0.00298762	0.246552	1	1	0.930505
chromatin remodeling at centromere	.	1	0	6	2	0	0	0	.	1	1	8.03784e-06	0.618023	1	1	1
chromatin silencing	.	1	4	2	10	0	0	0	.	1	0.0112717	0.505891	0.000704004	1	1	1
chromatin silencing at rDNA	.	1	0	0	4	0	0	0	.	1	1	1	0.0439466	1	1	1
chromosomal part	.	4	21	36	26	0	0	9	.	0.00829538	1.84434e-10	5.6181e-20	0.0429411	1	1	0.981865
chromosomal region	.	3	9	27	13	0	0	3	.	0.0144034	0.000132201	7.86466e-21	0.062668	1	1	0.986056
chromosome	.	4	21	40	33	0	0	11	.	0.0117213	1.64794e-09	3.46982e-22	0.00454752	1	1	0.973478
chromosome condensation	.	0	1	7	1	0	0	1	.	1	1	4.19264e-08	1	1	1	1
chromosome localization	.	2	4	9	0	0	0	0	.	0.0372165	0.00257967	7.53559e-09	1	1	1	1
chromosome organization	.	6	25	44	37	1	0	11	.	0.000178337	5.22652e-12	5.10588e-24	0.00960149	1	1	0.992185
chromosome segregation	.	5	10	33	4	0	0	3	.	1.85078e-05	5.6203e-06	2.05559e-30	0.967029	1	1	0.970464
chromosome separation	.	1	3	8	2	0	0	0	.	1	0.0330203	2.33722e-07	0.775968	1	1	1
chromosome, centromeric region	.	3	5	23	5	0	0	2	.	0.00447767	0.00960904	8.20359e-22	0.563538	1	1	0.96693
chromosome, telomeric region	.	0	4	4	9	0	0	1	.	1	0.0351178	0.0911802	0.0218306	1	1	1
circulatory system development	.	0	4	4	22	2	0	32	.	1	0.721662	0.922033	0.360442	0.409042	1	9.99474e-05
circulatory system process	.	0	1	1	7	3	0	21	.	1	1	1	0.948478	0.0292276	1	0.000190815
collagen fibril organization	.	0	0	0	0	0	0	5	.	1	1	1	1	1	1	0.00360596
collagen metabolic process	.	0	0	0	4	1	0	6	.	1	1	1	0.385162	1	1	0.030801
condensed chromosome	.	2	6	25	5	0	0	4	.	0.109987	0.00229788	1.40828e-23	0.646498	1	1	0.72422
condensed chromosome kinetochore	.	2	3	18	3	0	0	1	.	0.0553472	0.0756092	1.16318e-19	0.640288	1	1	1
condensed chromosome outer kinetochore	.	0	1	8	0	0	0	0	.	1	1	3.15066e-13	1	1	1	1
condensed chromosome, centromeric region	.	2	4	19	3	0	0	1	.	0.0600534	0.0132198	1.48731e-20	0.685216	1	1	1
condensed nuclear chromosome	.	0	4	7	3	0	0	1	.	1	0.00685723	2.34731e-05	0.554533	1	1	1
condensed nuclear chromosome kinetochore	.	0	1	5	0	0	0	0	.	1	1	5.46816e-07	1	1	1	1
condensed nuclear chromosome outer kinetochore	.	0	1	3	0	0	0	0	.	1	1	0.000251748	1	1	1	1
condensed nuclear chromosome, centromeric region	.	0	1	6	0	0	0	0	.	1	1	1.16312e-07	1	1	1	1
connective tissue development	.	0	1	1	3	0	1	12	.	1	1	1	0.953931	1	1	0.00139663
cortical actin cytoskeleton	.	0	0	1	0	0	0	5	.	1	1	1	1	1	1	0.031168
cyclic nucleotide catabolic process	.	0	0	0	0	0	0	3	.	1	1	1	1	1	1	0.0469779
cyclic-nucleotide phosphodiesterase activity	.	0	0	0	0	0	0	4	.	1	1	1	1	1	1	0.00958346
cyclin-dependent protein kinase holoenzyme complex	.	0	0	3	0	0	0	2	.	1	1	0.0242955	1	1	1	0.485138
cytokine production	.	0	3	4	17	3	1	13	.	1	0.711609	0.723329	0.209827	0.0432586	1	0.302071
cytokine-mediated signaling pathway	.	0	2	2	22	1	0	5	.	1	0.889625	0.964068	0.00453695	1	1	0.9777
cytokinesis	.	1	2	10	5	0	0	1	.	1	0.375669	3.56143e-08	0.225625	1	1	1
cytoplasmic mRNA processing body	.	0	0	0	7	0	0	0	.	1	1	1	0.00590898	1	1	1
cytoplasmic region	.	0	1	4	5	0	0	13	.	1	1	0.311037	0.877185	1	1	0.00730621
cytoplasmic ribonucleoprotein granule	.	0	0	0	9	0	0	1	.	1	1	1	0.0124394	1	1	1
cytoskeletal protein binding	.	1	7	16	14	0	0	24	.	1	0.0679834	5.86029e-05	0.877109	1	1	0.008119
cytoskeleton organization	.	1	13	24	36	1	0	26	.	1	0.00140997	1.444e-07	0.00945207	1	1	0.0642925
cytoskeleton-dependent cytokinesis	.	0	1	8	2	0	0	0	.	1	1	3.75912e-09	0.568023	1	1	1
cytoskeleton-dependent intracellular transport	.	0	1	4	3	0	0	4	.	1	1	0.0185291	0.576088	1	1	0.191365
cytosol	.	6	19	38	93	1	1	70	.	0.0205612	0.224009	0.000492063	0.00361277	1	1	0.114734
deoxyribonuclease activity	.	0	1	1	6	0	0	0	.	1	1	1	0.0185976	1	1	1
detection of mechanical stimulus	.	0	0	0	0	0	0	4	.	1	1	1	1	1	1	0.030527
divalent inorganic cation homeostasis	.	0	0	1	9	3	0	10	.	1	1	1	0.652834	0.0215224	1	0.247049
DNA binding	.	2	16	21	61	2	0	24	.	0.718307	0.0220675	0.067227	0.114617	0.764956	1	0.999581
DNA biosynthetic process	.	1	4	6	8	0	0	5	.	1	0.0438735	0.00669399	0.114513	1	1	0.389307
DNA conformation change	.	2	12	19	12	1	0	5	.	0.143478	1.15933e-08	5.26591e-14	0.0303635	1	1	0.662417
DNA damage checkpoint	.	0	4	8	3	0	0	0	.	1	0.0201261	2.67778e-05	0.804556	1	1	1
DNA damage response, signal transduction by p53 class mediator	.	1	2	4	1	0	0	1	.	1	0.34028	0.0246641	1	1	1	1
DNA damage response, signal transduction by p53 class mediator resulting in cell cycle arrest	.	0	2	4	0	0	0	0	.	1	0.215699	0.00581707	1	1	1	1
DNA dealkylation	.	0	0	0	4	0	0	0	.	1	1	1	0.0135905	1	1	1
DNA demethylation	.	0	0	0	4	0	0	0	.	1	1	1	0.00725612	1	1	1
DNA duplex unwinding	.	0	6	4	3	0	0	0	.	1	1.15686e-05	0.0101926	0.45711	1	1	1
DNA geometric change	.	0	6	5	3	0	0	0	.	1	1.58048e-05	0.00132739	0.490287	1	1	1
DNA helicase activity	.	0	4	4	2	0	0	0	.	1	0.000924486	0.0037127	0.680952	1	1	1
DNA integrity checkpoint	.	0	6	8	3	0	0	0	.	1	0.000377032	4.07209e-05	0.832811	1	1	1
DNA ligation	.	0	3	1	1	0	0	1	.	1	0.00245854	1	1	1	1	1
DNA metabolic process	.	3	17	26	34	0	0	10	.	0.0971219	9.48346e-07	3.90567e-10	0.00364836	1	1	0.978998
DNA methylation or demethylation	.	0	0	2	6	0	0	0	.	1	1	0.331176	0.0121494	1	1	1
DNA modification	.	0	0	2	8	0	0	0	.	1	1	0.405987	0.00204212	1	1	1
DNA packaging	.	2	6	16	9	1	0	5	.	0.105532	0.00122267	1.00795e-12	0.0583916	1	1	0.409953
DNA packaging complex	.	1	5	5	8	0	0	3	.	1	0.00154003	0.00642106	0.00976747	1	1	0.599339
DNA recombination	.	0	7	9	10	0	0	2	.	1	0.000544481	0.000156713	0.0859113	1	1	0.985315
DNA repair	.	2	13	13	24	0	0	5	.	0.252646	8.27596e-07	6.43981e-05	0.000519279	1	1	0.970627
DNA replication	.	1	12	12	12	0	0	2	.	1	1.43891e-08	1.08283e-06	0.0341545	1	1	0.990684
DNA replication initiation	.	0	3	4	1	0	0	0	.	1	0.00821797	0.00112883	1	1	1	1
DNA replication preinitiation complex	.	0	3	1	0	0	0	0	.	1	0.000189447	1	1	1	1	1
DNA replication-independent nucleosome assembly	.	1	1	6	2	0	0	0	.	1	1	1.6041e-05	0.669109	1	1	1
DNA replication-independent nucleosome organization	.	1	1	6	2	0	0	0	.	1	1	1.75632e-05	0.675828	1	1	1
DNA strand elongation	.	1	4	1	1	0	0	0	.	1	0.000259771	1	1	1	1	1
DNA strand elongation involved in DNA replication	.	1	4	1	1	0	0	0	.	1	0.000138467	1	1	1	1	1
DNA synthesis involved in DNA repair	.	0	2	4	5	0	0	1	.	1	0.251805	0.00947818	0.0630154	1	1	1
DNA-dependent DNA replication	.	1	9	5	6	0	0	2	.	1	9.04642e-08	0.0105996	0.171321	1	1	0.902479
double-strand break repair	.	1	8	7	6	0	0	2	.	1	1.51948e-05	0.00136521	0.404973	1	1	0.963596
double-strand break repair via homologous recombination	.	0	6	3	2	0	0	0	.	1	1.78029e-05	0.0859021	0.817574	1	1	1
embryo development	.	0	1	6	21	0	0	25	.	1	1	0.668053	0.470501	1	1	0.0172226
embryo development ending in birth or egg hatching	.	0	1	4	12	0	0	16	.	1	1	0.671945	0.636937	1	1	0.0447854
embryonic morphogenesis	.	0	0	0	11	0	0	16	.	1	1	1	0.723651	1	1	0.0391815
endoderm development	.	0	0	0	3	0	0	5	.	1	1	1	0.463845	1	1	0.0339766
endoderm formation	.	0	0	0	3	0	0	5	.	1	1	1	0.298779	1	1	0.0105044
endodermal cell differentiation	.	0	0	0	3	0	0	4	.	1	1	1	0.231071	1	1	0.0343062
endoplasmic reticulum	.	1	2	2	34	1	0	54	.	1	0.999584	0.999991	0.658832	1	1	1.4373e-05
endoplasmic reticulum lumen	.	0	0	1	7	0	0	11	.	1	1	1	0.251532	1	1	0.00331907
endoplasmic reticulum membrane	.	1	2	2	21	0	0	28	.	1	0.989643	0.998876	0.621226	1	1	0.0192191
endoplasmic reticulum part	.	1	2	2	26	0	0	38	.	1	0.995572	0.999682	0.507277	1	1	0.000466379
enzyme binding	.	3	15	20	47	1	3	37	.	0.189523	0.00221274	0.00383766	0.0491882	1	0.189523	0.0773368
enzyme linked receptor protein signaling pathway	.	0	3	3	22	0	0	26	.	1	0.893553	0.978824	0.378729	1	1	0.00949274
epithelial cell apoptotic process	.	0	3	0	2	1	0	4	.	1	0.0472968	1	0.83874	1	1	0.167659
epithelial cell proliferation	.	1	2	1	6	0	0	13	.	1	0.746308	1	0.834764	1	1	0.00962054
ER-associated ubiquitin-dependent protein catabolic process	.	0	0	0	1	0	0	5	.	1	1	1	1	1	1	0.0339766
establishment of chromosome localization	.	2	4	9	0	0	0	0	.	0.0366936	0.00247596	6.70661e-09	1	1	1	1
establishment of localization in cell	.	2	11	20	35	2	1	43	.	0.684779	0.251816	0.0235419	0.885822	0.684779	1	0.0355261
establishment of mitotic spindle localization	.	0	0	4	0	0	0	0	.	1	1	0.000413957	1	1	1	1
establishment of mitotic spindle orientation	.	0	0	3	0	0	0	0	.	1	1	0.00669512	1	1	1	1
establishment of organelle localization	.	2	6	15	6	0	0	6	.	0.205463	0.0239265	1.61415e-07	0.930177	1	1	0.799395
establishment of protein localization	.	1	10	7	32	5	1	50	.	1	0.39078	0.983945	0.964279	0.0164644	1	0.00153578
establishment of spindle localization	.	0	1	4	1	0	0	0	.	1	1	0.00112883	1	1	1	1
establishment of spindle orientation	.	0	1	3	0	0	0	0	.	1	1	0.0109372	1	1	1	1
establishment or maintenance of cell polarity	.	0	2	5	3	0	0	2	.	1	0.487455	0.0180434	0.861827	1	1	0.934852
extracellular exosome	.	1	14	12	65	0	3	75	.	1	0.472457	0.984771	0.253132	1	0.47749	0.000170249
extracellular matrix binding	.	0	3	1	3	0	0	2	.	1	0.0141806	1	0.289644	1	1	0.571335
extracellular matrix component	.	0	3	1	3	0	1	7	.	1	0.109228	1	0.753669	1	1	0.0266856
extracellular matrix organization	.	0	2	1	9	2	1	17	.	1	0.732791	1	0.37187	0.166749	1	9.00818e-05
extracellular matrix structural constituent	.	0	1	0	2	0	0	7	.	1	1	1	0.81255	1	1	0.00189978
extracellular organelle	.	1	14	12	65	0	3	75	.	1	0.480851	0.985667	0.268258	1	0.480566	0.000201796
extracellular region	.	2	16	21	89	4	4	109	.	0.953368	0.946085	0.99288	0.883215	0.494303	0.494303	0.000395698
extracellular region part	.	2	16	19	81	3	4	94	.	0.916678	0.764649	0.969979	0.595596	0.673775	0.364082	0.000549089
extracellular space	.	0	7	7	28	3	4	32	.	1	0.62173	0.920494	0.766399	0.185084	0.0374561	0.154021
extracellular structure organization	.	0	2	1	9	2	1	17	.	1	0.733855	1	0.372864	0.167209	1	9.32765e-05
extracellular vesicle	.	1	14	12	65	0	3	75	.	1	0.480292	0.985609	0.267237	1	0.480361	0.000199536
eye development	.	0	1	0	5	0	0	12	.	1	1	1	0.909359	1	1	0.0179062
Fanconi anaemia nuclear complex	.	0	1	0	3	0	0	0	.	1	1	1	0.0385301	1	1	1
fascia adherens	.	0	0	0	0	0	0	3	.	1	1	1	1	1	1	0.0128703
female gamete generation	.	0	0	6	2	0	0	1	.	1	1	0.000563863	0.903584	1	1	1
female pregnancy	.	0	2	1	5	0	1	9	.	1	0.520774	1	0.524989	1	1	0.0100571
focal adhesion	.	0	2	4	16	0	0	12	.	1	0.826233	0.473085	0.018355	1	1	0.0894084
folic acid-containing compound metabolic process	.	0	0	3	1	0	0	0	.	1	1	0.0117337	1	1	1	1
forebrain development	.	0	3	6	8	0	0	13	.	1	0.413183	0.0619683	0.598842	1	1	0.012844
formation of primary germ layer	.	0	0	0	3	0	0	6	.	1	1	1	0.693196	1	1	0.0398409
G1 DNA damage checkpoint	.	0	2	4	2	0	0	0	.	1	0.24886	0.00913234	0.775968	1	1	1
G1/S transition of mitotic cell cycle	.	1	7	13	4	0	0	6	.	1	0.000236264	7.68601e-09	0.834916	1	1	0.282557
G2 DNA damage checkpoint	.	0	1	5	0	0	0	0	.	1	1	5.75251e-05	1	1	1	1
G2/M transition of mitotic cell cycle	.	3	2	10	7	0	0	1	.	0.00411117	0.513132	1.30521e-06	0.167481	1	1	1
GABA receptor binding	.	0	0	0	0	0	0	3	.	1	1	1	1	1	1	0.0200329
gamete generation	.	0	4	10	13	0	0	4	.	1	0.447215	0.0117728	0.62439	1	1	0.997638
gamma-catenin binding	.	0	0	0	0	0	0	3	.	1	1	1	1	1	1	0.0148341
gene expression	.	4	23	26	125	4	1	80	.	0.586079	0.411101	0.930693	0.0296481	0.586079	1	0.772237
gene silencing	.	1	4	2	14	0	0	0	.	1	0.0762714	0.777978	0.00200686	1	1	1
germ cell development	.	0	0	6	3	0	0	1	.	1	1	0.0115761	0.948945	1	1	1
gland development	.	0	3	3	12	0	0	16	.	1	0.492027	0.712977	0.235375	1	1	0.00305049
glycoprotein biosynthetic process	.	0	2	0	3	0	0	13	.	1	0.753306	1	0.994373	1	1	0.0111375
glycoprotein metabolic process	.	0	2	0	3	0	0	15	.	1	0.793963	1	0.997553	1	1	0.00474839
glycosaminoglycan binding	.	0	1	1	5	1	0	8	.	1	1	1	0.607002	1	1	0.047863
glycosaminoglycan catabolic process	.	0	0	2	1	0	0	5	.	1	1	0.302848	1	1	1	0.0159119
glycosaminoglycan metabolic process	.	0	0	3	3	0	0	7	.	1	1	0.246997	0.843044	1	1	0.0445428
glycosylation	.	0	2	0	3	0	0	11	.	1	0.680292	1	0.981771	1	1	0.0172709
Golgi apparatus	.	1	6	2	14	3	1	43	.	1	0.795095	0.999965	0.999963	0.192888	1	0.00153143
Golgi apparatus part	.	1	4	1	9	1	1	27	.	1	0.773286	1	0.999008	1	1	0.0113195
Golgi subcompartment	.	0	2	0	3	1	0	11	.	1	0.741272	1	0.98849	1	1	0.0445673
Golgi vesicle transport	.	0	1	6	3	0	0	8	.	1	1	0.0401735	0.989355	1	1	0.24394
head development	.	0	3	8	13	0	0	28	.	1	0.778075	0.131708	0.793834	1	1	3.11533e-05
heart development	.	0	0	2	9	0	0	18	.	1	1	0.953294	0.816035	1	1	0.00333566
helicase activity	.	0	5	4	7	0	0	2	.	1	0.0021232	0.0587231	0.102823	1	1	0.921924
heparan sulfate proteoglycan binding	.	0	0	0	0	0	0	3	.	1	1	1	1	1	1	0.0323173
heterochromatin	.	0	2	1	6	0	0	0	.	1	0.272895	1	0.017593	1	1	1
heterocycle biosynthetic process	.	5	23	27	106	4	1	68	.	0.194643	0.115573	0.535223	0.0303251	0.441105	1	0.682714
heterocycle catabolic process	.	1	0	2	18	0	0	5	.	1	1	0.914284	0.00441505	1	1	0.894159
hippo signaling	.	0	0	0	5	0	0	1	.	1	1	1	0.00424493	1	1	1
histone binding	.	1	6	4	8	0	0	0	.	1	0.000416658	0.0838794	0.0810108	1	1	1
histone deacetylase binding	.	0	3	1	3	0	0	0	.	1	0.0476818	1	0.612699	1	1	1
histone exchange	.	1	0	6	2	0	0	0	.	1	1	2.48104e-05	0.701371	1	1	1
histone kinase activity	.	0	0	3	1	0	0	0	.	1	1	0.00490722	1	1	1	1
histone phosphorylation	.	0	0	3	1	0	0	0	.	1	1	0.0151641	1	1	1	1
homeostatic process	.	2	4	6	30	6	1	34	.	0.607994	0.96193	0.970778	0.810461	0.000838507	1	0.0940004
homophilic cell adhesion via plasma membrane adhesion molecules	.	0	1	0	1	0	0	8	.	1	1	1	1	1	1	0.0135379
hydrolase activity, acting on acid anhydrides	.	0	10	10	21	1	0	15	.	1	0.00182355	0.0400427	0.23186	1	1	0.437964
hydrolase activity, acting on acid anhydrides, in phosphorus-containing anhydrides	.	0	10	10	21	1	0	15	.	1	0.00179347	0.0395274	0.227651	1	1	0.433553
inorganic ion homeostasis	.	0	0	1	13	4	0	17	.	1	1	1	0.685101	0.00431671	1	0.0602137
insulin secretion	.	1	0	0	3	0	1	8	.	1	1	1	0.81345	1	1	0.0104055
intracellular ribonucleoprotein complex	.	0	0	0	30	0	0	3	.	1	1	1	0.00228873	1	1	0.999992
intracellular signal transduction	.	1	13	20	73	4	3	53	.	1	0.339122	0.21085	0.00498196	0.161887	0.310271	0.0590816
intracellular signal transduction involved in G1 DNA damage checkpoint	.	0	2	4	0	0	0	0	.	1	0.218772	0.00608216	1	1	1	1
ion channel binding	.	0	1	0	2	0	0	6	.	1	1	1	0.900693	1	1	0.0337714
ion homeostasis	.	0	1	1	13	4	0	18	.	1	1	1	0.760381	0.00511814	1	0.0543524
ion transport	.	0	0	3	23	2	0	34	.	1	1	0.998719	0.94555	0.561756	1	0.0238354
kinase binding	.	1	7	12	14	0	1	13	.	1	0.0156104	0.000441469	0.422981	1	1	0.234626
kinesin complex	.	0	2	6	0	0	0	2	.	1	0.226317	3.7476e-05	1	1	1	0.64704
kinetochore	.	2	4	18	3	0	0	2	.	0.0704384	0.0204277	9.29451e-18	0.768648	1	1	0.907099
kinetochore assembly	.	0	0	5	1	0	0	0	.	1	1	5.38733e-07	1	1	1	1
kinetochore organization	.	0	0	6	1	0	0	0	.	1	1	1.22332e-08	1	1	1	1
lamellipodium	.	0	1	2	4	0	0	9	.	1	1	0.682886	0.711304	1	1	0.012537
liver regeneration	.	0	0	3	3	0	0	1	.	1	1	0.012555	0.116101	1	1	1
locomotion	.	0	12	13	37	2	2	33	.	1	0.0336038	0.187339	0.19138	0.580103	0.490778	0.06413
lysosomal lumen	.	0	0	1	2	1	0	6	.	1	1	1	0.846329	1	1	0.0201912
macromolecular complex assembly	.	4	11	21	50	3	0	23	.	0.0566077	0.126035	0.00204288	0.00787038	0.234475	1	0.876476
macromolecular complex binding	.	1	17	15	34	2	0	17	.	1	4.43678e-06	0.0125081	0.104335	0.506078	1	0.887915
macromolecular complex subunit organization	.	4	14	28	72	4	0	33	.	0.136146	0.155202	0.000762722	0.00106388	0.136146	1	0.908479
macromolecule glycosylation	.	0	2	0	2	0	0	10	.	1	0.667313	1	0.996829	1	1	0.0343195
macromolecule localization	.	1	13	15	45	5	2	64	.	1	0.419993	0.794882	0.979138	0.050375	0.726849	0.00227948
macromolecule methylation	.	0	2	2	11	1	0	3	.	1	0.649662	0.79463	0.0447885	1	1	0.926296
maintenance of location in cell	.	0	1	4	3	0	0	3	.	1	1	0.0258836	0.645908	1	1	0.513071
meiosis I	.	1	2	4	4	0	0	0	.	1	0.345454	0.0258836	0.374165	1	1	1
meiotic cell cycle	.	1	7	9	5	0	0	1	.	1	0.000272362	6.34848e-05	0.687758	1	1	1
meiotic cell cycle process	.	1	5	7	5	0	0	0	.	1	0.00635211	0.000876082	0.541694	1	1	1
meiotic nuclear division	.	1	4	7	5	0	0	0	.	1	0.0333001	0.000679242	0.491169	1	1	1
membrane-bounded vesicle	.	1	14	13	80	0	3	89	.	1	0.838453	0.998989	0.356107	1	0.629414	0.000494839
metal ion binding	.	4	16	16	81	3	2	81	.	0.284278	0.461563	0.985745	0.715935	0.678861	0.888685	0.0261374
metal ion homeostasis	.	0	0	1	11	4	0	13	.	1	1	1	0.696952	0.0027038	1	0.175342
metal ion transport	.	0	0	1	12	2	0	23	.	1	1	1	0.943739	0.363156	1	0.0104572
metaphase plate congression	.	1	4	8	0	0	0	0	.	1	0.0008664	1.19052e-08	1	1	1	1
metaphase/anaphase transition of cell cycle	.	1	2	8	1	0	0	0	.	1	0.177878	1.59964e-08	1	1	1	1
metaphase/anaphase transition of mitotic cell cycle	.	0	2	7	1	0	0	0	.	1	0.151672	1.57446e-07	1	1	1	1
methylation	.	0	2	3	13	1	0	4	.	1	0.732791	0.588152	0.0404879	1	1	0.902308
microtubule	.	1	7	17	9	0	0	11	.	1	0.00859009	7.05782e-09	0.61684	1	1	0.185467
microtubule associated complex	.	2	2	7	2	0	0	3	.	0.0791865	0.483802	0.000432024	0.958332	1	1	0.745765
microtubule binding	.	1	6	11	3	0	0	4	.	1	0.000894956	3.63023e-07	0.937593	1	1	0.677065
microtubule cytoskeleton	.	2	16	31	25	0	0	19	.	0.467456	6.55597e-05	6.30834e-12	0.460622	1	1	0.676536
microtubule cytoskeleton organization	.	1	9	20	13	0	0	6	.	1	0.00024995	5.56821e-12	0.161278	1	1	0.812422
microtubule cytoskeleton organization involved in mitosis	.	1	2	5	0	0	0	1	.	1	0.161594	0.000139724	1	1	1	1
microtubule depolymerization	.	0	0	3	0	0	0	0	.	1	1	0.0160812	1	1	1	1
microtubule motor activity	.	0	2	6	0	0	0	2	.	1	0.240512	8.16042e-05	1	1	1	0.72189
microtubule organizing center	.	1	10	13	15	0	0	12	.	1	0.00200533	0.00101905	0.493359	1	1	0.60258
microtubule organizing center organization	.	0	2	4	6	0	0	4	.	1	0.383005	0.0360435	0.104619	1	1	0.309685
microtubule-based movement	.	0	2	8	4	0	0	5	.	1	0.589364	0.000375785	0.839317	1	1	0.482114
microtubule-based process	.	1	11	22	17	0	0	11	.	1	0.000130874	5.70592e-11	0.189889	1	1	0.534445
midbody	.	2	3	12	1	0	0	4	.	0.070955	0.116363	1.01366e-09	1	1	1	0.421625
mitochondrion disassembly	.	0	0	0	0	0	0	5	.	1	1	1	1	1	1	0.0119046
mitophagy	.	0	0	0	0	0	0	5	.	1	1	1	1	1	1	0.0119046
mitotic cell cycle	.	5	24	57	27	0	0	12	.	0.00113003	6.46312e-13	1.22445e-43	0.0871437	1	1	0.906104
mitotic cell cycle checkpoint	.	0	3	13	4	0	0	0	.	1	0.127903	1.51545e-10	0.627667	1	1	1
mitotic cell cycle phase transition	.	4	11	30	17	0	0	7	.	0.00213801	2.80548e-05	5.79692e-21	0.0591597	1	1	0.828528
mitotic cell cycle process	.	5	24	56	23	0	0	12	.	0.000822926	1.11497e-13	2.89552e-44	0.194675	1	1	0.840893
mitotic chromosome condensation	.	0	1	4	0	0	0	1	.	1	1	8.54657e-05	1	1	1	1
mitotic cytokinesis	.	0	1	8	1	0	0	0	.	1	1	7.42231e-10	1	1	1	1
mitotic DNA damage checkpoint	.	0	2	7	3	0	0	0	.	1	0.324515	2.71882e-05	0.604074	1	1	1
mitotic DNA integrity checkpoint	.	0	2	7	3	0	0	0	.	1	0.342872	3.98784e-05	0.640876	1	1	1
mitotic DNA replication	.	0	4	0	0	0	0	0	.	1	1.96553e-06	1	1	1	1	1
mitotic G1 DNA damage checkpoint	.	0	2	4	2	0	0	0	.	1	0.245903	0.00879402	0.771319	1	1	1
mitotic G1/S transition checkpoint	.	0	2	4	2	0	0	0	.	1	0.245903	0.00879402	0.771319	1	1	1
mitotic G2 DNA damage checkpoint	.	0	0	4	0	0	0	0	.	1	1	0.00010474	1	1	1	1
mitotic G2/M transition checkpoint	.	0	0	4	0	0	0	0	.	1	1	0.000321479	1	1	1	1
mitotic metaphase plate congression	.	1	3	6	0	0	0	0	.	1	0.00915267	2.39288e-06	1	1	1	1
mitotic nuclear division	.	4	14	39	7	0	0	5	.	0.00128808	9.45754e-09	4.96093e-35	0.87236	1	1	0.913725
mitotic sister chromatid segregation	.	2	7	21	1	0	0	1	.	0.0742069	1.89041e-05	1.98142e-22	1	1	1	1
mitotic sister chromatid separation	.	1	2	8	1	0	0	0	.	1	0.181097	1.84527e-08	1	1	1	1
mitotic spindle	.	0	3	8	1	0	0	1	.	1	0.0278303	1.05715e-07	1	1	1	1
mitotic spindle assembly	.	1	1	5	0	0	0	1	.	1	1	0.000127878	1	1	1	1
mitotic spindle assembly checkpoint	.	0	1	5	1	0	0	0	.	1	1	1.52734e-05	1	1	1	1
mitotic spindle checkpoint	.	0	1	6	1	0	0	0	.	1	1	1.32735e-06	1	1	1	1
mitotic spindle elongation	.	0	0	4	0	0	0	0	.	1	1	1.61888e-05	1	1	1	1
mitotic spindle midzone assembly	.	0	0	3	0	0	0	0	.	1	1	0.00093827	1	1	1	1
mitotic spindle organization	.	0	0	12	0	0	0	1	.	1	1	3.2681e-16	1	1	1	1
motor activity	.	0	2	6	1	0	0	4	.	1	0.378403	0.00102313	1	1	1	0.373692
movement of cell or subcellular component	.	0	14	21	40	3	2	39	.	1	0.0199128	0.00359965	0.34342	0.252238	0.550072	0.0392942
mRNA 3'-UTR AU-rich region binding	.	0	0	0	3	0	0	0	.	1	1	1	0.0197551	1	1	1
multicellular organism reproduction	.	0	5	10	17	0	0	9	.	1	0.37383	0.0435205	0.539772	1	1	0.938212
multicellular organismal macromolecule metabolic process	.	0	0	0	4	1	0	6	.	1	1	1	0.412439	1	1	0.0362819
multicellular organismal reproductive process	.	0	5	10	17	0	0	9	.	1	0.365753	0.0409633	0.520291	1	1	0.933331
multi-multicellular organism process	.	0	2	1	5	0	1	10	.	1	0.571063	1	0.636054	1	1	0.00746094
multi-organism reproductive process	.	0	6	12	18	0	1	14	.	1	0.301761	0.0215528	0.712706	1	1	0.727997
muscle alpha-actinin binding	.	0	0	0	0	0	0	3	.	1	1	1	1	1	1	0.00834814
muscle contraction	.	0	0	1	2	1	0	13	.	1	1	1	0.998927	1	1	0.00668548
muscle structure development	.	0	0	7	8	3	0	15	.	1	1	0.133794	0.956444	0.038136	1	0.0866197
muscle system process	.	0	1	2	3	1	0	13	.	1	1	0.911114	0.997813	1	1	0.0287767
muscle tissue development	.	0	0	4	3	0	0	13	.	1	1	0.367157	0.99557	1	1	0.0144725
myeloid cell homeostasis	.	0	0	1	4	0	0	6	.	1	1	1	0.460502	1	1	0.0475764
ncRNA processing	.	0	0	0	16	0	0	1	.	1	1	1	0.0207078	1	1	1
Ndc80 complex	.	0	1	3	0	0	0	0	.	1	1	0.000251748	1	1	1	1
negative regulation of biosynthetic process	.	3	11	11	43	1	1	25	.	0.192244	0.0654933	0.39201	0.020198	1	1	0.518522
negative regulation of catalytic activity	.	4	5	5	24	2	3	7	.	0.00852052	0.415866	0.734212	0.0867863	0.37215	0.0449825	0.992715
negative regulation of cell communication	.	1	4	5	33	2	1	31	.	1	0.849419	0.924132	0.057149	0.484644	1	0.00722407
negative regulation of cell cycle	.	1	4	18	9	1	0	8	.	1	0.277961	1.91676e-09	0.739043	1	1	0.619755
negative regulation of cell cycle G1/S phase transition	.	0	2	5	2	0	0	1	.	1	0.324515	0.00287378	0.871388	1	1	1
negative regulation of cell cycle G2/M phase transition	.	0	0	4	0	0	0	0	.	1	1	0.000646527	1	1	1	1
negative regulation of cell cycle phase transition	.	0	3	13	4	0	0	1	.	1	0.137118	2.50299e-10	0.656511	1	1	1
negative regulation of cell cycle process	.	0	3	13	5	0	0	2	.	1	0.240825	1.66214e-08	0.719232	1	1	0.979014
negative regulation of cell death	.	1	2	7	22	1	2	22	.	1	0.972861	0.434427	0.276146	1	0.321403	0.0484774
negative regulation of cellular amide metabolic process	.	0	0	0	8	0	0	1	.	1	1	1	0.0384807	1	1	1
negative regulation of cellular biosynthetic process	.	3	11	11	43	1	1	25	.	0.187423	0.0600037	0.372532	0.0158098	1	1	0.485505
negative regulation of cellular component organization	.	0	4	11	18	1	0	10	.	1	0.442038	0.00368116	0.132406	1	1	0.66103
negative regulation of cellular macromolecule biosynthetic process	.	3	11	9	39	1	1	21	.	0.156744	0.0317208	0.522801	0.0185545	1	1	0.623378
negative regulation of cellular metabolic process	.	6	17	19	64	3	3	38	.	0.00423916	0.0163602	0.141447	0.0105699	0.368619	0.257911	0.540262
negative regulation of cellular protein localization	.	0	1	1	4	0	0	7	.	1	1	1	0.536507	1	1	0.0234926
negative regulation of cellular protein metabolic process	.	4	8	6	31	2	3	14	.	0.0135053	0.0910126	0.701517	0.018435	0.424773	0.0609659	0.798517
negative regulation of chromosome organization	.	0	2	7	7	0	0	1	.	1	0.348026	4.42637e-05	0.0234219	1	1	1
negative regulation of chromosome segregation	.	0	1	6	1	0	0	0	.	1	1	2.74264e-06	1	1	1	1
negative regulation of developmental growth	.	0	0	0	3	0	0	6	.	1	1	1	0.534537	1	1	0.0130046
negative regulation of establishment of protein localization	.	0	3	1	5	1	0	9	.	1	0.189302	1	0.594806	1	1	0.0162861
negative regulation of G1/S transition of mitotic cell cycle	.	0	2	5	2	0	0	1	.	1	0.3138	0.00247846	0.860358	1	1	1
negative regulation of G2/M transition of mitotic cell cycle	.	0	0	4	0	0	0	0	.	1	1	0.000521973	1	1	1	1
negative regulation of gene expression	.	3	14	11	38	1	1	24	.	0.188426	0.00434773	0.376581	0.109821	1	1	0.579218
negative regulation of gene expression, epigenetic	.	1	5	3	11	0	0	0	.	1	0.00196104	0.190861	0.000450845	1	1	1
negative regulation of growth	.	0	3	0	11	0	0	9	.	1	0.240825	1	0.0246739	1	1	0.0381749
negative regulation of hydrolase activity	.	3	1	1	9	1	1	1	.	0.0186223	1	1	0.566587	1	1	1
negative regulation of macromolecule biosynthetic process	.	3	11	10	42	1	1	25	.	0.175086	0.047269	0.457864	0.0128639	1	1	0.399724
negative regulation of macromolecule metabolic process	.	5	18	17	62	3	3	42	.	0.0266775	0.00672967	0.28994	0.0190445	0.364617	0.254752	0.254714
negative regulation of metabolic process	.	6	18	19	64	3	3	43	.	0.00586324	0.0147457	0.222157	0.0421353	0.405631	0.287524	0.389889
negative regulation of metaphase/anaphase transition of cell cycle	.	0	1	6	1	0	0	0	.	1	1	1.54898e-06	1	1	1	1
negative regulation of mitotic cell cycle	.	0	3	14	7	0	0	1	.	1	0.210613	4.95699e-10	0.28402	1	1	1
negative regulation of mitotic cell cycle phase transition	.	0	3	13	4	0	0	1	.	1	0.121417	1.04302e-10	0.606071	1	1	1
negative regulation of mitotic metaphase/anaphase transition	.	0	1	6	1	0	0	0	.	1	1	1.32735e-06	1	1	1	1
negative regulation of mitotic nuclear division	.	0	1	6	1	0	0	0	.	1	1	5.77064e-06	1	1	1	1
negative regulation of mitotic sister chromatid segregation	.	0	1	6	1	0	0	0	.	1	1	1.79875e-06	1	1	1	1
negative regulation of mitotic sister chromatid separation	.	0	1	6	1	0	0	0	.	1	1	1.32735e-06	1	1	1	1
negative regulation of molecular function	.	4	8	7	33	3	3	15	.	0.0178734	0.136076	0.635263	0.0247675	0.115244	0.0733357	0.837685
negative regulation of multicellular organismal process	.	0	4	4	27	2	2	25	.	1	0.767258	0.94339	0.130682	0.432989	0.356778	0.033512
negative regulation of nitrogen compound metabolic process	.	3	11	13	44	1	1	25	.	0.192647	0.0659651	0.173658	0.0134431	1	1	0.521256
negative regulation of nuclear division	.	0	1	6	1	0	0	0	.	1	1	1.91957e-05	1	1	1	1
negative regulation of nucleic acid-templated transcription	.	3	11	8	33	1	1	19	.	0.129112	0.015306	0.544993	0.0555425	1	1	0.598652
negative regulation of nucleobase-containing compound metabolic process	.	3	11	13	38	1	1	24	.	0.165856	0.0389516	0.106974	0.0438976	1	1	0.420199
negative regulation of organelle organization	.	0	2	9	11	0	0	3	.	1	0.709442	0.000518175	0.104702	1	1	0.960662
negative regulation of phosphate metabolic process	.	3	6	4	12	2	2	11	.	0.0329417	0.0609711	0.625394	0.544608	0.258469	0.207507	0.364442
negative regulation of phosphorus metabolic process	.	3	6	4	12	2	2	11	.	0.0329417	0.0609711	0.625394	0.544608	0.258469	0.207507	0.364442
negative regulation of protein metabolic process	.	4	8	6	33	2	3	17	.	0.0157208	0.113568	0.747304	0.0136592	0.443352	0.0673886	0.600848
negative regulation of protein modification by small protein conjugation or removal	.	1	1	4	4	0	0	1	.	1	1	0.0496808	0.541357	1	1	1
negative regulation of protein transport	.	0	2	1	5	1	0	9	.	1	0.532017	1	0.550979	1	1	0.0120084
negative regulation of protein ubiquitination	.	1	1	4	4	0	0	1	.	1	1	0.0406031	0.486472	1	1	1
negative regulation of response to stimulus	.	1	6	7	36	2	1	37	.	1	0.627555	0.826438	0.0890611	0.538094	1	0.00182286
negative regulation of RNA biosynthetic process	.	3	11	9	33	1	1	19	.	0.132234	0.0167748	0.405488	0.0633286	1	1	0.62338
negative regulation of RNA metabolic process	.	3	11	10	35	1	1	19	.	0.140781	0.0212794	0.306442	0.0442158	1	1	0.686569
negative regulation of secretion	.	0	2	0	4	1	0	8	.	1	0.532017	1	0.752536	1	1	0.0344474
negative regulation of sequence-specific DNA binding transcription factor activity	.	0	0	1	8	1	0	6	.	1	1	1	0.0215309	1	1	0.0671868
negative regulation of signal transduction	.	1	4	4	31	2	1	27	.	1	0.806735	0.959264	0.0529126	0.456069	1	0.0241546
negative regulation of signaling	.	1	4	5	33	2	1	31	.	1	0.85106	0.925343	0.0596286	0.485842	1	0.00756309
negative regulation of sister chromatid segregation	.	0	1	6	1	0	0	0	.	1	1	2.39288e-06	1	1	1	1
negative regulation of transcription from RNA polymerase II promoter	.	2	8	3	16	1	1	12	.	0.33886	0.0261498	0.93849	0.552418	1	1	0.644136
negative regulation of transcription, DNA-templated	.	3	11	8	31	1	1	16	.	0.120593	0.0117488	0.500947	0.0765759	1	1	0.797688
negative regulation of transferase activity	.	1	4	4	14	1	2	7	.	1	0.163078	0.351061	0.0304682	1	0.140797	0.500637
negative regulation of translation	.	0	0	0	8	0	0	1	.	1	1	1	0.0301286	1	1	1
negative regulation of transport	.	0	2	2	9	1	0	16	.	1	0.832104	0.932326	0.694375	1	1	0.00559397
negative regulation of ubiquitin protein ligase activity	.	1	1	4	4	0	0	0	.	1	1	0.00913234	0.183888	1	1	1
negative regulation of ubiquitin-protein ligase activity involved in mitotic cell cycle	.	1	1	4	3	0	0	0	.	1	1	0.00846321	0.422723	1	1	1
negative regulation of ubiquitin-protein transferase activity	.	1	1	4	4	0	0	0	.	1	1	0.0117133	0.22034	1	1	1
negative regulation of viral genome replication	.	0	0	0	5	0	0	0	.	1	1	1	0.0195346	1	1	1
negative regulation of viral life cycle	.	0	0	1	6	0	0	0	.	1	1	1	0.0344666	1	1	1
nervous system development	.	0	10	15	40	1	1	52	.	1	0.477545	0.399834	0.811187	1	1	0.00236957
neural precursor cell proliferation	.	0	0	4	2	0	0	5	.	1	1	0.0406031	0.929213	1	1	0.149046
neuron apoptotic process	.	1	1	1	7	1	1	8	.	1	1	1	0.232962	1	1	0.0442644
nicotinamide nucleotide metabolic process	.	0	1	0	3	0	0	6	.	1	1	1	0.714824	1	1	0.0462297
non-canonical Wnt signaling pathway	.	0	0	0	8	0	0	2	.	1	1	1	0.0384807	1	1	0.917005
nuclear chromatin	.	0	10	6	7	0	0	5	.	1	9.36624e-06	0.0561995	0.655178	1	1	0.816273
nuclear chromosome	.	1	17	17	19	0	0	7	.	1	1.48243e-09	5.58778e-07	0.0459646	1	1	0.93279
nuclear chromosome part	.	0	17	17	17	0	0	6	.	1	5.60342e-10	2.27391e-07	0.0806032	1	1	0.95606
nuclear chromosome segregation	.	5	10	28	3	0	0	3	.	1.0176e-05	1.62734e-06	2.32321e-25	0.981111	1	1	0.944186
nuclear chromosome, telomeric region	.	0	3	3	8	0	0	1	.	1	0.114926	0.213683	0.0213734	1	1	1
nuclear division	.	5	17	43	11	0	0	5	.	0.000162902	5.49301e-10	2.4662e-35	0.746904	1	1	0.984116
nuclear DNA replication	.	0	4	0	0	0	0	0	.	1	9.51095e-05	1	1	1	1	1
nuclear matrix	.	0	1	4	1	0	0	0	.	1	1	0.0256808	1	1	1	1
nuclear outer membrane-endoplasmic reticulum membrane network	.	1	2	2	21	0	0	28	.	1	0.99067	0.999038	0.660089	1	1	0.0246068
nuclear periphery	.	0	1	5	3	0	0	0	.	1	1	0.00861828	0.733779	1	1	1
nucleic acid binding	.	3	18	25	98	2	0	40	.	0.590983	0.217567	0.421259	0.0372171	0.914603	1	0.999974
nucleobase-containing compound biosynthetic process	.	5	23	27	105	4	1	68	.	0.188168	0.104078	0.506045	0.0290995	0.432045	1	0.638758
nucleobase-containing compound catabolic process	.	1	0	2	15	0	0	5	.	1	1	0.89661	0.023199	1	1	0.856203
nucleolus	.	1	9	7	32	0	1	12	.	1	0.0390277	0.52076	0.00338867	1	1	0.919009
nucleoplasm	.	8	28	46	84	2	1	31	.	0.00010351	7.3006e-05	4.64855e-09	0.00322811	0.842489	1	0.999956
nucleoside binding	.	3	12	20	40	0	1	25	.	0.201655	0.0477106	0.00587009	0.421625	1	1	0.882611
nucleoside phosphate binding	.	3	15	25	58	0	1	34	.	0.295764	0.0272316	0.00219946	0.0957725	1	1	0.828586
nucleoside-triphosphatase activity	.	0	10	10	19	1	0	14	.	1	0.00119399	0.0286987	0.307464	1	1	0.454338
nucleosome	.	1	4	3	8	0	0	3	.	1	0.0116923	0.154969	0.00732874	1	1	0.569571
nucleosome assembly	.	2	5	9	7	1	0	4	.	0.0787407	0.00286589	3.0004e-06	0.0866859	1	1	0.43006
nucleosome organization	.	2	5	9	9	1	0	4	.	0.092224	0.00514882	1.0114e-05	0.0284646	1	1	0.537307
nucleotide binding	.	3	15	25	58	0	1	34	.	0.295582	0.0271431	0.00218695	0.0952177	1	1	0.827881
nucleus organization	.	0	1	5	2	0	0	2	.	1	1	0.0103529	0.948043	1	1	0.900893
oocyte development	.	0	0	3	1	0	0	0	.	1	1	0.028812	1	1	1	1
oocyte differentiation	.	0	0	3	1	0	0	0	.	1	1	0.0324584	1	1	1	1
oocyte maturation	.	0	0	3	1	0	0	0	.	1	1	0.00941954	1	1	1	1
oogenesis	.	0	0	4	1	0	0	0	.	1	1	0.0117133	1	1	1	1
organ morphogenesis	.	0	1	3	19	0	0	27	.	1	1	0.982707	0.718382	1	1	0.00821559
organ regeneration	.	0	0	6	5	0	0	1	.	1	1	8.46097e-05	0.0681449	1	1	1
organelle assembly	.	1	3	16	13	0	0	10	.	1	0.72941	6.06226e-06	0.675051	1	1	0.71247
organelle disassembly	.	0	0	1	0	0	0	5	.	1	1	1	1	1	1	0.0339766
organelle fission	.	5	17	44	12	0	0	5	.	0.000209183	1.40326e-09	1.70163e-35	0.718525	1	1	0.990039
organelle localization	.	2	6	17	6	0	0	7	.	0.235359	0.0419383	2.47876e-08	0.971634	1	1	0.791425
organelle subcompartment	.	0	2	0	4	1	0	13	.	1	0.76253	1	0.967211	1	1	0.0126701
organic cyclic compound catabolic process	.	1	0	2	20	0	0	5	.	1	1	0.930242	0.00188328	1	1	0.925442
organic hydroxy compound biosynthetic process	.	0	0	0	3	0	0	8	.	1	1	1	0.847946	1	1	0.0157933
organic hydroxy compound metabolic process	.	0	0	1	12	0	0	14	.	1	1	1	0.211931	1	1	0.0139709
organonitrogen compound catabolic process	.	0	0	3	10	0	0	12	.	1	1	0.632194	0.312354	1	1	0.0300591
organophosphate metabolic process	.	1	3	6	22	0	0	28	.	1	0.936258	0.789125	0.655318	1	1	0.0172187
ossification	.	0	0	1	11	1	0	12	.	1	1	1	0.193776	1	1	0.0285162
osteoblast differentiation	.	0	0	0	8	0	0	9	.	1	1	1	0.101767	1	1	0.0127356
oxidoreduction coenzyme metabolic process	.	0	1	0	3	0	0	7	.	1	1	1	0.775587	1	1	0.0234926
peptide biosynthetic process	.	0	0	0	23	0	0	5	.	1	1	1	0.0172016	1	1	0.994263
peptide metabolic process	.	0	0	0	27	0	0	8	.	1	1	1	0.0156584	1	1	0.977054
perinuclear region of cytoplasm	.	0	8	7	14	0	1	13	.	1	0.0218593	0.23986	0.586786	1	1	0.464026
phosphate-containing compound metabolic process	.	5	16	29	71	2	3	60	.	0.0672639	0.21146	0.00981595	0.15721	0.841725	0.38213	0.0647266
phosphoric diester hydrolase activity	.	0	0	0	2	1	0	6	.	1	1	1	0.85036	1	1	0.0160657
phosphoric ester hydrolase activity	.	0	1	3	12	1	0	14	.	1	1	0.621828	0.139898	1	1	0.00701729
phosphorus metabolic process	.	5	16	29	71	2	3	60	.	0.0676788	0.213701	0.0100751	0.161449	0.842354	0.383136	0.0667192
phosphorylation	.	5	14	20	52	2	3	41	.	0.0230777	0.0876506	0.0598874	0.190768	0.725789	0.23871	0.221627
poly(A) RNA binding	.	0	3	6	38	0	0	12	.	1	0.923714	0.804047	0.00603189	1	1	0.984901
polymeric cytoskeletal fiber	.	1	8	19	12	0	0	16	.	1	0.0345995	5.81782e-07	0.879223	1	1	0.269215
positive regulation of canonical Wnt signaling pathway	.	0	0	1	4	0	0	6	.	1	1	1	0.444654	1	1	0.0436053
positive regulation of catabolic process	.	1	3	6	7	0	1	6	.	1	0.374442	0.0468178	0.669706	1	1	0.611004
positive regulation of catalytic activity	.	1	10	17	43	0	1	25	.	1	0.151151	0.0194722	0.0338042	1	1	0.592196
positive regulation of catenin import into nucleus	.	0	0	0	0	0	0	3	.	1	1	1	1	1	1	0.0148855
positive regulation of cell communication	.	0	4	7	36	3	2	38	.	1	0.949498	0.905147	0.275914	0.202566	0.496643	0.00815342
positive regulation of cell cycle	.	2	6	14	4	0	0	6	.	0.169045	0.0103521	9.30686e-08	0.969508	1	1	0.626739
positive regulation of cell cycle arrest	.	0	2	4	0	0	0	2	.	1	0.283462	0.0137885	1	1	1	0.743855
positive regulation of cell cycle process	.	2	5	12	1	0	0	5	.	0.127805	0.0166568	2.58947e-07	1	1	1	0.565566
positive regulation of cell division	.	0	1	4	3	0	0	2	.	1	1	0.012935	0.503198	1	1	0.735492
positive regulation of cellular component movement	.	0	3	7	8	2	0	9	.	1	0.490766	0.037622	0.750037	0.205463	1	0.34808
positive regulation of cellular component organization	.	2	10	10	30	2	0	19	.	0.484944	0.0394808	0.260557	0.165017	0.484944	1	0.607455
positive regulation of cellular protein catabolic process	.	1	3	5	3	0	1	3	.	1	0.164191	0.0241725	0.893364	1	1	0.797213
positive regulation of cellular protein metabolic process	.	1	10	16	33	2	2	25	.	1	0.0993952	0.0186712	0.287757	0.551788	0.464267	0.402474
positive regulation of cytokine production	.	0	0	4	10	3	1	5	.	1	1	0.39755	0.379583	0.0173265	1	0.864344
positive regulation of cytokinesis	.	0	1	3	1	0	0	1	.	1	1	0.0199785	1	1	1	1
positive regulation of cytoskeleton organization	.	0	2	1	10	1	0	5	.	1	0.520774	1	0.014068	1	1	0.344213
positive regulation of cytosolic calcium ion concentration	.	0	0	1	6	3	0	9	.	1	1	1	0.63798	0.00868635	1	0.0648562
positive regulation of DNA metabolic process	.	1	4	2	3	0	0	1	.	1	0.0444143	0.698727	0.918112	1	1	1
positive regulation of establishment of protein localization	.	0	4	3	7	3	1	13	.	1	0.328331	0.812698	0.952695	0.0299771	1	0.118441
positive regulation of gene expression, epigenetic	.	1	0	0	6	0	0	0	.	1	1	1	0.0219818	1	1	1
positive regulation of kinase activity	.	0	4	8	14	0	0	12	.	1	0.315429	0.0294528	0.225824	1	1	0.180473
positive regulation of macromolecule biosynthetic process	.	1	5	8	38	4	0	26	.	1	0.881607	0.84144	0.213665	0.0476051	1	0.5581
positive regulation of macromolecule metabolic process	.	3	16	23	71	4	2	47	.	0.473573	0.135747	0.10625	0.0463986	0.18975	0.732195	0.478885
positive regulation of metabolic process	.	3	17	26	73	4	2	50	.	0.511893	0.126355	0.0476611	0.0850882	0.218673	0.757728	0.486547
positive regulation of mitotic cell cycle	.	2	1	8	2	0	0	1	.	0.0650798	1	8.4601e-06	0.921531	1	1	1
positive regulation of mitotic nuclear division	.	2	0	4	0	0	0	0	.	0.0240687	1	0.00234553	1	1	1	1
positive regulation of molecular function	.	1	11	19	50	0	1	32	.	1	0.176459	0.0207276	0.0275707	1	1	0.387711
positive regulation of mRNA catabolic process	.	0	0	0	4	0	0	0	.	1	1	1	0.0151372	1	1	1
positive regulation of mRNA metabolic process	.	0	0	1	5	0	0	0	.	1	1	1	0.0195346	1	1	1
positive regulation of multicellular organismal process	.	0	6	11	30	4	2	30	.	1	0.667142	0.333227	0.525942	0.0358851	0.46697	0.102013
positive regulation of nuclear division	.	2	0	4	0	0	0	0	.	0.0298733	1	0.00437319	1	1	1	1
positive regulation of nuclear-transcribed mRNA catabolic process, deadenylation-dependent decay	.	0	0	0	3	0	0	0	.	1	1	1	0.0406566	1	1	1
positive regulation of nucleic acid-templated transcription	.	1	4	7	34	4	0	23	.	1	0.906103	0.815553	0.146253	0.0307606	1	0.477675
positive regulation of ossification	.	0	0	0	2	0	0	6	.	1	1	1	0.82492	1	1	0.0113101
positive regulation of osteoblast differentiation	.	0	0	0	2	0	0	6	.	1	1	1	0.707437	1	1	0.00258901
positive regulation of phospholipase activity	.	0	0	1	0	0	0	4	.	1	1	1	1	1	1	0.0447573
positive regulation of protein catabolic process	.	1	3	6	3	0	1	5	.	1	0.265449	0.0179147	0.967968	1	1	0.584274
positive regulation of protein kinase activity	.	0	3	8	14	0	0	10	.	1	0.551419	0.0209269	0.157169	1	1	0.327097
positive regulation of protein metabolic process	.	1	10	17	34	2	2	27	.	1	0.130761	0.0146176	0.351421	0.574571	0.485567	0.356209
positive regulation of protein modification by small protein conjugation or removal	.	1	2	5	4	0	1	4	.	1	0.541187	0.0295059	0.767736	1	1	0.610708
positive regulation of protein modification process	.	1	7	14	28	2	2	23	.	1	0.287021	0.01637	0.227811	0.472828	0.392209	0.200581
positive regulation of protein transport	.	0	3	3	7	3	1	13	.	1	0.53969	0.757907	0.90734	0.0241096	1	0.064014
positive regulation of protein ubiquitination	.	1	2	5	4	0	1	4	.	1	0.511202	0.0225363	0.716304	1	1	0.548958
positive regulation of protein ubiquitination involved in ubiquitin-dependent protein catabolic process	.	1	2	4	3	0	0	2	.	1	0.30017	0.0165377	0.552681	1	1	0.767397
positive regulation of proteolysis involved in cellular protein catabolic process	.	1	2	5	3	0	1	3	.	1	0.489477	0.0183943	0.864025	1	1	0.757433
positive regulation of response to stimulus	.	1	10	9	42	4	3	46	.	1	0.396015	0.922573	0.531314	0.0864755	0.206328	0.0123023
positive regulation of RNA biosynthetic process	.	1	4	7	34	4	0	23	.	1	0.911437	0.826438	0.166111	0.03197	1	0.506401
positive regulation of RNA metabolic process	.	1	4	8	38	4	0	23	.	1	0.922696	0.737434	0.0637417	0.0348507	1	0.571156
positive regulation of signal transduction	.	0	4	7	34	3	1	35	.	1	0.925637	0.855648	0.233607	0.177064	1	0.0110224
positive regulation of signaling	.	0	4	7	36	3	2	38	.	1	0.950737	0.907716	0.282863	0.204194	0.498508	0.00881923
positive regulation of transcription from RNA polymerase II promoter	.	1	3	3	25	4	0	15	.	1	0.920125	0.986716	0.275993	0.0153978	1	0.775075
positive regulation of transcription, DNA-templated	.	1	4	7	34	4	0	23	.	1	0.906103	0.815553	0.146253	0.0307606	1	0.477675
positive regulation of transferase activity	.	1	7	11	20	0	1	14	.	1	0.0383584	0.00439754	0.0619811	1	1	0.217037
positive regulation of transport	.	0	4	4	14	4	1	23	.	1	0.704335	0.913063	0.936302	0.0109881	1	0.0361675
positive regulation of ubiquitin protein ligase activity	.	1	2	4	3	0	0	1	.	1	0.274962	0.01252	0.496769	1	1	1
positive regulation of ubiquitin-protein ligase activity involved in regulation of mitotic cell cycle transition	.	1	2	4	3	0	0	1	.	1	0.257662	0.0101926	0.45711	1	1	1
positive regulation of ubiquitin-protein transferase activity	.	1	2	4	3	0	1	2	.	1	0.332443	0.022895	0.620185	1	1	0.808208
programmed cell death	.	1	8	15	41	2	4	39	.	1	0.594818	0.197397	0.358251	0.654075	0.0340774	0.0580281
pronucleus	.	0	0	4	1	0	0	0	.	1	1	0.000116446	1	1	1	1
proteasomal protein catabolic process	.	1	3	7	5	1	1	10	.	1	0.469038	0.0317066	0.964825	1	1	0.191588
proteasome-mediated ubiquitin-dependent protein catabolic process	.	1	3	7	5	1	1	9	.	1	0.432125	0.02336	0.947847	1	1	0.245429
protein autophosphorylation	.	0	0	2	10	0	0	3	.	1	1	0.742113	0.0429424	1	1	0.879549
protein complex assembly	.	4	10	21	40	3	0	23	.	0.036804	0.107804	0.000245134	0.0393715	0.180437	1	0.61182
protein complex binding	.	1	10	7	20	2	0	14	.	1	0.00106084	0.252502	0.209002	0.333786	1	0.44555
protein complex biogenesis	.	4	10	21	40	3	0	23	.	0.0368701	0.108149	0.000247391	0.0397471	0.180636	1	0.613149
protein complex subunit organization	.	4	10	23	46	4	0	31	.	0.0536502	0.202627	0.000236958	0.0296151	0.0536502	1	0.265411
protein dimerization activity	.	2	9	11	24	1	1	20	.	0.420405	0.0424299	0.108934	0.564717	1	1	0.473068
protein glycosylation	.	0	2	0	2	0	0	10	.	1	0.667313	1	0.996829	1	1	0.0343195
protein heterooligomerization	.	0	1	1	7	0	0	0	.	1	1	1	0.0364809	1	1	1
protein kinase binding	.	1	7	11	13	0	1	11	.	1	0.00928171	0.000707901	0.3838	1	1	0.330451
protein localization	.	1	13	15	38	5	2	62	.	1	0.240718	0.590232	0.981736	0.031695	0.671563	0.000168848
protein localization to chromosome	.	0	2	5	2	0	0	1	.	1	0.209516	0.000427467	0.707437	1	1	1
protein localization to chromosome, centromeric region	.	0	0	4	0	0	0	0	.	1	1	8.54657e-05	1	1	1	1
protein localization to kinetochore	.	0	0	3	0	0	0	0	.	1	1	0.00217793	1	1	1	1
protein localization to plasma membrane	.	0	4	0	4	0	0	6	.	1	0.0471685	1	0.793179	1	1	0.231896
protein phosphorylation	.	4	11	19	45	2	3	34	.	0.0690773	0.181557	0.0219909	0.147752	0.654075	0.178168	0.263102
protein serine/threonine kinase activity	.	1	3	7	9	0	0	8	.	1	0.462142	0.0402145	0.697332	1	1	0.579244
protein transport	.	1	5	5	30	3	1	47	.	1	0.94194	0.996517	0.949194	0.265912	1	0.00146574
protein ubiquitination involved in ubiquitin-dependent protein catabolic process	.	1	3	5	3	0	0	2	.	1	0.214907	0.0421206	0.941495	1	1	0.971905
proteinaceous extracellular matrix	.	0	4	2	11	2	2	13	.	1	0.212564	0.909143	0.227748	0.182385	0.182385	0.0279531
protein-DNA complex	.	1	7	4	10	1	0	4	.	1	0.00013345	0.112509	0.0134153	1	1	0.619456
protein-DNA complex assembly	.	2	8	11	8	1	0	4	.	0.120114	3.54162e-05	1.22501e-06	0.200514	1	1	0.723309
protein-DNA complex subunit organization	.	2	8	11	10	1	0	4	.	0.133057	7.04841e-05	3.2555e-06	0.0859113	1	1	0.788264
pteridine-containing compound metabolic process	.	0	0	3	1	0	0	0	.	1	1	0.0170215	1	1	1	1
purine nucleoside binding	.	3	12	20	40	0	1	25	.	0.200452	0.0466218	0.0056366	0.411875	1	1	0.878359
purine nucleotide binding	.	3	12	20	40	0	1	27	.	0.208037	0.053762	0.00724148	0.473464	1	1	0.811773
purine ribonucleoside binding	.	3	12	20	40	0	1	25	.	0.199937	0.0461606	0.00553892	0.407706	1	1	0.876501
purine ribonucleoside triphosphate binding	.	3	12	20	40	0	1	24	.	0.198393	0.0447962	0.00525428	0.395239	1	1	0.910319
purine ribonucleotide binding	.	3	12	20	40	0	1	27	.	0.20579	0.0515785	0.00673237	0.455221	1	1	0.800892
pyridine nucleotide metabolic process	.	0	1	0	3	0	0	6	.	1	1	1	0.714824	1	1	0.0462297
pyrimidine-containing compound catabolic process	.	0	0	0	4	0	0	0	.	1	1	1	0.030961	1	1	1
pyrophosphatase activity	.	0	10	10	21	1	0	15	.	1	0.0017638	0.0390166	0.22767	1	1	0.431231
pyruvate metabolic process	.	0	1	0	2	0	0	6	.	1	1	1	0.863201	1	1	0.0190955
Ras protein signal transduction	.	0	2	4	11	3	0	4	.	1	0.71744	0.291397	0.116002	0.0121245	1	0.885775
recombinational repair	.	0	6	3	2	0	0	0	.	1	1.8873e-05	0.0876714	0.821285	1	1	1
regeneration	.	0	1	8	6	1	0	3	.	1	1	6.01424e-05	0.254141	1	1	0.748714
regulation of anatomical structure morphogenesis	.	0	6	5	31	2	0	16	.	1	0.391892	0.873693	0.0359099	0.443994	1	0.700746
regulation of anatomical structure size	.	0	5	3	12	1	1	15	.	1	0.120314	0.782468	0.391207	1	1	0.0226916
regulation of binding	.	0	6	2	12	1	1	6	.	1	0.00628296	0.832559	0.0422916	1	1	0.518485
regulation of blood circulation	.	0	0	1	4	2	0	12	.	1	1	1	0.944457	0.150987	1	0.00859112
regulation of blood pressure	.	0	1	1	3	2	0	8	.	1	1	1	0.864025	0.0887453	1	0.0194058
regulation of blood vessel size	.	0	0	1	1	1	0	7	.	1	1	1	1	1	1	0.0206913
regulation of canonical Wnt signaling pathway	.	0	0	1	9	1	0	10	.	1	1	1	0.11914	1	1	0.0149286
regulation of catalytic activity	.	4	13	23	62	2	3	33	.	0.123246	0.202072	0.0173923	0.0243774	0.746938	0.259908	0.852628
regulation of cell communication	.	2	13	19	74	5	5	63	.	0.834984	0.523577	0.517793	0.0544662	0.0629987	0.0237288	0.0162934
regulation of cell cycle	.	4	14	34	22	1	0	19	.	0.0129191	8.47792e-05	3.87436e-17	0.413474	1	1	0.285522
regulation of cell cycle arrest	.	1	2	4	0	0	0	2	.	1	0.345454	0.0258836	1	1	1	0.823029
regulation of cell cycle checkpoint	.	0	0	3	1	0	0	0	.	1	1	0.0160812	1	1	1	1
regulation of cell cycle G1/S phase transition	.	0	4	6	4	0	0	5	.	1	0.0219483	0.00209865	0.601653	1	1	0.225165
regulation of cell cycle G2/M phase transition	.	0	2	6	0	0	0	0	.	1	0.221833	3.69178e-05	1	1	1	1
regulation of cell cycle phase transition	.	2	6	18	8	0	0	6	.	0.167668	0.00998776	1.06092e-11	0.522207	1	1	0.618919
regulation of cell cycle process	.	4	11	24	13	0	0	9	.	0.00324601	9.58121e-05	4.13524e-13	0.54667	1	1	0.731179
regulation of cell division	.	0	1	7	4	0	0	2	.	1	1	0.000133822	0.506807	1	1	0.881669
regulation of cell morphogenesis	.	0	4	2	21	1	0	9	.	1	0.383045	0.967014	0.0120222	1	1	0.682769
regulation of cell shape	.	0	1	1	9	0	0	1	.	1	1	1	0.00942217	1	1	1
regulation of cell size	.	0	4	1	5	0	1	6	.	1	0.0301127	1	0.465357	1	1	0.140829
regulation of cellular component organization	.	4	19	26	59	3	0	43	.	0.119149	0.00273186	0.00166977	0.0509132	0.363985	1	0.199858
regulation of cellular component size	.	0	5	2	11	1	1	9	.	1	0.0494439	0.87904	0.182058	1	1	0.20107
regulation of cellular localization	.	1	6	5	17	1	1	24	.	1	0.225577	0.729882	0.623857	1	1	0.00716275
regulation of cellular protein catabolic process	.	1	3	6	3	0	1	5	.	1	0.25675	0.0163437	0.964443	1	1	0.565566
regulation of cellular protein localization	.	0	6	4	10	1	0	16	.	1	0.0681207	0.647413	0.80697	1	1	0.0349329
regulation of cellular protein metabolic process	.	5	16	22	53	2	4	35	.	0.0274621	0.0342147	0.0306311	0.25911	0.745179	0.0629477	0.741352
regulation of cellular response to growth factor stimulus	.	0	0	1	3	0	0	9	.	1	1	1	0.953133	1	1	0.0341018
regulation of chromatin organization	.	0	4	3	6	0	0	0	.	1	0.0246465	0.24264	0.224166	1	1	1
regulation of chromosome organization	.	1	7	11	9	0	0	1	.	1	0.000892502	7.51384e-06	0.229981	1	1	1
regulation of chromosome segregation	.	1	3	12	1	0	0	0	.	1	0.0426258	2.15234e-12	1	1	1	1
regulation of cyclin-dependent protein kinase activity	.	2	3	6	1	0	0	2	.	0.0486561	0.0501855	0.000209122	1	1	1	0.771105
regulation of cyclin-dependent protein serine/threonine kinase activity	.	2	3	6	1	0	0	2	.	0.0481387	0.0492156	0.000198674	1	1	1	0.767397
regulation of cytokine production	.	0	3	4	17	3	1	10	.	1	0.663855	0.665063	0.126667	0.0367205	1	0.567592
regulation of cytokine-mediated signaling pathway	.	0	1	0	9	1	0	4	.	1	1	1	0.00870177	1	1	0.396152
regulation of cytokinesis	.	0	1	4	2	0	0	1	.	1	1	0.00692038	0.741337	1	1	1
regulation of cytoskeleton organization	.	0	5	7	14	1	0	11	.	1	0.0825977	0.0383615	0.0867347	1	1	0.135298
regulation of cytosolic calcium ion concentration	.	0	0	1	7	3	0	9	.	1	1	1	0.541878	0.0101723	1	0.0942346
regulation of DNA binding	.	0	2	1	8	1	0	2	.	1	0.316494	1	0.00354299	1	1	0.788782
regulation of DNA metabolic process	.	1	7	6	8	0	0	5	.	1	0.00316845	0.0673665	0.624699	1	1	0.841717
regulation of DNA repair	.	1	3	1	1	0	0	2	.	1	0.0417137	1	1	1	1	0.735492
regulation of establishment of protein localization	.	1	6	4	16	3	1	23	.	1	0.21562	0.867292	0.693719	0.0692876	1	0.0113125
regulation of G1/S transition of mitotic cell cycle	.	0	3	6	4	0	0	3	.	1	0.104974	0.00146592	0.546179	1	1	0.65765
regulation of G2/M transition of mitotic cell cycle	.	0	0	6	0	0	0	0	.	1	1	1.91957e-05	1	1	1	1
regulation of gene expression, epigenetic	.	1	5	3	17	0	0	0	.	1	0.0194192	0.460063	9.56712e-05	1	1	1
regulation of gene silencing	.	0	2	1	6	0	0	0	.	1	0.212613	1	0.00777061	1	1	1
regulation of growth	.	1	6	3	20	0	0	18	.	1	0.110536	0.901069	0.0718289	1	1	0.0311062
regulation of GTPase activity	.	0	3	5	23	0	0	9	.	1	0.758007	0.584482	0.0243948	1	1	0.861476
regulation of homeostatic process	.	2	1	2	7	1	1	14	.	0.219021	1	0.932736	0.897485	1	1	0.0284243
regulation of hormone levels	.	1	0	0	8	0	1	14	.	1	1	1	0.85008	1	1	0.0401771
regulation of hormone secretion	.	1	0	0	4	0	1	9	.	1	1	1	0.891042	1	1	0.0495438
regulation of hydrolase activity	.	3	6	8	37	1	1	15	.	0.159252	0.606112	0.681015	0.0478028	1	1	0.966972
regulation of kinase activity	.	2	7	12	22	1	2	17	.	0.353681	0.0864315	0.00655982	0.122059	1	0.287838	0.189096
regulation of metaphase/anaphase transition of cell cycle	.	1	1	8	1	0	0	0	.	1	1	1.19052e-08	1	1	1	1
regulation of microtubule cytoskeleton organization	.	0	2	5	3	0	0	4	.	1	0.375669	0.00550703	0.702005	1	1	0.29668
regulation of microtubule polymerization or depolymerization	.	0	1	3	1	0	0	1	.	1	1	0.0375849	1	1	1	1
regulation of microtubule-based process	.	0	2	5	5	0	0	5	.	1	0.432038	0.0103529	0.333332	1	1	0.195438
regulation of mitotic cell cycle	.	3	7	25	15	0	0	6	.	0.0272337	0.0121373	7.07432e-16	0.125406	1	1	0.892861
regulation of mitotic cell cycle phase transition	.	2	5	18	8	0	0	4	.	0.15658	0.0335487	3.2599e-12	0.44494	1	1	0.875249
regulation of mitotic cell cycle spindle assembly checkpoint	.	0	0	3	0	0	0	0	.	1	1	0.00256407	1	1	1	1
regulation of mitotic metaphase/anaphase transition	.	1	1	8	1	0	0	0	.	1	1	1.02178e-08	1	1	1	1
regulation of mitotic nuclear division	.	3	2	15	2	0	0	0	.	0.00243125	0.423004	8.14361e-14	0.943575	1	1	1
regulation of mitotic sister chromatid segregation	.	1	2	8	1	0	0	0	.	1	0.197007	3.60891e-08	1	1	1	1
regulation of mitotic sister chromatid separation	.	1	2	8	1	0	0	0	.	1	0.174646	1.3823e-08	1	1	1	1
regulation of mitotic spindle checkpoint	.	0	0	3	0	0	0	0	.	1	1	0.00256407	1	1	1	1
regulation of molecular function	.	4	18	27	75	3	3	49	.	0.190759	0.0450582	0.013186	0.0134706	0.474963	0.345072	0.358959
regulation of mRNA catabolic process	.	0	0	0	5	0	0	0	.	1	1	1	0.00262512	1	1	1
regulation of NADP metabolic process	.	0	0	0	0	0	0	3	.	1	1	1	1	1	1	0.00499037
regulation of nuclear division	.	3	3	15	2	0	0	0	.	0.00331735	0.13447	7.37207e-13	0.965615	1	1	1
regulation of nuclear-transcribed mRNA catabolic process, deadenylation-dependent decay	.	0	0	0	3	0	0	0	.	1	1	1	0.0406566	1	1	1
regulation of organelle organization	.	3	13	22	27	2	0	17	.	0.12456	0.00149653	2.72763e-06	0.306069	0.475576	1	0.744551
regulation of ossification	.	0	0	0	5	0	0	8	.	1	1	1	0.504702	1	1	0.0261022
regulation of osteoblast differentiation	.	0	0	0	3	0	0	8	.	1	1	1	0.655805	1	1	0.00184928
regulation of phosphate metabolic process	.	3	12	19	31	2	3	30	.	0.213804	0.0460752	0.00565488	0.711725	0.599685	0.141533	0.260907
regulation of phosphorus metabolic process	.	3	12	19	31	2	3	30	.	0.214009	0.0462491	0.00569115	0.712993	0.599925	0.141679	0.262011
regulation of phosphorylation	.	3	11	17	29	2	3	28	.	0.170162	0.0427057	0.00713577	0.544529	0.544584	0.110777	0.160918
regulation of programmed cell death	.	1	5	11	36	2	3	32	.	1	0.813095	0.319011	0.124335	0.54993	0.113515	0.0404087
regulation of protein catabolic process	.	1	4	7	4	0	2	8	.	1	0.175504	0.0220448	0.981359	1	0.145585	0.370468
regulation of protein import	.	0	1	2	6	0	0	8	.	1	1	0.646024	0.281139	1	1	0.0217066
regulation of protein import into nucleus	.	0	1	2	6	0	0	8	.	1	1	0.639632	0.269488	1	1	0.0199847
regulation of protein kinase activity	.	2	6	12	22	1	2	15	.	0.332092	0.155629	0.0037243	0.067418	1	0.269405	0.271749
regulation of protein localization	.	1	7	5	18	3	1	27	.	1	0.172047	0.825088	0.752899	0.0916331	1	0.00560802
regulation of protein localization to nucleus	.	0	3	2	7	0	0	9	.	1	0.209184	0.726211	0.281308	1	1	0.0232042
regulation of protein metabolic process	.	5	16	23	55	2	4	39	.	0.0345517	0.0572979	0.033471	0.336275	0.770598	0.0748023	0.650705
regulation of protein modification process	.	3	13	19	36	2	3	29	.	0.224931	0.0260647	0.00790717	0.421422	0.61244	0.149516	0.398969
regulation of protein phosphorylation	.	3	10	14	29	2	3	26	.	0.152139	0.0646479	0.0410888	0.392596	0.518975	0.0983328	0.182508
regulation of protein serine/threonine kinase activity	.	2	4	9	12	0	1	11	.	0.229804	0.284356	0.00701364	0.369681	1	1	0.225039
regulation of protein transport	.	1	4	4	16	3	1	23	.	1	0.562106	0.821099	0.548172	0.0585488	1	0.00397779
regulation of protein ubiquitination involved in ubiquitin-dependent protein catabolic process	.	1	2	4	3	0	0	2	.	1	0.327168	0.0217555	0.609501	1	1	0.801939
regulation of proteolysis involved in cellular protein catabolic process	.	1	2	6	3	0	1	4	.	1	0.595827	0.0115761	0.948945	1	1	0.709719
regulation of Ras protein signal transduction	.	1	1	2	7	3	0	2	.	1	1	0.700522	0.230213	0.00503328	1	0.961785
regulation of response to cytokine stimulus	.	0	1	0	9	1	0	4	.	1	1	1	0.0109951	1	1	0.421642
regulation of response to stress	.	1	12	5	23	3	0	20	.	1	0.0104139	0.950327	0.822966	0.149279	1	0.658927
regulation of Rho protein signal transduction	.	0	1	1	5	3	0	1	.	1	1	1	0.23864	0.00188375	1	1
regulation of signal transduction	.	2	12	19	66	5	4	57	.	0.800289	0.50497	0.337104	0.08573	0.0453732	0.0918034	0.0226693
regulation of signal transduction by p53 class mediator	.	0	0	5	4	0	0	3	.	1	1	0.0157042	0.644349	1	1	0.733585
regulation of signaling	.	2	13	19	75	5	5	65	.	0.840354	0.548552	0.548478	0.0557142	0.0663702	0.0251311	0.0105547
regulation of sister chromatid segregation	.	1	2	9	1	0	0	0	.	1	0.230947	5.28213e-09	1	1	1	1
regulation of small GTPase mediated signal transduction	.	1	1	3	13	3	0	2	.	1	1	0.527875	0.0188692	0.0106457	1	0.991954
regulation of spindle checkpoint	.	0	0	3	0	0	0	0	.	1	1	0.00389964	1	1	1	1
regulation of system process	.	0	3	1	8	2	0	17	.	1	0.589747	1	0.888214	0.241724	1	0.00675344
regulation of transcription involved in G1/S transition of mitotic cell cycle	.	0	3	4	0	0	0	1	.	1	0.00494609	0.000521973	1	1	1	1
regulation of transferase activity	.	2	9	15	31	1	2	20	.	0.412421	0.0317599	0.00136953	0.0113716	1	0.338703	0.181895
regulation of transport	.	1	5	6	28	4	2	44	.	1	0.930532	0.98464	0.964171	0.0640076	0.550284	0.00388049
regulation of transporter activity	.	0	0	1	3	0	0	8	.	1	1	1	0.920796	1	1	0.0442644
regulation of tube size	.	0	0	1	1	1	0	7	.	1	1	1	1	1	1	0.0213692
regulation of ubiquitin protein ligase activity	.	1	2	4	4	0	0	1	.	1	0.286274	0.014227	0.252633	1	1	1
regulation of ubiquitin-protein ligase activity involved in mitotic cell cycle	.	1	2	4	3	0	0	0	.	1	0.245903	0.00879402	0.429692	1	1	1
regulation of ubiquitin-protein transferase activity	.	1	2	4	4	0	1	2	.	1	0.373204	0.0331601	0.433988	1	1	0.851741
regulation of vasoconstriction	.	0	0	1	0	0	0	5	.	1	1	1	1	1	1	0.0142202
replication fork	.	0	4	2	5	0	0	0	.	1	0.00280579	0.343493	0.0453443	1	1	1
reproduction	.	1	13	19	29	0	1	23	.	1	0.00637723	0.00101085	0.517155	1	1	0.514969
reproductive process	.	1	13	19	29	0	1	23	.	1	0.00630497	0.000994067	0.509713	1	1	0.512116
response to abiotic stimulus	.	0	9	8	29	3	1	32	.	1	0.0461449	0.403021	0.06833	0.102884	1	0.000445167
response to alcohol	.	0	1	4	3	0	0	7	.	1	1	0.0746597	0.852708	1	1	0.0490539
response to cadmium ion	.	0	0	1	5	0	0	1	.	1	1	1	0.0109346	1	1	1
response to carbohydrate	.	0	1	1	5	0	1	8	.	1	1	1	0.571181	1	1	0.0388539
response to cholesterol	.	0	0	0	0	0	0	3	.	1	1	1	1	1	1	0.0394434
response to corticosteroid	.	0	2	3	10	1	0	3	.	1	0.462573	0.238287	0.00493046	1	1	0.717691
response to cytokine	.	0	3	5	30	2	1	9	.	1	0.827256	0.700947	0.00185813	0.358799	1	0.943268
response to decreased oxygen levels	.	0	1	3	14	2	0	9	.	1	1	0.520623	0.00729931	0.148647	1	0.0994907
response to dexamethasone	.	0	1	0	4	1	0	0	.	1	1	1	0.0358742	1	1	1
response to drug	.	0	2	8	9	0	0	11	.	1	0.803641	0.0107319	0.59457	1	1	0.119748
response to endogenous stimulus	.	0	6	15	34	2	2	37	.	1	0.734351	0.0690654	0.400638	0.584582	0.495007	0.0126583
response to follicle-stimulating hormone	.	0	0	0	0	0	0	3	.	1	1	1	1	1	1	0.0259628
response to gamma radiation	.	0	3	0	1	0	0	1	.	1	0.01692	1	1	1	1	1
response to glucocorticoid	.	0	1	3	10	1	0	2	.	1	1	0.205831	0.00254657	1	1	0.899283
response to glucose	.	0	1	0	5	0	1	7	.	1	1	1	0.424989	1	1	0.0467377
response to heat	.	0	0	1	4	0	0	5	.	1	1	1	0.258084	1	1	0.0495435
response to hypoxia	.	0	1	3	14	2	0	6	.	1	1	0.504042	0.00564554	0.14442	1	0.475268
response to inorganic substance	.	0	5	8	15	0	0	13	.	1	0.110581	0.0207123	0.0961256	1	1	0.0701334
response to ionizing radiation	.	0	4	1	4	0	0	2	.	1	0.0187314	1	0.560465	1	1	0.900893
response to ketone	.	0	2	1	10	2	0	1	.	1	0.487455	1	0.00786219	0.0882473	1	1
response to lipid	.	0	3	8	28	2	1	11	.	1	0.855987	0.242711	0.0160485	0.379617	1	0.880705
response to lithium ion	.	0	0	1	0	0	0	3	.	1	1	1	1	1	1	0.0469779
response to mechanical stimulus	.	0	0	2	4	2	0	9	.	1	1	0.696922	0.776487	0.103571	1	0.0149087
response to nitrogen compound	.	0	4	11	23	0	2	20	.	1	0.686223	0.0376503	0.203254	1	0.320799	0.12136
response to organic cyclic compound	.	0	4	12	27	2	0	17	.	1	0.69429	0.0173741	0.0463959	0.395699	1	0.364051
response to organic substance	.	0	10	23	73	4	4	58	.	1	0.794644	0.0963304	0.0195922	0.184875	0.0997438	0.0286685
response to organonitrogen compound	.	0	4	11	21	0	2	20	.	1	0.600705	0.0176335	0.177423	1	0.288152	0.0465064
response to organophosphorus	.	0	1	4	4	0	0	0	.	1	1	0.0462736	0.521782	1	1	1
response to oxidative stress	.	0	2	7	6	0	0	12	.	1	0.789794	0.028838	0.90396	1	1	0.0500016
response to oxygen levels	.	0	1	4	14	2	0	9	.	1	1	0.281772	0.0119135	0.157509	1	0.127598
response to oxygen-containing compound	.	0	6	13	45	2	4	32	.	1	0.688294	0.152037	0.00534377	0.563829	0.0181899	0.0604498
response to radiation	.	0	6	4	9	0	0	10	.	1	0.0234976	0.44781	0.613625	1	1	0.221947
response to reactive oxygen species	.	0	0	5	4	0	0	4	.	1	1	0.035486	0.801129	1	1	0.650285
response to steroid hormone	.	0	2	4	15	1	0	4	.	1	0.77856	0.389583	0.0236463	1	1	0.943212
response to toxic substance	.	0	1	5	2	0	0	6	.	1	1	0.0314269	0.984328	1	1	0.217371
response to transition metal nanoparticle	.	0	4	4	6	0	0	3	.	1	0.0148818	0.0429874	0.130117	1	1	0.621944
response to wounding	.	1	3	6	16	3	1	11	.	1	0.726243	0.335175	0.338465	0.0455323	1	0.582194
response to zinc ion	.	0	2	1	5	0	0	0	.	1	0.19068	1	0.0235912	1	1	1
retrograde vesicle-mediated transport, Golgi to ER	.	0	1	6	0	0	0	4	.	1	1	0.000121531	1	1	1	0.141221
ribonucleoprotein complex	.	0	0	0	30	0	0	3	.	1	1	1	0.00237589	1	1	0.999992
ribonucleoprotein complex biogenesis	.	0	0	0	17	0	0	1	.	1	1	1	0.0354882	1	1	1
ribonucleoprotein granule	.	0	0	0	10	0	0	1	.	1	1	1	0.00618859	1	1	1
ribonucleoside binding	.	3	12	20	40	0	1	25	.	0.200452	0.0466218	0.0056366	0.411875	1	1	0.878359
ribonucleotide binding	.	3	12	20	41	0	1	28	.	0.208556	0.0542748	0.00736336	0.409329	1	1	0.754678
ribosome biogenesis	.	0	0	0	13	0	0	1	.	1	1	1	0.0410915	1	1	1
RNA binding	.	1	4	9	50	0	0	15	.	1	0.932898	0.713797	0.00384119	1	1	0.997871
RNA metabolic process	.	5	20	25	111	4	1	65	.	0.224165	0.452915	0.807092	0.0306075	0.480606	1	0.922368
RNA processing	.	0	0	2	30	0	0	4	.	1	1	0.996013	0.0105932	1	1	0.999957
RNA splicing, via transesterification reactions	.	0	0	0	12	0	0	1	.	1	1	1	0.0450115	1	1	1
rRNA processing	.	0	0	0	11	0	0	1	.	1	1	1	0.0479017	1	1	1
secondary alcohol biosynthetic process	.	0	0	0	1	0	0	6	.	1	1	1	1	1	1	0.00104092
secondary alcohol metabolic process	.	0	0	0	6	0	0	6	.	1	1	1	0.0993215	1	1	0.0436053
secretion	.	1	2	2	24	2	2	26	.	1	0.988242	0.998776	0.471454	0.458895	0.379752	0.0444541
secretion by tissue	.	0	0	0	2	0	0	5	.	1	1	1	0.793639	1	1	0.0339766
sexual reproduction	.	0	4	12	15	0	0	6	.	1	0.583916	0.00554098	0.698111	1	1	0.994552
signal transduction in response to DNA damage	.	1	2	4	2	0	0	1	.	1	0.373204	0.0331601	0.913018	1	1	1
signal transduction involved in cell cycle checkpoint	.	0	2	4	0	0	0	0	.	1	0.227921	0.00692038	1	1	1	1
signal transduction involved in DNA damage checkpoint	.	0	2	4	0	0	0	0	.	1	0.224883	0.00663377	1	1	1	1
signal transduction involved in DNA integrity checkpoint	.	0	2	4	0	0	0	0	.	1	0.224883	0.00663377	1	1	1	1
signal transduction involved in mitotic cell cycle checkpoint	.	0	2	4	0	0	0	0	.	1	0.218772	0.00608216	1	1	1	1
signal transduction involved in mitotic DNA damage checkpoint	.	0	2	4	0	0	0	0	.	1	0.218772	0.00608216	1	1	1	1
signal transduction involved in mitotic DNA integrity checkpoint	.	0	2	4	0	0	0	0	.	1	0.218772	0.00608216	1	1	1	1
signal transduction involved in mitotic G1 DNA damage checkpoint	.	0	2	4	0	0	0	0	.	1	0.218772	0.00608216	1	1	1	1
single organism reproductive process	.	1	13	19	26	0	1	16	.	1	0.00261466	0.000271971	0.523424	1	1	0.886318
single-organism carbohydrate metabolic process	.	0	3	0	13	0	0	19	.	1	0.731766	1	0.681103	1	1	0.0174709
single-organism catabolic process	.	0	3	1	21	1	0	26	.	1	0.845146	1	0.254219	1	1	0.0017979
single-organism cellular localization	.	0	7	13	19	0	0	24	.	1	0.259318	0.0281358	0.857597	1	1	0.107529
single-organism organelle organization	.	4	18	40	32	1	0	30	.	0.0487526	0.000108432	2.06732e-15	0.646289	1	1	0.263117
sister chromatid cohesion	.	3	4	16	1	0	0	2	.	0.00203781	0.0137094	8.60217e-16	1	1	1	0.871743
sister chromatid segregation	.	4	9	27	2	0	0	3	.	0.000190102	2.47227e-06	8.10872e-27	0.990064	1	1	0.873285
small GTPase mediated signal transduction	.	1	2	4	14	3	0	9	.	1	0.876895	0.60377	0.270861	0.0310615	1	0.599865
small molecule binding	.	3	15	25	65	0	1	39	.	0.328629	0.0471587	0.0057592	0.0390622	1	1	0.705349
smooth muscle contraction	.	0	0	1	0	0	0	5	.	1	1	1	1	1	1	0.0445231
spindle	.	2	10	23	8	0	0	6	.	0.15521	6.6777e-06	2.41439e-17	0.453222	1	1	0.628012
spindle assembly	.	1	2	7	3	0	0	1	.	1	0.297412	1.4888e-05	0.546688	1	1	1
spindle assembly checkpoint	.	0	1	6	1	0	0	0	.	1	1	4.64295e-07	1	1	1	1
spindle checkpoint	.	1	1	7	1	0	0	0	.	1	1	9.93265e-08	1	1	1	1
spindle elongation	.	0	0	4	0	0	0	0	.	1	1	2.3028e-05	1	1	1	1
spindle localization	.	0	1	5	1	0	0	0	.	1	1	8.76548e-05	1	1	1	1
spindle microtubule	.	1	3	8	1	0	0	1	.	1	0.0278303	1.05715e-07	1	1	1	1
spindle midzone	.	1	1	5	0	0	0	0	.	1	1	2.68388e-05	1	1	1	1
spindle midzone assembly	.	0	0	3	0	0	0	0	.	1	1	0.0014964	1	1	1	1
spindle organization	.	1	5	8	3	0	0	1	.	1	0.000895622	3.82401e-06	0.655805	1	1	1
spindle pole	.	0	8	12	3	0	0	2	.	1	1.85158e-06	1.01366e-09	0.772267	1	1	0.908764
steroid biosynthetic process	.	0	0	0	3	0	0	7	.	1	1	1	0.798421	1	1	0.0289866
sterol biosynthetic process	.	0	0	0	2	0	0	6	.	1	1	1	0.669109	1	1	0.00161898
sterol metabolic process	.	0	0	0	7	0	0	7	.	1	1	1	0.0473583	1	1	0.0169289
strand displacement	.	0	1	3	2	0	0	0	.	1	1	0.0101657	0.4126	1	1	1
structural constituent of ribosome	.	0	0	0	10	0	0	0	.	1	1	1	0.0364186	1	1	1
structure-specific DNA binding	.	1	2	4	7	0	0	1	.	1	0.389069	0.0453641	0.069629	1	1	1
substantia nigra development	.	0	0	0	1	0	0	4	.	1	1	1	1	1	1	0.0425539
sulfur compound binding	.	0	1	0	5	1	0	9	.	1	1	1	0.694543	1	1	0.0323502
supramolecular fiber	.	1	8	19	12	0	0	16	.	1	0.0345995	5.81782e-07	0.879223	1	1	0.269215
synapse assembly	.	0	0	0	1	0	0	7	.	1	1	1	1	1	1	0.0175204
system process	.	0	7	3	20	3	0	44	.	1	0.813953	0.999954	0.999981	0.298507	1	0.0256079
telencephalon development	.	0	2	6	7	0	0	9	.	1	0.597427	0.0117784	0.327475	1	1	0.0312742
transcription corepressor activity	.	0	0	2	11	1	1	5	.	1	1	0.718743	0.0165459	1	1	0.482232
transcription from RNA polymerase II promoter	.	2	9	7	48	4	1	27	.	0.647283	0.41771	0.963986	0.0478452	0.0661562	1	0.74328
transcription, DNA-templated	.	3	19	21	87	4	1	58	.	0.612144	0.150715	0.656629	0.0489689	0.30622	1	0.534163
translation	.	0	0	0	22	0	0	3	.	1	1	1	0.0210808	1	1	0.99966
transmembrane receptor protein tyrosine kinase signaling pathway	.	0	1	3	19	0	0	18	.	1	1	0.899126	0.109135	1	1	0.02956
tubulin binding	.	1	6	12	4	0	0	7	.	1	0.00325592	6.65652e-07	0.938241	1	1	0.321395
vacuolar part	.	0	0	1	9	1	1	24	.	1	1	1	0.98548	1	1	0.00461374
vacuole	.	0	3	3	13	3	1	32	.	1	0.974357	0.997598	0.999327	0.139133	1	0.0250504
vascular process in circulatory system	.	0	0	1	2	1	0	8	.	1	1	1	0.962655	1	1	0.0139722
vasculature development	.	0	4	2	17	2	0	19	.	1	0.427455	0.974491	0.174853	0.28538	1	0.00877636
wound healing	.	1	2	3	12	3	1	8	.	1	0.884136	0.833074	0.539644	0.0327181	1	0.760274
