# Supplementary material for: Co-inhibition of ATM and ROCK synergistically improves cell proliferation in replicative senescence by activating FOXM1 and E2F1
Source: Commun Biol. 2022 Jul 14;5:702. doi: 10.1038/s42003-022-03658-5 (PMC9283421; doi:10.1038/s42003-022-03658-5)
Supplement: Supplementary file 7 — Supplementary Data 4 [file 42003_2022_3658_MOESM7_ESM.xlsx]

## Sheet: S4
Supplementary Data 4. TF enrichment result of SynAG patterns.			.	Number of genes							.	Statistical values ( Hypergeometric p-value )
			.	EML-UP	ML-UP	M-UP	L-UP	E-DOWN	M-DOWN	L-DOWN	.	EML-UP	ML-UP	M-UP	L-UP	E-DOWN	M-DOWN	L-DOWN
Entrez	TF Symbol	Pattern	.	count	count	count	count	count	count	count	.	p-value	p-value	p-value	p-value	p-value	p-value	p-value
1869	E2F1	ML-UP	.	4	9	20	34	0	0	12	.	0.0005482	0.006934	8.054e-07	0.0002443	1	1	0.7793
2305	FOXM1	EML-UP	.	1	8	23	8	0	0	0	.	0.04828	6.824e-09	3.971e-28	0.001083	1	1	1
367	AR	NO	.	0	3	14	11	2	0	22	.	1	0.8206	0.01259	0.9977	0.1284	1	0.2223
467	ATF3	NO	.	0	0	1	2	0	0	0	.	1	1	0.5295	0.6785	1	1	1
602	BCL3	L-UP	.	0	0	1	9	0	0	4	.	1	1	0.8357	0.1145	1	1	0.6737
672	BRCA1	NO	.	1	10	35	68	0	0	64	.	0.8433	0.8518	0.001005	0.4014	1	1	0.07673
861	RUNX1	NO	.	0	9	7	45	0	1	23	.	1	0.07055	0.7532	0.0004019	1	0.5424	0.4189
1051	CEBPB	NO	.	0	1	1	4	1	0	4	.	1	0.4397	0.6139	0.3445	0.08077	1	0.2284
1052	CEBPD	NO	.	0	6	5	22	1	1	21	.	1	0.07241	0.53	0.05113	0.3529	0.3529	0.01369
1105	CHD1	NO	.	0	1	7	15	1	0	13	.	1	0.9304	0.1404	0.366	0.3212	1	0.31
1385	CREB1	NO	.	2	5	21	46	1	0	41	.	0.3234	0.693	0.0557	0.09405	0.5839	1	0.2975
1386	ATF2	NO	.	1	9	29	56	1	0	49	.	0.802	0.8252	0.008507	0.6509	0.8383	1	0.4519
1874	E2F4	NO	.	6	36	63	28	0	0	7	.	2.396e-07	7.881e-32	1.591e-56	0.0009199	1	1	0.9545
1876	E2F6	NO	.	4	26	37	99	2	0	46	.	0.06453	0.0001446	0.0002557	1.386e-05	0.5892	1	0.9138
1958	EGR1	NO	.	0	2	5	12	0	0	6	.	1	0.6359	0.2782	0.03245	1	1	0.4366
1997	ELF1	NO	.	0	7	16	33	1	0	38	.	1	0.8841	0.5714	0.9982	0.7908	1	0.7539
2078	ERG	NO	.	0	0	1	3	0	0	4	.	1	1	0.6139	0.5672	1	1	0.2284
2099	ESR1	NO	.	0	0	0	5	0	1	4	.	1	1	1	0.2143	1	0.08613	0.2642
2113	ETS1	NO	.	0	0	2	6	0	0	7	.	1	1	0.2749	0.1074	1	1	0.0186
2146	EZH2	M-UP	.	0	1	2	5	1	0	3	.	1	0.6146	0.653	0.8205	0.1798	1	0.7605
2313	FLI1	NO	.	0	3	6	13	0	0	17	.	1	0.4828	0.2556	0.5713	1	1	0.05062
2353	FOS	NO	.	1	5	10	15	0	0	11	.	0.2845	0.1106	0.009459	0.3275	1	1	0.5049
2355	FOSL2	NO	.	0	3	1	8	1	0	0	.	1	0.04451	0.7261	0.05332	0.1083	1	1
2551	GABPA	NO	.	0	8	11	31	0	1	35	.	1	0.6001	0.8182	0.9791	1	0.7255	0.5221
2623	GATA1	NO	.	0	4	2	30	0	0	18	.	1	0.4029	0.971	0.001487	1	1	0.1383
2624	GATA2	NO	.	0	5	5	30	2	0	11	.	1	0.1945	0.5752	0.0007606	0.07043	1	0.7496
2648	KAT2A	NO	.	0	0	0	2	0	0	0	.	1	1	1	0.5528	1	1	1
3066	HDAC2	NO	.	0	1	1	1	1	0	4	.	1	0.5053	0.6854	0.9721	0.09727	1	0.342
3169	FOXA1	NO	.	0	0	2	4	0	0	8	.	1	1	0.3913	0.6055	1	1	0.02524
3170	FOXA2	NO	.	1	0	1	3	0	1	9	.	0.1518	1	0.8766	0.9563	1	0.169	0.09029
3172	HNF4A	NO	.	1	3	6	28	0	1	17	.	0.4958	0.8923	0.8508	0.3777	1	0.5371	0.8662
3394	IRF8	NO	.	0	0	0	7	0	0	0	.	1	1	1	0.01458	1	1	1
3659	IRF1	NO	.	0	2	3	12	0	0	3	.	1	0.2834	0.2504	0.009663	1	1	0.8182
3661	IRF3	NO	.	2	7	17	16	0	0	12	.	0.04298	0.01646	1.72e-06	0.287	1	1	0.4372
4089	SMAD4	NO	.	0	2	5	10	0	0	18	.	1	0.6813	0.3383	0.7559	1	1	0.01116
4149	MAX	NO	.	4	9	22	73	0	0	26	.	0.01414	0.4465	0.01478	2.678e-06	1	1	0.9577
4609	MYC	NO	.	2	3	11	56	1	1	12	.	0.1793	0.6711	0.3241	1.36e-05	0.2869	0.2869	0.8472
4654	MYOD1	NO	.	0	2	0	11	0	1	2	.	1	0.1434	1	0.000894	1	0.09251	0.7681
4780	NFE2L2	NO	.	0	2	5	14	2	0	44	.	1	0.9204	0.8069	0.9584	0.1143	1	1.402e-08
4782	NFIC	NO	.	0	1	1	12	0	0	10	.	1	0.6748	0.8421	0.0146	1	1	0.02199
4800	NFYA	NO	.	3	23	44	44	1	0	38	.	0.09645	9.403e-06	3.187e-12	0.6469	0.7548	1	0.5089
4801	NFYB	NO	.	4	32	56	87	2	1	62	.	0.09891	2.285e-06	2.029e-11	0.08584	0.6718	0.9141	0.5419
4899	NRF1	NO	.	2	7	22	34	2	0	35	.	0.2512	0.635	0.004973	0.7998	0.2986	1	0.2854
5090	PBX3	NO	.	2	6	9	26	0	0	22	.	0.1342	0.3948	0.4543	0.5246	1	1	0.4691
5371	PML	NO	.	2	10	12	36	1	0	24	.	0.1947	0.09982	0.354	0.2936	0.6225	1	0.7416
5460	POU5F1	NO	.	0	4	1	10	0	0	8	.	1	0.02094	0.822	0.0468	1	1	0.07806
5467	PPARD	NO	.	1	1	1	10	2	0	7	.	0.1379	0.6826	0.8483	0.07376	0.01119	1	0.2085
5468	PPARG	NO	.	0	1	1	13	2	0	11	.	1	0.8857	0.9716	0.3052	0.03639	1	0.2916
5885	RAD21	NO	.	0	4	7	35	0	2	22	.	1	0.7524	0.7318	0.04446	1	0.1627	0.4631
5970	RELA	NO	.	0	0	2	12	0	0	15	.	1	1	0.8296	0.2924	1	1	0.01881
5978	REST	NO	.	0	4	4	20	1	0	30	.	1	0.7607	0.719	0.8918	0.5383	1	0.04168
5993	RFX5	NO	.	0	4	5	11	0	0	12	.	1	0.1842	0.3061	0.5931	1	1	0.2349
6657	SOX2	NO	.	0	5	9	22	0	1	19	.	1	0.1966	0.06938	0.07999	1	0.3688	0.06696
6667	SP1	NO	.	1	6	15	21	0	0	14	.	0.3109	0.06279	6.477e-05	0.06011	1	1	0.3034
6668	SP2	NO	.	1	3	9	22	0	0	15	.	0.4105	0.7656	0.2056	0.3832	1	1	0.6991
6688	SPI1	NO	.	1	8	9	40	1	1	22	.	0.4302	0.269	0.3901	0.0001657	0.4689	0.6087	0.322
6722	SRF	NO	.	0	1	1	6	0	0	3	.	1	0.7001	0.8618	0.5749	1	1	0.8783
6774	STAT3	NO	.	0	3	8	15	0	0	16	.	1	0.5568	0.105	0.07724	1	1	0.08294
6776	STAT5A	NO	.	0	2	1	11	0	0	7	.	1	0.2392	0.7857	0.01033	1	1	0.1031
6872	TAF1	NO	.	1	7	12	49	1	0	52	.	0.8558	0.9878	0.9962	0.9973	0.8868	1	0.7531
6879	TAF7	NO	.	0	5	4	15	1	0	11	.	1	0.1123	0.6088	0.3339	0.3151	1	0.5111
6929	TCF3	NO	.	2	5	9	31	1	0	24	.	0.09037	0.3735	0.2152	0.01667	0.4522	1	0.008801
6934	TCF7L2	NO	.	0	2	7	9	1	0	16	.	1	0.6804	0.0902	0.8429	0.2912	1	0.04019
6935	ZEB1	NO	.	0	1	0	2	0	0	1	.	1	0.3475	1	0.6402	1	1	0.8323
7157	TP53	NO	.	0	0	3	6	0	1	9	.	1	1	0.3498	0.6366	1	0.1705	0.09422
7182	NR2C2	NO	.	0	1	3	5	0	0	4	.	1	0.7562	0.4047	0.8425	1	1	0.8392
7343	UBTF	NO	.	0	6	8	31	0	0	37	.	1	0.6429	0.8497	0.6905	1	1	0.03795
7391	USF1	NO	.	2	4	11	36	1	0	27	.	0.162	0.8298	0.3303	0.111	0.5783	1	0.2816
7392	USF2	NO	.	1	0	9	14	1	0	22	.	0.401	1	0.1832	0.9307	0.4382	1	0.09287
7421	VDR	NO	.	0	0	0	1	0	0	3	.	1	1	1	0.7902	1	1	0.1418
7528	YY1	NO	.	4	11	14	40	0	1	37	.	0.03757	0.3836	0.883	0.5208	1	0.1768	0.8084
7586	ZKSCAN1	NO	.	0	0	0	6	0	0	0	.	1	1	1	0.04122	1	1	1
7936	NELFE	NO	.	0	4	5	6	1	0	6	.	1	0.0147	0.01999	0.3494	0.1279	1	0.2059
8553	BHLHE40	NO	.	0	0	2	11	1	0	3	.	1	1	0.6686	0.1078	0.1846	1	0.9317
8626	TP63	NO	.	2	9	8	22	1	0	29	.	0.1576	0.1026	0.7071	0.9205	0.5718	1	0.1414
9126	SMC3	NO	.	0	7	5	40	0	2	24	.	1	0.1898	0.8935	0.001396	1	0.1455	0.1943
9314	KLF4	NO	.	1	11	7	42	1	0	19	.	0.4082	0.001718	0.4718	8.378e-06	0.4458	1	0.3033
9774	BCLAF1	NO	.	0	9	3	18	0	0	15	.	1	0.006538	0.9218	0.476	1	1	0.4607
9877	ZC3H11A	NO	.	0	2	0	8	0	0	2	.	1	0.09535	1	0.006367	1	1	0.6394
10009	ZBTB33	NO	.	0	3	9	15	0	0	13	.	1	0.5347	0.04208	0.4687	1	1	0.3997
10155	TRIM28	L-UP	.	0	1	2	2	0	0	6	.	1	0.5703	0.1887	0.7051	1	1	0.1478
10664	CTCF	NO	.	1	6	8	56	1	2	26	.	0.6239	0.7317	0.9113	0.0009585	0.6671	0.2778	0.807
11335	CBX3	NO	.	0	0	2	0	0	0	2	.	1	1	0.1019	1	1	1	0.3988
23186	RCOR1	NO	.	0	2	4	21	0	0	11	.	1	0.7755	0.6807	0.05673	1	1	0.6332
23512	SUZ12	NO	.	0	4	3	22	0	2	41	.	1	0.3449	0.9992	0.6351	1	0.2539	0.01042
25942	SIN3A	NO	.	2	10	41	23	1	0	19	.	0.1105	0.01375	2.295e-20	0.5411	0.4931	1	0.5318
51341	ZBTB7A	NO	.	2	9	16	73	1	1	31	.	0.3124	0.5119	0.3574	1.618e-05	0.7436	0.7436	0.8623
57167	SALL4	NO	.	0	3	3	7	0	1	10	.	1	0.1696	0.4135	0.5906	1	0.188	0.08122
57178	ZMIZ1	NO	.	1	7	7	23	0	1	29	.	0.3841	0.07137	0.3932	0.1825	1	0.4203	0.0009126
79923	NANOG	NO	.	1	3	7	15	0	0	11	.	0.2683	0.4253	0.09773	0.2427	1	1	0.4164
93986	FOXP2	NO	.	0	0	3	3	0	0	4	.	1	1	0.1143	0.7061	1	1	0.3532
147912	SIX5	NO	.	3	4	7	20	0	0	18	.	0.01493	0.6423	0.582	0.727	1	1	0.5686
171017	ZNF384	NO	.	1	3	9	17	0	0	13	.	0.3194	0.5615	0.0515	0.3284	1	1	0.4541
