# Supplementary material for: Co-inhibition of ATM and ROCK synergistically improves cell proliferation in replicative senescence by activating FOXM1 and E2F1
Source: Commun Biol. 2022 Jul 14;5:702. doi: 10.1038/s42003-022-03658-5 (PMC9283421; doi:10.1038/s42003-022-03658-5)
Supplement: Supplementary file 8 — Supplementary Data 5 [file 42003_2022_3658_MOESM8_ESM.xlsx]

## Sheet: S5
Supplementary Data 5. List of primer sequences used for qPT-PCR analysis.
genes	direction	sequence (5' -> 3')
KIAA0101	forward	GGCTGGGAAGTCAGTTCGTT (20 mer)
KIAA0101	reverse	AGGACATGCTCTTTCCTCGAT (21 mer)
FOXM1	forward	GAGACCTGTGATGGTGAGGC (20 mer)
FOXM1	reverse	ACCTTAACCTGTCGCTGCTC (20 mer)
PTTG1	forward	TCTCCCACCTTCCCCAATATCT (22 mer)
PTTG1	reverse	TAAGGCTTTGATTGAAGGTCCAG (23 mer)
CENPM	forward	TGTGATGTCGGTGTTGAGGC (20 mer)
CENPM	reverse	GGACTTTGCCAAGTGGACCT (20 mer)
TK1	forward	ACCGTAATTGTGGCTGCACT (20 mer)
TK1	reverse	AGAATCTGCTCCTTCTCTGTGC (22 mer)
GPNMB	forward	TAGAGAGGGAGGCACCACAG (20 mer)
GPNMB	reverse	TGAAATCGTTTGGCGGCATC (20 mer)
PRC1	forward	GTCCGCCATGAGGAGAAGTG (20 mer)
PRC1	reverse	TCTCTCCTTCTTCCTTGATATGCTT (25 mer)
CCNB1	forward	GCACTTCCTTCGGAGAGCAT (20 mer)
CCNB1	reverse	TGTTCTTGACAGTCCATTCACCA (23 mer)
CENPF	forward	CGTCCCCGAGAGCAAGTTTA (20 mer)
CENPF	reverse	ACTGCCTTTGCTGCTTTTCC (20 mer)
ZWINT	forward	AGGTTTCTGCAGAGGGTAAGC (21 mer)
ZWINT	reverse	ACAGCCTTGAAGGACACACC (20 mer)
IQGAP	forward	GCAGCCTATGAACGCCTCA (19 mer)
IQGAP	reverse	GTGCAAAACAGTGGCCTAGC (20 mer)
CDC20	forward	AATGTGTGGCCTAGTGCTCC (20 mer)
CDC20	reverse	AGCACACATTCCAGATGCGA (20 mer)
CCNB2	forward	GTCAAAGACCTTGCCTCCCC (20 mer)
CCNB2	reverse	ACTGGTCTGAGAAGAGGTTTCA (22 mer)
HJURP	forward	TGGAAACTAAAAGTGTGTAGCTAGG (25 mer)
HJURP	reverse	CAAGAACTCGAGGTTATCTCTGAT (24 mer)
BIRC5	forward	GAGGTCATCTCGGCTGTTCC (20 mer)
BIRC5	reverse	AGAGACAACTGCGTCTCTGC (20 mer)
PRC1	forward	CAGCCACATTGGGAGTCTGT (20 mer)
PRC1	reverse	CAGGCAGACAGCGGAAGAAT (20 mer)
KIF20A	forward	TCGGAAGAAGGCAGCATGTAT (21 mer)
KIF20A	reverse	TGGTGGTTGTTGGTTTGGTTG (21mer)
CCNB1	forward	TTGTGTGCCCAAGAAGATGCT (21mer)
CCNB1	reverse	GCCGACCCAGACCAAAGTTTA (21mer)
PLK1	forward	TGACTCAACACGCCTCATCC (20mer)
PLK1	reverse	GCTCGCTCATGTAATTGCGG (20mer)
CDK1	forward	AGTCTACGGGCTACCCGATT (20mer)
CDK1	reverse	CATGGCTACCACTTGACCTGT (21mer)
