# Supplementary material for: Co-inhibition of ATM and ROCK synergistically improves cell proliferation in replicative senescence by activating FOXM1 and E2F1
Source: Commun Biol. 2022 Jul 14;5:702. doi: 10.1038/s42003-022-03658-5 (PMC9283421; doi:10.1038/s42003-022-03658-5)
Supplement: Supplementary file 9 — Supplementary Data 6 [file 42003_2022_3658_MOESM9_ESM.xlsx]

## Sheet: S6
Supplementary Data 6. List of primer sequences used for ChIP-qPCR analysis
Type	transcription factors	Nearest gene	forward primer	distance to TSS from 5'	distance to TSS from 3'	reverse primer	distance to TSS from 3'	distance to TSS from 5'	length	Binding motif	Distance to nearest gene TSS
Primer For TF target	FOXM1	UBE2C	CATTGGCTGGATCAAACCCA	-91	-71	GGAGAACACGACTGCAACTG	2	21	111	TTCAAA	-91
Primer For TF target	FOXM1	CCNB1	CAATGGGAAGGGAGTGAGTG	-86	-65	TACACCCAGCAGAAACCAAC	23	42	127	TTTAAA	-86
Primer For TF target	FOXM1	PLK1	CCAGAGGGAGAAGATGTCCA	322	343	GTCGTTGTCCTCGAAAAAGC	397	416	93		322
Primer For TF target	FOXM1	CDK1	TAGCCGCCCTTTCCTCTTTC	-1	19	CAAAGCAGCCAATCAGAGCC	63	82	82		-18
Primer For TF target	FOXM1	KIF20A	TCTGATTGGCCGAACGAACG	-71	-51	TACTCACACCTAGTCGCCGA	34	53	123	TTTAAA	-71
Primer For TF target	FOXM1	E2F1	GGAAAGGGGACATGGCATTG	-1468	-1448	TTAGGCCACTGGCTTCAGAAC	-1365	-1345	122	TTTAAA	-1468
Primer For TF target	E2F1	PRC1	GCGAGTCCCCACCCCGATTGCG	-90	-68	GGGCGAAGCCTCGTCGCG	-7	11	100		-90
Primer For TF target	E2F1	PRC1 (2)	GCTCCGATGAGGTAGCTGGCTTG	-235	-212	GGGGGATGACGTCACTGTCTGTG	-157	-134	100		-235
Primer For TF target	E2F1	PTTG1	GACCCTCCCATTCACTCACGCAG	33	53	GGGCCGCGAGTTGTGGTTTAAACC	110	134	100		33
Primer For TF target	E2F1, FOXM1	BIRC5	AGCCCCTTCTGGTCCTAACTT	-2522	-2501	CCGGCCTAACTCCTTTTCACTTCT	-2332	-2313	208		-2522
Primer For TF target	E2F1	UBE2C	ACCAATCGGTTGTCAGAAGC	-189	-169	GGCAGAGAGACAGGAACTCG	21	40	228		-189
Primer For TF target	E2F1	CDK1	CGCCCTTTCCTCTTTCTTTC	3	23	ATCGGGTAGCCCGTAGACTT	84	103	99	TTTCGCGC	3
internal negative control	CDK1	X	TGGGTTCTCACATTGCCCTG	-1904	-1894	CAGTTACCGCTGGAGGTGTT	-1819	-1799	105
internal negative control	E2F1	X	GGCTACAGGTTGAGGGTCAC	-388	-368	GTGGGGACACCGGAACATAG	-290	-270	98
