# Supplementary material for: Co-inhibition of ATM and ROCK synergistically improves cell proliferation in replicative senescence by activating FOXM1 and E2F1
Source: Commun Biol. 2022 Jul 14;5:702. doi: 10.1038/s42003-022-03658-5 (PMC9283421; doi:10.1038/s42003-022-03658-5)
Supplement: Supplementary file 10 — Supplementary Data 7 [file 42003_2022_3658_MOESM10_ESM.xlsx]

## Sheet: Figure 1b
Cell proliferation (8 days post treatment)
control	Y	KU	KU+Y
0.885024	0.963584	1.48281	1.90507
1.11702	1.13912	1.35147	2.10025
0.997954	1.15507	1.37479	1.9775
0.960634	1.23032	1.56052	1.92244
1.36075	0.865452	1.30905	1.99589
0.678613	1.06404	1.20505	1.90188
0.907022	1.2221	1.90043	2.42432
0.945325	1.36079	1.88591	2.66093
1.10719	1.24372	1.93534	3.12768
0.993822	1.39044	1.79664	3.26915
1.04664	1.19182	1.68019	2.50247
beta-Galactosidase staining (8 days post treatment)
control	Y	KU	KU+Y	young
1.15533	1.11407	0.830716	0.565094	0.00942062
0.87412	0.930071	0.854132	0.550265	0.00991585
0.970552	0.755219	0.663826	0.507012	0.0115914
0.99578	0.678422	0.675063	0.516176	0.00967239
0.792975	0.775235	0.779015	0.528227
1.21125	0.782398	0.765153	0.462394
1.13419	1.43869	0.999448	0.829673
0.891811	1.04254	0.990442	0.624889
1.20475	0.849512	0.80144	0.471931
1.01811	0.647136	0.679001	0.449074
0.751148	0.740043	0.779183	0.606046
Lipofuscin (8 days post treatment)
control	Y	KU	KU+Y	young
0.976	0.723	0.534	0.344	0.106
0.985	0.719	0.554	0.356	0.103
1.03	0.729	0.521	0.364	0.097
1.009	0.729		0.352
			0.354

## Sheet: Figure 2f
FOXM1	old	Y	KU	KU+Y	young
	3DPT
	0.830861	2.21958	3.37092	6.58754	11.6202
	1.1276	1.0089	4.29674	6.27893	9.18694
	0.937685	1.06825	1.66172	4.53412	15.6677
	1.10386	3.22849
	8DPT
	0.838323	0.742515	3.18563	9.48503	20.7186
	0.862275	1.1497	5.1976	10.1078	24.024
	0.934132	1.1976	6.53892	12.1916	27.0659
	1.36527	0.790419		7.78443	24.2395
	15DPT
	0.938931	1.30534	3.0458	4.60305	22.7176
	0.847328	0.938931	3.45802	8.70229	23.1298
	1.21374	1.19084	4.25954	4.96947	22.9237
		3.96183	3.45802	11.3359	22.8321
E2F1	old	Y	KU	KU+Y	young
	3DPT
	1.14736	1.06313	1.19332	1.12245	15.1193
	0.819789	0.837017	0.937346	0.924445	19.4718
	1.06805	1.04125	1.23256	1.33636	16.1297
	0.964807	1.24399	0.959259	1.06313	14.3534
	8DPT
	1.05538	1.09132	2.37197	2.73098	11.4936
	0.726697	1.83327	2.32853	2.72154	15.0263
	1.21792	1.11041	1.84603	3.35448	13.4334
		1.38455		3.48483
	15DPT
	0.860073	0.915437	1.7142	2.03149	4.35602
	0.8453	0.435537	1.76239	1.63301	5.95739
	1.29463	1.50094	1.47686	1.90202	4.89513
		1.83087	1.43482	3.45224

## Sheet: Figure 3a & 4a
Cell proliferation (8 days post KU+Y treatment)
KU+Y	-	+	+	+	+	+	+	+
shRNA	NT	NT	FOXM1_#1	FOXM1_#2	FOXM1_#3	E2F1_#1	E2F1_#2	E2F1_#3
	1.0118	1.9204	1.3172	0.917	1.341	1.1494	1.3448	1.4516
	1.0078	1.9827	1.4283	0.7727	1.1236	1.0881	1.2403	1.4984
	1.0129	1.977	1.1417	1.3489	1.1374	1.1106	1.3069	1.4615
	1.0018	1.9312	1.3077	1.2862	1.2343	1.1281	1.2542	1.6245
	0.9786	1.9393	1.2717	1.2591	1.3678	1.1058	1.2813	1.0809
	1.00502	1.9826	1.3491	1.0559	1.3685	1.06	1.4421	1.538
	0.95022	1.9562	1.3708	1.4394	1.2946	1.1233	1.3207	1.4302
	0.98392	1.9536	1.2645	1.2422	1.0147	1.1521	1.2384	1.4424
	1.05252	1.9052	1.4334	1.3294	1.3273	1.134	1.1832	1.4203
	0.99542	1.949	1.3869	1.2177	1.2261	1.154	1.2558	1.2874
		1.9264
		1.9017
		1.8972
		1.923
		1.9042
		1.9028
		1.9144
		1.9603
		1.9462
		1.9365
		1.9498
		1.9725

## Sheet: Figure 3b & 4b
Translocation of FOXM1 (1 day post treatment)
control	Y	KU	KU+Y	young
1	1.659	1.313	1.849	3.286
1	1.796	2.39	1.669	2.505
1	1.693	2.203	2.118	3.892
Translocation of FOXM1 (3 days post treatment)
control	Y	KU	KU+Y	young
1	0.923	0.723	1.964	3.286
1	1.04	0.733	2.077	2.505
1	1.046	0.803	2.203
Translocation of E2F1 (3 days post treatment)
control	Y	KU	KU+Y	young
1	1.13	1.038	1.102	10.5417
1	1.189	1.125	1.155	10.0027
1	1.121	1.08	1.05
Translocation of E2F1 (8 days post treatment)
control	Y	KU	KU+Y	young
1	1.50627	2.72458	7.02558	10.5417
1	1.30727	2.46681	7.98017	10.0027
1	1.62014	1.95107	8.14171

## Sheet: Figure 3c & 4c
Translocation of FOXM1 (1 day post treatment)							Translocation of E2F1 (8 day post treatment)
1.1	1.16	1.49	1.95	1.88			0.732644	1.03238	1.30566	0.895109	0.984891
1.13	1.02	1.44	1.68	2.04			1.52735	0.793209	1.87962	1.28112	0.96888
1.19	1.43	1.28	1.25	1.99			1.08176	0.985497	1.50915	1.12038	1.03961
1.1	1.67	1.55	1.3	1.69			1.17788	0.908067	1.0058	1.8575	1.0525
1.13	1.22	1.29	1.46	1.64			0.999214	0.462557	1.21316	1.46013	1.07987
1.03	1.2	1.76	1.58	1.51			1.02396	1.12208	1.28557	1.71963	1.08037
0.98	0.9	1.26	1.31	1.55			0.932552	1.09336	1.47331	1.01673	1.11327
0.98	1.3	1.35	1.4	1.76			1.01403	0.999334	1.02548	1.95273	1.14727
1.21	1.43	1.49	1.65	1.92			0.985739	1.30897	1.01538	1.79353	1.17647
1.29	1.48	1.35	1.36	1.48			0.926637	2.69752	1.28787	1.78403	1.19597
1.02	1.29	1.15	1.31	1.76			0.988232	2.69865	0.88673	1.39756	1.23244
1.02	1.22	1.75	1.34	1.29			1.14752	1.84112	1.21741	1.37313	1.24687
1.29	1.4	1.22	1.25	1.6			0.607862	1.8035	1.32073	1.23415	1.25585
1.16	1.7	1.38	1.52	1.49			1.18724	2.79592	0.624891	1.16866	1.29134
1.29	1.4	1.38	1.49	1.71			1.22849	1.08259	0.759615	1.22549	1.34451
1.08	1.17	1.26	1.27	1.54			1.17136	1.11474	0.822504	1.38098	1.36902
1.09	1.35	1.12	1.46	1.46			1.22433	1.10634	0.899872	1.27937	1.44063
1.21	1.8	1.44	1.15	1.53			0.764891	1.46043	0.943271	1.88684	1.49316
1.37	2.29	1.57	1.43	1.9			0.729615	1.10306	1.02647	2.26551	1.50449
1.03	1.5	1.21	1.4	1.51			0.839872	1.25083	1.13585	1.18642	1.57358
1.58	1.3	1.29	1.4	1.86			0.870372	1.52593	1.16451	2.73768	1.59232
1.16	1.26	1.37	1.53	2.19			0.917268	1.2245	1.18902	1.68849	1.59152
1.37	1.65	1.54	1.87	1.96			0.945967	1.45342	1.2145	2.24277	1.65723
1.19	1.43	1.48	1.44	1.43			0.986871	1.38905	1.28151	1.00709	1.66291
1.25	1.28	1.48	2.02	1.7			1.00451	1.28672	1.36953	1.07049	1.67951
1.13	1.76	1.35	1.95	1.66			1.02063	0.794891	1.42981	1.54047	1.70953
1.01	1.48	1.67	2.27	1.59			1.16951	0.959872	1.50536	3.11458	1.71542
0.92	1.49	1.27	1.86	1.9			1.23981	0.973271	1.52363	1.42828	1.71172
1.02	1.31	1.38	1.94	2.32			1.27536	1.02134	1.57175	1.71765	1.73235
0.92	1.42	1.47	1.59	2.07			1.4376	1.06063	1.68452	1.37019	1.74981
	1.27	1.24	1.73	1.77					1.76883	1.18053	1.74947
	1.49	1.19	1.75	1.47					1.34291	1.03104	1.79896
	1.55		1.27	1.71					1.48896	1.25782	1.90218
	1.08		1.22	1.64						1.09464	1.94536
	1.17		1.71	1.83						1.38627	2.03373
	1.05		1.49	1.39						1.40637	2.27363
	1.36		1.31	1.56						1.18675	2.32325
	1.59		0.97	1.5						1.23825	2.55175
	1.15		1.67	1.55						1.5824	1.8476
	1.1		1.43	1.59						2.41998	1.99002
	1.37			1.47						0.895479	2.10452
	1.35			1.76						1.25117	2.14883
	1.72			1.6						0.604891	2.28658
				1.84						0.96647	2.43095
				1.64						1.23449	2.67328
				1.56						1.32291	2.75684
				1.51						1.38951	2.88112
				1.6						1.39953	2.98618
				1.75						1.44542	3.00886
				1.51						1.49172	3.14704
				1.79						1.54235	2.88451
				1.55						1.57981	3.1829
				1.77						1.63947	2.91433
				1.57						1.64896	3.32568
				1.5						1.67218	3.35889
				1.76						1.71536
										1.84373
										1.86363
										1.94175
										2.1476
										2.36452
										2.38883
										2.43658

## Sheet: Figure 3d & 4d
FOXM1-BIRC5							E2F1-BIRC5
	FOXM1		IgG					E2F1		IgG
control	0.523	0.63	0.508	0.719			control	0.858	0.692	0.641	0.678
Y	0.404	0.749	0.829	0.586			Y	1.14	0.932	0.607	0.907
KU	1.657	2.312	0.69	0.843			KU	1.164	0.965	0.562	0.566
KU+Y	2.778	2.956	0.742	0.829			KU+Y	1.82	1.217	0.613	0.545
young	7.458	8.627	0.503	0.463			young	2.217	2.393	0.364	0.338
FOXM1-CDK1							E2F1-UBE2C
	FOXM1		IgG					E2F1		IgG
control	0.333	0.372	0.157	0.203			control	0.264	0.279	0.668	0.721
Y	0.446	0.564	0.163	0.201			Y	0.916	0.803	0.673	0.535
KU	0.768	0.448	0.196	0.188			KU	1.74	1.18	0.747	0.558
KU+Y	1.31	1.206	0.134	0.1			KU+Y	2.083	2.157	0.452	0.427
young	3.918	3.506	0.079	0.064			young	3.516	5.042	0.352	0.345
FOXM1-E2F1							E2F1-PTTG1
	FOXM1		IgG					E2F1		IgG
control	0.23	0.178	0.038	0.096			control	0.28	0.501	0.249	0.357
Y	0.087	0.214	0.071	0.167			Y	0.41	0.749	0.33	0.293
KU	0.227	0.383	0.102	0.062			KU	1.184	1.075	0.123	0.141
KU+Y	0.668	1.483	0.025	0.128			KU+Y	1.379	1.351	0.119	0.084
young	1.042	0.926	0.061	0.06			young	3.901	4.039	0.288	0.094
Internal control-CDK1							Internal control-CDK1
	FOXM1		IgG					E2F1		IgG
control	0.253	0.204	0.18	0.153			control	0.989	0.936	0.812	0.87
Y	0.067	0.101	0.121	0.21			Y	1.168	1.024	1.024	0.989
KU	0.122	0.094	0.148	0.174			KU	1.06	1.192	0.979	0.901
KU+Y	0.237	0.179	0.199	0.233			KU+Y	1.101	1.356	0.897	0.867
young	0.251	0.207	0.128	0.161			young	1.389	1.234	0.832	0.855

## Sheet: Figure 5c & 5e
Expression of cyclin A (1 day post treatment)							Expression of cyclin A (3 days post treatment)
control	Y	KU	KU+Y	young			control	Y	KU	KU+Y	young
1	1.458	1.447	3.891	17.501			1	1.26221	1.10084	3.15173	11.5281
1	1.52	1.18	4.097	15.9			1	1.19203	1.28824	4.03153	17.701
Expression of cyclin B (1 day post treatment)							Expression of cyclin B (3 days post treatment)
control	Y	KU	KU+Y	young			control	Y	KU	KU+Y	young
1	0.968	1.253	1.97	3.5			1	1.582	1.7	3.622	6.32
1	1.121	1.29	1.852	3.691			1	1.228	1.638	4.106	4.374
Expression of cyclin D (1 day post treatment)							Expression of cyclin D (3 days post treatment)
control	Y	KU	KU+Y	young			control	Y	KU	KU+Y	young
1	1.28393	0.78273	1.2429	0.2897			1	1.29272	0.893553	1.33816	0.960016
1	1.1126	0.57454	1.09922	0.33271			1	1.62053	0.921281	1.40037	0.749311
							1	1.34028	0.98092	1.3627	0.782227
Expression of cyclin E (1 day post treatment)							Expression of cyclin E (3 days post treatment)
control	Y	KU	KU+Y	young			control	Y	KU	KU+Y	young
1	1.172	0.893	0.858	0.173			1	1.228	0.953	1.032	0.684
1	1.084	0.836	0.937	0.216			1	0.471	0.411	0.507	0.572
Phosphorylation of RB (8 days post treatment)							Phosphorylation of P53 (8 days post treatment)
control	Y	KU	KU+Y	young			control	Y	KU	KU+Y	young
0.098588	0.12575	0.23883	0.487349	1			1	0.653	0.64	0.63	0.36
0	0.053627	0.185751	0.381493	1			1	0.598	0.528	0.399	0.73
							1	1.117	0.452	0.365	0.3
											0.41
											0.531
											0.326
											0.27
											0.305
											0.369
Expression of P21 (8 days post treatment)							Expression of P16 (8 days post treatment)
control	Y	KU	KU+Y	young			control	Y	KU	KU+Y	young
1	1.12	0.83	0.81	0.27			1	0.898	0.265	0.231	0.04
1	0.93	0.63	0.59	0.68			1	0.754	0.297	0.174	0.03
1	1.002	0.86	0.679	0.348				0.453	0.353	0.251	0.04
1	1.342	0.657	0.653	0.5				0.883	0.318	0.291	0.11
				0.77
				0.463
				0.452
				0.39

## Sheet: Figure 6a & 6b
G1 phase (1 day post treatment)						S phase (1 day post treatment)						G2/M phase (1 day post treatment)
control	Y	KU	KU+Y			control	Y	KU	KU+Y			control	Y	KU	KU+Y
72	73.2	72.8	70.4			3.2	4.1	4.7	7.3			24.8	22.6	22.5	22.3
72.3	73.3	73.3	70.9			3.2	4.4	4.6	6.8			24.5	22.4	22.1	22.3
71.8	73.8	72.8	70.9			3.4	4.3	4.8	6.7			24.8	21.9	22.4	22.4
72.4	75.3	74	71.1			2.8	4.3	5	7			24.7	22.7	22.6	22.5
72.6	75.1	74.6	70.4			3.4	4.1	4.7	7			25.2	22.5	22.7	22.9
G1 phase (8 days post treatment)						S phase (8 days post treatment)						G2/M phase (8 days post treatment)
control	Y	KU	KU+Y	young		control	Y	KU	KU+Y	young		control	Y	KU	KU+Y	young
75.9383	74.8999	73.3187	69.6569	64.2485		2.0538	3.64769	7.57172	10.4072	11.6452		22.0079	21.4524	19.1096	19.9358	24.1063
76.076	75.686	73.3566	68.3502	64.46		2.30549	3.50936	7.71434	10.8244	11.1578		21.6185	20.8047	18.9291	20.8254	24.3822
77.8281	75.1293	73.5828	68.7461	63.7378		2.15726	3.55931	7.3968	10.4881	11.9242		20.0146	21.3114	19.0204	20.7658	24.338

## Sheet: Figure 6d & 6e
3 days post treatment						8 days post treatment
G1 gating		G2 gating				G1 gating		G2 gating
control	KU+Y	control	KU+Y			control	KU+Y	control	KU+Y
0.97	1.05	0.93	1.22			0.96	1.62	0.98	1.48
1.04	1.07	1.05	1.3			1.04	1.66	1.02	1.71
0.99	1.09	1.02	1.18			0.99	1.64	1	1.59

## Sheet: Supple. Fig. 2a & 2d
Cell proliferation (3 days post treatment)
control	Y	KU	KU+Y
1.091	1.358	1.128	1.497
0.909	1.157	1.297	1.143
0.856974	1.184	1.207	1.246
1.01123	0.903073	1.01832	1.25532
1.1318	1.14303	1.00296	1.14421
0.896747	1.1253	1.18144	1.62241
0.935256	1.16511	1.21625	1.60797
1.15428	0.988206	1.07846	1.91063
1.08809	1.22588	1.29448	1.71146
0.925629	1.11396	1.11095	1.68619
	0.919612	1.17293
Cell proliferation (15 days post treatment)
control	Y	KU	KU+Y
0.671603	0.982578	2.53484	4.77439
1.18118	1.10801	3.97735	4.77178
1.14721	1.09234	4.15767	4.34411
0.993262	1.40372	2.73481	4.12962
1.00697	1.32663	3.36284	4.16663
0.999772	1.43113	2.9952	4.66841
0.920646	1.3979	3.64447	4.82486
1.15956	1.65835	4.1665	4.98923
1.09551	1.55406	3.88196	4.78348
0.965991	1.62434	4.29063	4.98923
0.858297	1.24316	3.82925
Cell proliferation (150 days post treatment)
control	Y	KU	KU+Y
0.9375	1.6875	25.125	100.5
0.9375	2.625	15.75	131.625
1.125	2.25	16.875	97.5

[truncated: 13 more sheets: Supple. Fig. 2c, Supple. Fig. 3b-c & 3e-g, Supple. Fig. 3i, Supple. Fig. 4, Supple. Fig. 7, Supple. Fig. 8, Supple. Fig. 9a, Supple. Fig. 9b & 9c, Supple. Fig. 10, Supple. Fig. 11, Supple. Fig. 12, Supple. Fig. 13, Supple. Fig. 14]
